# Supplementary material for: Bone marrow-derived mesenchymal stem/stromal cells in patients with acute myeloid leukemia reveal transcriptome alterations and deficiency in cellular vitality
Source: Stem Cell Res Ther. 2021 Jun 26;12:365. doi: 10.1186/s13287-021-02444-0 (PMC8233618; doi:10.1186/s13287-021-02444-0)
Supplement: Supplementary file 2 — Additional file 2: Additional Table S3. General information of the AML patients. [file 13287_2021_2444_MOESM2_ESM.xlsx]

## Sheet: AML
Additional Table S3：General information of the AML patients
NO.	Age (year)	Diagnosis	Gene	Chromosome	First chemotherapy regimen	Prognosis	WBC	Ne	RBC	Hb	PLT	Primary cell number in BM	Remarks Column
1	30-39	M2, Moderate-risk type	WT1	46,XX t(7,11)(P15;P15)	DA(DNR 120mg d1-3,Ara-c 0.2g d1-7)	NR	3.2			74	19	0.325	For RNA-SEQ analysis
2	20-29	M1, Moderate-risk type	WT1, 1.29*10^6	46,XY[20]	DA(DNR 120mg d1-3,Ara-c 0.2g d1-7)	PR	54	2.3	2.25	68	24	0.925
3	20-29	M2	-	46,XX[20]	IA	PR						0.325
4	30-39	M2	AML1-ETO; WT1	45,X.-Y.t(8:21)(q22;q22)	IA	CR	3.5			89	40	0.58
5	30-39	M1, High-risk type	FLT3-ITD 50.28%, CEBPA (double mutation)	46,XY[15]	DA	CR	218.9	1.3	2.56	75	20	0.825	For RNA-SEQ analysis
6	60-69	M4	WT1abnormally high expression, NPM1 22.41%		DAC+low dose of Ara-C	CR	21.1	0.8	2.85	95	82	0.6121
7	40-49	M2	IDH1, KRAS, NPM1 (mutation）	46,XX[20]	HHT 2mg*3d+Ara-c 50mg bid*3d; Chemotherapy: DAC+1/2HHT (DAC 25mg d1-5,HHT 2mgd1-5,Ara-c 50mg d1-5)	CR	35.8	0.7	3.85	105	155	0.74
8	20-29	M4Eo	CBFB-MYH11/ABL1:224.31%, TET2, ASXL1, KRAS	46,XY[11]	IA (IDA 30mg d1, 20mg d2-3; Ara-c 200mg d1-5)	CR	61.6	1.5	1.4	49	21	0.425
9	10-19	M4, Low-risk type	NPM1（mutation）	46,XX[20]	IA(IDA 30mg d1,20mg d2;Ara-c 200mg d1-7)	CR	4.8	2.4	1.3	48	30	0.305
10	20-29	M4, High-risk type	KIT,CEBPA (double mutation), FLT3-ITD,EP300:46.42%	47,XY,+13[10]	IA (Idarubicin 18mg d1-3,Ara-c 200mg d1-7)	CR	80.7	0.6	1.74	55	26	0.555
11	60-69	M2	CEBPA (insertional mutation), WT1:10^4		IA (IDA 20mg d1, 10mg d2-3; Ara-c 150mg d1-7)	CR	28.2	3.1	2.49	71	54	0.25
12	60-69	M2	WT1:WT1/ABL 1.1%	-	DAC+AA (40mg d1-5 Ara-c 50mg Q12h d6-19, Acla 20mg d6,8,11,13,15,17,19)	CR	10.65	5.47	1.91	62	35	0.22
13	10-19	M4	WT1:8,83*10^5,WT1/ABL (copy number:21.3%), FLT3-ITD (positive), NRAS/NPM1 (point mutation)	47,XY,+8[20]	IA (IDA 20mg d1-2, 10mg d3, Ara-c 200mg d1-7)	CR	95.1	11.1	1.38	46	114	0.63
14	60-69	M2	FLT3-ITD,NPM1, CBFβ-MYH11	46,XX[20]	IAE (IDA 100mg d1-4，Ara-c 150mg d1-7, d9-10 VP-16 100mg d9-10	CR	18.9	5.75	2.96	95	142	0.505
15	20-29	M5, High-risk type	FLT3-ITD (positive),WT1,33.92%	46,XY[20]	DA	NR	-
16	30-39	M5	NPM1(mutation),WT1/ABL(copy number: 4.83%)		IA (IDA 20mg d1-2 10mg d3, Ara-c 150mg d1-7 )	CR	112			60	35	0.52
17	30-39	M4	U2AF1, ETV6, IDH2, TET2, ASXL1 (mutation)	47,XY,+8[20]	GAAD (G-CSF 300ug d5-15; ALCA 20mg d6,8,10; Ara-C 50mg d6-15; DAC 37mg d1-5	CR	1.1		3.03	100	98	0.425
18	20-29	M2	AML1-ETO/ABL 48%;WT1/ABL (copy number: 21.1%)	46,XX,t(8,21)(q22;q22	DA (daunorubicin 40mg d1-3,Ara-c 150mg d1-7)	CR	1.8	1.2	2.34	83	24	0.46
19	40-49	M2	CBFB-MYH11 (positive)	46,XY,inv(16)(p13q22[18]/47,idem,+8[2]	DA (DNR 90mg d1-3;Ara-c 200mg q12h d1-6	CR	21.4	1.2	1.24	46	17	0.37
20	50-59	M5	NPM1 (positive), WT1/ABL 65.3%		IA(IDA 10mg d1-3;Ara-c 100mg d1-5)	CR	268	260.3	2.94	87	14	0.64
21	20-29	M2		46,XX[20]	IA(IDA 20mg d1-2,10mg d3;Ara-c 200mg d1-7)	CR	12.7	0.3	3.03	106	23	0.67
22	40-49	M2	WT1/ABL 2.8%	46,XY[20]	IA(IDA 20mg d1-3,Ara-c 200mg d1-5)+AE(Ara-c 150mg d6-7,VP-16 100mg d6-7)	CR	38.41	0.65	2.22	78	36	0.865
23	30-39	M2	WT1,TET2,ASXL1,CEBPA	46,XY[8]	DA(DNR 60mg d1-3;Ara-c 100mg q12h d1-5	NR	8.9			92	27
24	60-69	M2	CEBPA,WT1/ABL 3.91%		IA(IDA 20mg d1, 10mg d2-3, Ara-c 150mg d1-7)	CR						0.25
25	20-29	M2	KIT,AML1-ETO		IA (IDA20mg d1-2,10mg d3, Ara-c 200mg d1-7)	CR	35.3			102	34	0.205
26	10-19	M2	AML1-ETO/ABL 10.2%	46,XX,t(8,21)(q22;q22),del(9)(q13q22)[20]	CAG	CR
27	20-29	M2	AML1-ETO,CEBPA	45,X,-Y,T(8,21)(q22;q22)[15]/46XY[2]	IA (IDA 20mg d1-3; Ara-c 200mg d1-6)	CR	61.8	6.8	2.08	71	34	0.475
28	20-29	M4, High-risk type	NRAS, RUNX1, IDH2-R140, DNMT3A,TET2, ASXL1, TP53, WT1	46,XY[20]	IA (IDA 20mg d1-3;Ara-c 200mg d1-7)+ DA+MAG+VP-16	NR	60.41	19.03	2.44	75	56	33.4%FCM	For RNA-SEQ analysis
29	20-29	M2	AML1-ETO (positive),WT1 (positive)	46,XX,t(8,21)(q22;q22)[10]	IA (IDA 20mg d1,10mg d2-3,Ara-c 150mg d1-7)	CR	7.69			68	6	0.67
30	10-19	M2	AML1-ETO (positive)	45,X,-Y,t(8,21)(q22;q22)[7]/46XYt(8,21)(q22;q22)[3]	IA (IDA, 20mg d1-2 10mg d3,Ara-c 150mg d1-5 )	CR	25.3	5.6	0.87	31	11
31	40-49	M2	AML1-ETO/ABL:118.3%,SF3B1:19.23%	45,X,-X,t(8,21)(q22;q22)[14]/46,XX,t(8,21)(q22;q22)[4]/46,XX[2]	IA (IDA 20mg d1,10mg d2-3,Ara-c 200mg d1-4)	CR	8.1			61	25	0.3
32	40-49	M2	CREBBP,NRAS,IKZF1,KIT (point mutation)	46,XX,t(3,11)(q13;q23)	IA (IDA 10mg d1-3,Ara-c 200mg d1-7)	CR	245.9	5.1	2.57	89	94	74.5
33	20-29	M5	WT1	46,XY[5]	IA (INR 20mg d1,2,10mg d3,Ara-c 200mg d1-7	CR	8.4			88	99	0.41
34	50-59	M2	AML1-ETO/ABL1 (copy number: 99.2%)，WT1/ABL (copy number: 1.03%)	46,XY,t(8,21)(q22;q22)[4]/45,idem,-Y[12]	IA(IDA 20mg d1-2,10mg d3;Ara-c 175mg d1-10)	CR	14.2	4.1	1.48	60	18	0.395
35	70-79	M5	NPM1		IA (IDA 10mg d1-3,Ara-c 150mg d1-5)	CR	144.24			94	40	0.82
36	50-59	M5	BCR-ABL3.4*10^5	46,XX,t(9;22)(q34;q11.2)	IA	CR	1.76			79	90	0.29
37	30-39	M5	WT1	t(3;3)	IAE	NR	13.5			104	116	0.4
