# Supplementary material for: Bone marrow-derived mesenchymal stem/stromal cells in patients with acute myeloid leukemia reveal transcriptome alterations and deficiency in cellular vitality
Source: Stem Cell Res Ther. 2021 Jun 26;12:365. doi: 10.1186/s13287-021-02444-0 (PMC8233618; doi:10.1186/s13287-021-02444-0)
Supplement: Supplementary file 3 — Additional file 3: Additional Table S4. General information of the HDs. [file 13287_2021_2444_MOESM3_ESM.xlsx]

## Sheet: HD
Additional Table S4: General information of the HDs
NO.	age (year)	WBC	NE	HB	RBC	PLT	Remarks Column
1	50-59	5.14	2.95	152	5.08	214
2	10-19	6.3	3.8	149	4.59	263
3	20-29	6	2.8	139	5.1	249	For RNA-SEQ analysis
4	30-39	6.3	2.4	154	5.44	258	For RNA-SEQ analysis
5	30-39	7.3	4.8	166	5.44	323
6	40-49	9	5.3	161	5.01	242
7	30-39	4.3	2.2	154	4.97	175
8	30-39	6.4	3	156	4.97	222
9	40-49	7.54	4.13	150	4.52	232
10	40-49	7.73	4.57	137	4.63	214
11	30-39	7.7	4.3	155	4.63	214
12	20-29	6.1	2.6	147	4.62	263
13	20-29	6.6	3.3	153	5.17	238
14	60-69	7.9	4.8	138	4.57	277
15	20-29	7.9	3.2	151	4.84	343	For RNA-SEQ analysis
16	20-29	5.7	2.9	147	4.61	264
17	40-49	8.1	4.5	172	5.35	212
18	20-29	6.61	2.99	144	4.86	310
19	30-39	5.3	3.2	151	4.97	294
20	20-29	4.7	2.7	135	4.6	214
