# Supplementary material for: Bone marrow-derived mesenchymal stem/stromal cells in patients with acute myeloid leukemia reveal transcriptome alterations and deficiency in cellular vitality
Source: Stem Cell Res Ther. 2021 Jun 26;12:365. doi: 10.1186/s13287-021-02444-0 (PMC8233618; doi:10.1186/s13287-021-02444-0)
Supplement: Supplementary file 4 — Additional file 4: Additional Table S5. The upregulated genes (HD-MSCs vs AML-MSCs). [file 13287_2021_2444_MOESM4_ESM.xlsx]

## Sheet: Sheet1
Table S5 Upregulated genes (HD-MSCs vs AML-MSCs)
gene_id	HD_01	HD_02	HD_03	AML_01	AML_02	AML_03	HD	AML	log2FoldChange	pvalue	padj	gene_name
ENSG00000080573	9016.39	8060.37	1329.91	185.018	108.33	82.5548	6135.55	125.301	5.61191	3.3e-16	9.44e-12	COL5A3
ENSG00000182463	188.073	80.3072	98.3124	3.01811	4.58127	3.40804	122.231	3.66914	5.0177	6e-12	3.43e-08	TSHZ2
ENSG00000221818	124.664	193.366	107.672	2.015	3.5214	10.0131	141.901	5.18318	4.74929	3.88e-11	1.23e-07	EBF2
ENSG00000101825	167.974	358.612	380.303	30.1642	25.3287	14.7799	302.296	23.4243	3.68136	1.34e-10	2.56e-07	MXRA5
ENSG00000221866	1428.58	1133.46	2318.2	341.888	164.83	224.795	1626.75	243.837	2.73675	5.44e-10	8.65e-07	PLXNA4
ENSG00000161544	2013.32	1473.13	1163.24	321.781	353.567	249.675	1549.9	308.341	2.32914	2.56e-09	3.66e-06	CYGB
ENSG00000105088	193.245	606.985	801.823	58.3204	26.6327	56.4268	534.018	47.1266	3.4979	3.81e-09	4.81e-06	OLFM2
ENSG00000179344	461.921	336.049	3.6644	0.000470988	1.11431	0.0100918	267.211	0.374959	9.0826	3.94e-09	4.81e-06	HLA-DQB1
ENSG00000134321	68.8008	9.80553	50.5967	2.78e-17	2.78e-17	2.78e-17	43.0677	2.78e-17	8.43946	1.37e-08	1.37e-05	RSAD2
ENSG00000168209	3223.24	2904.76	1860.08	640.539	408.91	185.385	2662.69	411.611	2.69281	1.53e-08	1.37e-05	DDIT4
ENSG00000019991	1511.7	1764.87	2263.84	448.483	399.724	465.324	1846.8	437.844	2.0762	1.71e-08	1.48e-05	HGF
ENSG00000121005	336.104	219.382	631.374	53.2939	57.5291	30.5966	395.62	47.1399	3.06548	2.5e-08	1.98e-05	CRISPLD1
ENSG00000140563	537.622	566.297	680.003	85.4738	38.1873	136.493	594.641	86.7181	2.77553	2.77e-08	2.05e-05	MCTP2
ENSG00000147408	2686.55	2160.52	701.445	359.989	208.57	242.873	1849.51	270.477	2.77273	2.8e-08	2.05e-05	CSGALNACT1
ENSG00000074410	8351.2	10278.6	7715.86	2415.37	1309.74	2089.47	8781.9	1938.19	2.17969	2.8e-08	2.05e-05	CA12
ENSG00000131459	5435.26	6676.64	3050.51	1284.1	619.807	952.136	5054.14	952.016	2.40812	3.56e-08	2.49e-05	GFPT2
ENSG00000126368	1528.09	1396.42	438.256	211.167	161.298	159.293	1120.92	177.253	2.65976	4.1e-08	2.73e-05	NR1D1
ENSG00000151692	576.609	253.719	360.58	76.4191	53.0181	40.7466	396.969	56.7279	2.80305	4.62e-08	2.94e-05	RNF144A
ENSG00000179388	507.851	572.692	287.486	95.5264	64.5709	73.4415	456.009	77.8462	2.54778	5.57e-08	3.39e-05	EGR3
ENSG00000127507	112.156	68.6182	43.9625	6.02887	0.0689398	3.39349	74.9121	3.16377	4.49201	7.21e-08	4.23e-05	ADGRE2
ENSG00000105792	585.554	276.277	764.342	106.583	67.9761	32.8966	542.058	69.152	2.96701	8.23e-08	4.71e-05	CFAP69
ENSG00000119917	474.41	363.951	473.001	91.5065	95.5836	76.8496	437.12	87.9799	2.31119	9.22e-08	5.17e-05	IFIT3
ENSG00000141338	962.331	1152.53	939.414	266.475	178.637	294.736	1018.09	246.616	2.04479	1.11e-07	6.01e-05	ABCA8
ENSG00000102802	2882.55	3142.32	1963.11	501.781	664.604	790.558	2662.66	652.314	2.02922	1.27e-07	6.58e-05	MEDAG
ENSG00000179750	56.1391	45.2072	6.47174	2.78e-17	2.78e-17	2.78e-17	35.9394	2.78e-17	8.17927	1.29e-07	6.61e-05	APOBEC3B
ENSG00000104415	1214.58	113.66	1057.49	65.3607	78.2115	29.4993	795.244	57.6905	3.78202	1.86e-07	9.17e-05	WISP1
ENSG00000253958	32.4129	23.3529	183.785	3.01235	0.0306402	0.0264527	79.8504	1.02315	6.0761	1.91e-07	9.26e-05	CLDN23
ENSG00000069431	483.423	295.26	691.286	111.614	60.0012	82.4685	489.99	84.6946	2.52966	2.13e-07	9.82e-05	ABCC9
ENSG00000166825	24007.4	17868.3	5826.63	2309.79	2204.66	3721.43	15900.8	2745.29	2.53403	4.47e-07	0.000180064	ANPEP
ENSG00000122420	1028.3	765.858	1389.99	173.965	101.527	328.473	1061.38	201.322	2.39766	4.58e-07	0.000182042	PTGFR
ENSG00000149256	1564.21	790.227	1426.49	405.236	169.443	199.989	1260.31	258.223	2.28583	4.88e-07	0.000191255	TENM4
ENSG00000135114	195.19	185.155	164.826	24.136	23.1114	40.5634	181.724	29.2702	2.63032	5.31e-07	0.000205089	OASL
ENSG00000130775	266.595	261.956	162.926	34.1915	44.8961	41.7902	230.492	40.2926	2.51376	5.62e-07	0.000214387	THEMIS2
ENSG00000271216	120.231	112.029	55.2	6.03359	0.0955494	11.1373	95.8199	5.75546	4.01911	8.5e-07	0.000307652	LINC01050
ENSG00000111335	722.132	201.3	421.465	79.4377	81.7099	37.3953	448.299	66.181	2.75736	1.01e-06	0.000347201	OAS2
ENSG00000136859	1482.75	1431.51	4038.83	602.332	457.301	379.567	2317.69	479.733	2.27194	1.13e-06	0.000384398	ANGPTL2
ENSG00000179813	25.3818	9.85672	16.8503	2.78e-17	2.78e-17	2.78e-17	17.363	2.78e-17	7.13556	1.77e-06	0.000561041	FAM216B
ENSG00000157214	2306.1	892.271	1939.76	536.968	353.659	299.386	1712.71	396.671	2.10964	1.8e-06	0.000562368	STEAP2
ENSG00000169933	252.938	227.522	625.771	82.451	51.8716	35.1223	368.744	56.4816	2.70286	1.89e-06	0.00057855	FRMPD4
ENSG00000189431	68.587	0	271.849	2.78e-17	2.78e-17	2.78e-17	113.479	2.78e-17	9.83414	1.96e-06	0.00057855	RASSF10
ENSG00000183486	309.134	95.6247	238.85	36.189	13.8957	3.53976	214.536	17.8748	3.5724	2.92e-06	0.000760009	MX2
ENSG00000157240	1654.52	1176.82	2056.85	554.066	437.733	441.648	1629.4	477.816	1.76939	3.04e-06	0.000784015	FZD1
ENSG00000165029	2790.43	2148.74	1610.94	835.621	483.844	487.989	2183.37	602.485	1.85709	3.43e-06	0.000859644	ABCA1
ENSG00000108950	322.517	153.414	925.541	46.2595	74.8079	64.3775	467.157	61.815	2.91593	3.44e-06	0.000859644	FAM20A
ENSG00000198768	8112.82	4019.26	2526	1224.78	509.27	1208.45	4886.03	980.831	2.31637	3.54e-06	0.000859644	APCDD1L
ENSG00000106772	721.096	626.81	656.563	209.157	133.717	214.558	668.156	185.811	1.84533	3.54e-06	0.000859644	PRUNE2
ENSG00000166450	15.3051	25.3214	22.482	1.00543	1.14048	0.0188831	21.0362	0.721596	4.63743	3.55e-06	0.000859644	PRTG
ENSG00000162407	3040.65	1644.65	5024.12	970.369	746.394	546.744	3236.47	754.502	2.10053	3.72e-06	0.000887096	PLPP3
ENSG00000186197	44.289	45.1773	31.8121	4.02272	3.48826	4.51167	40.4261	4.00755	3.29754	3.79e-06	0.000888819	EDARADD
ENSG00000104435	2721.19	25.1592	480.409	21.1209	19.7014	54.0174	1075.59	31.6132	5.08259	3.88e-06	0.00089436	STMN2
ENSG00000185885	1927.48	636.646	1914.49	321.782	435.258	193.255	1492.87	316.765	2.23619	4.24e-06	0.000968854	IFITM1
ENSG00000111331	365.07	312.486	342.799	106.58	43.8685	30.6301	340.118	60.3596	2.4897	4.4e-06	0.000983609	OAS3
ENSG00000179869	148.968	399.206	688.52	78.4248	12.8656	42.9417	412.232	44.7441	3.19851	4.69e-06	0.00103206	ABCA13
ENSG00000144476	25.2027	7.09185	115.412	1.00622	1.16162	1.13881	49.2356	1.10221	5.34073	4.84e-06	0.00105613	ACKR3
ENSG00000183098	2938.53	3244.34	3645.34	1181.54	895.027	1088.79	3276.07	1055.12	1.63438	4.9e-06	0.00106158	GPC6
ENSG00000135111	1303.11	925.793	486.039	288.594	177.46	197.696	904.982	221.25	2.03122	5.18e-06	0.00110599	TBX3
ENSG00000163359	134690	166044	122994	58142.9	20265.2	24255	141243	34221	2.04521	5.32e-06	0.00111066	COL6A3
ENSG00000138642	468.218	213.094	184.459	63.3472	54.1077	27.2274	288.591	48.2274	2.57728	5.37e-06	0.00111257	HERC6
ENSG00000189223	460.892	86.5673	570.482	31.1763	31.1992	68.7356	372.647	43.7037	3.08876	5.42e-06	0.0011159	PAX8-AS1
ENSG00000054219	19.8266	7.10623	51.648	0.000470988	1.11431	0.0100918	26.1936	0.374959	5.74125	6e-06	0.00121671	LY75
ENSG00000168758	1268.65	1317.78	1498.6	575.176	277.677	219.232	1361.68	357.362	1.92895	6.33e-06	0.00127506	SEMA4C
ENSG00000170271	372.291	332.359	370.902	110.61	73.7892	85.8628	358.517	90.0873	1.99041	6.41e-06	0.00128248	FAXDC2
ENSG00000159399	4247.88	5080.62	3838.25	1853.25	1010.22	903.651	4388.92	1255.71	1.80511	6.94e-06	0.00135572	HK2
ENSG00000182796	458.133	537.456	334.333	148.814	66.893	44.1859	443.307	86.6311	2.35209	6.97e-06	0.00135572	TMEM198B
ENSG00000175426	572.861	911.439	440.162	205.128	129.02	56.6275	641.487	130.259	2.29808	7.4e-06	0.00142068	PCSK1
ENSG00000112715	36060.7	32826.5	15001.8	10305	4732.93	5297.19	27963	6778.39	2.04446	7.64e-06	0.00144737	VEGFA
ENSG00000154262	380.42	429.96	303.433	103.572	66.9064	105.007	371.271	91.8284	2.01359	7.9e-06	0.00148709	ABCA6
ENSG00000173918	3449.1	2627.4	4072.45	1063.89	1013.64	1208.49	3382.98	1095.34	1.62682	8.34e-06	0.0015288	C1QTNF1
ENSG00000180447	463.421	406.308	3459.18	219.204	120.978	49.8601	1442.97	130.014	3.47083	8.52e-06	0.00154949	GAS1
ENSG00000102935	167.081	150.738	499.351	56.3057	36.8736	18.2035	272.39	37.1276	2.86963	8.62e-06	0.00154949	ZNF423
ENSG00000182871	476.102	1658.51	549.738	261.44	131.398	119.817	894.785	170.885	2.38712	8.7e-06	0.00154949	COL18A1
ENSG00000133466	383.089	622.395	367.121	102.57	99.1177	145.63	457.535	115.773	1.9818	8.7e-06	0.00154949	C1QTNF6
ENSG00000114270	5116.37	3072.7	2702.11	693.845	620.953	1476	3630.39	930.268	1.96434	1.06e-05	0.00185221	COL7A1
ENSG00000128285	50.497	182.635	72.0748	18.0932	4.73235	7.96216	101.736	10.2626	3.28956	1.19e-05	0.00202306	MCHR1
ENSG00000107731	779.875	403.656	670.628	230.267	117.557	79.1914	618.053	142.338	2.11639	1.36e-05	0.00223248	UNC5B
ENSG00000130720	3495.51	694.456	431.691	211.17	269.445	164.978	1540.55	215.197	2.83905	1.37e-05	0.00223248	FIBCD1
ENSG00000165507	2012.45	1472.24	791.379	301.673	503.25	369.358	1425.36	391.427	1.86447	1.4e-05	0.00227427	DEPP1
ENSG00000260287	24.3248	37.9321	48.7435	5.02602	2.36346	3.40676	37.0001	3.59875	3.3142	1.43e-05	0.00231398	TBC1D3G
ENSG00000111077	924.35	1152.5	1333.77	476.634	320.25	259.86	1136.87	352.248	1.68963	1.55e-05	0.0024648	TNS2
ENSG00000177283	1483.79	1020.59	1098.64	301.673	267.323	519.417	1201.01	362.804	1.7268	1.72e-05	0.00266068	FZD8
ENSG00000102287	3391.23	4502.55	4280.36	1824.09	817.89	654.075	4058.05	1098.68	1.88469	1.77e-05	0.00270379	GABRE
ENSG00000257156	45.1873	78.7709	2.7266	2.0083	0.021699	0.0187467	42.2282	0.682914	5.66698	1.84e-05	0.00276261	AC024909.1
ENSG00000138061	9321.65	6134.53	20931.7	3102.17	2063.02	3695.49	12129.3	2953.56	2.03791	1.88e-05	0.00280892	CYP1B1
ENSG00000137959	1446.73	724.287	1449.91	432.391	380.077	227.127	1206.98	346.532	1.79975	2.15e-05	0.00307211	IFI44L
ENSG00000175264	354.143	580.789	611.637	159.884	165.826	113.021	515.523	146.244	1.81667	2.21e-05	0.00314921	CHST1
ENSG00000154736	2709.05	1247.23	3628.53	898.973	483.873	649.456	2528.27	677.434	1.89964	2.25e-05	0.00318445	ADAMTS5
ENSG00000041353	5391.03	3473.72	3819.52	903.002	503.523	1800.12	4228.09	1068.88	1.98379	2.3e-05	0.00324588	RAB27B
ENSG00000105516	790.717	796.692	301.518	78.44	184.204	171.63	629.642	144.758	2.12081	2.36e-05	0.00329622	DBP
ENSG00000144857	388.5	350.377	746.563	171.948	101.439	105.098	495.146	126.161	1.97072	2.68e-05	0.0036631	BOC
ENSG00000163735	517.672	575.259	1725.39	65.3685	81.933	298.975	939.44	148.759	2.65799	2.7e-05	0.00366357	CXCL5
ENSG00000135842	680.606	382.954	94.5066	71.3933	64.4894	44.1309	386.022	60.0045	2.68293	2.85e-05	0.00384976	FAM129A
ENSG00000142156	120595	128419	89522.2	51110.9	27074.7	18074.7	112845	32086.8	1.81429	3.03e-05	0.0040128	COL6A1
ENSG00000104432	159.018	26.9542	313.907	13.075	17.2832	20.2912	166.627	16.8832	3.29439	3.09e-05	0.00406155	IL7
ENSG00000137628	616.372	326.004	316.537	147.812	85.2924	62.2303	419.638	98.4449	2.08935	3.23e-05	0.00412154	DDX60
ENSG00000130635	80072.2	67113.5	26584	22547.8	7589.46	7193.59	57923.2	12443.6	2.21871	3.27e-05	0.00415244	COL5A1
ENSG00000123610	1077.96	685.43	2427.84	315.75	384.701	398.679	1397.07	366.377	1.93074	3.48e-05	0.00433234	TNFAIP6
ENSG00000198857	11.7508	13.5802	7.45655	2.78e-17	2.78e-17	2.78e-17	10.9292	2.78e-17	6.47453	3.56e-05	0.00440666	HSD3BP5
ENSG00000136960	889.023	655.592	6946.23	474.622	329.44	206.808	2830.28	336.957	3.06979	3.64e-05	0.00442632	ENPP2
ENSG00000135473	446.376	550.102	358.691	175.969	104.887	99.4639	451.723	126.773	1.83131	3.75e-05	0.00454321	PAN2
ENSG00000057657	449.153	292.596	318.431	124.686	87.5722	67.8537	353.393	93.3707	1.91799	3.77e-05	0.00455171	PRDM1
ENSG00000253305	38.7289	95.7014	201.496	21.1059	2.45123	5.73484	111.975	9.764	3.49796	3.81e-05	0.00455605	PCDHGB6
ENSG00000141068	196.919	232.987	398.129	60.324	3.65172	35.0084	276.012	32.9947	3.05725	3.84e-05	0.00455658	KSR1
ENSG00000149380	2308.72	2764.77	2302.2	854.733	846.621	1014.22	2458.56	905.191	1.44144	4.11e-05	0.0047937	P4HA3
ENSG00000131002	0	0.784067	1008.15	2.78e-17	2.78e-17	2.78e-17	336.312	2.78e-17	11.4009	4.15e-05	0.00481019	TXLNGY
ENSG00000126353	205.122	143.545	241.678	61.328	21.9867	11.4455	196.782	31.5868	2.63141	4.17e-05	0.00481457	CCR7
ENSG00000133106	659.628	381.963	974.152	213.179	214.202	139.008	671.914	188.796	1.8306	4.37e-05	0.00499417	EPSTI1
ENSG00000184588	593.604	873.409	1068.72	355.967	216.62	230.46	845.244	267.682	1.65788	4.46e-05	0.00502621	PDE4B
ENSG00000104447	588.226	650.309	699.663	278.538	167.095	183.019	646.066	209.551	1.62315	4.6e-05	0.00514551	TRPS1
ENSG00000130589	911.767	837.278	711.807	372.048	131.432	93.894	820.284	199.124	2.04078	4.75e-05	0.00525213	HELZ2
ENSG00000117643	28.8181	71.4125	64.6467	11.0565	5.80181	3.47469	54.9591	6.77767	2.99185	5.1e-05	0.00547879	MAN1C1
ENSG00000196562	181.515	85.6637	865.653	65.3525	33.4472	12.5813	377.611	37.127	3.34142	5.17e-05	0.00553969	SULF2
ENSG00000089127	193.447	91.1411	147.047	37.2036	32.24	20.4196	143.878	29.9544	2.25849	5.58e-05	0.00580296	OAS1
ENSG00000112182	36.9666	44.1979	96.5625	11.0578	8.06146	3.48422	59.2423	7.53448	2.95144	5.71e-05	0.00590219	BACH2
ENSG00000129103	3225.97	2429.63	1944.39	993.499	745.298	961.15	2533.33	899.983	1.49289	5.9e-05	0.00603699	SUMF2
ENSG00000104419	4878.63	4139.41	4722.44	1518.41	1552.69	2012.63	4580.16	1694.58	1.43444	5.91e-05	0.00603699	NDRG1
ENSG00000179094	911.722	1274.5	794.22	397.195	337.443	150.359	993.48	294.999	1.75104	5.94e-05	0.00604569	PER1
ENSG00000103647	708.4	941.183	766.143	362.999	91.1768	168.354	805.242	207.51	1.95465	6.06e-05	0.00611995	CORO2B
ENSG00000171444	412.853	461.455	1362.92	176.98	103.804	237.077	745.741	172.62	2.11012	6.12e-05	0.00615657	MCC
ENSG00000265972	9178.07	7543.65	6257.53	3242.95	2445.36	2607.93	7659.75	2765.41	1.46973	6.17e-05	0.00615657	TXNIP
ENSG00000215270	32.4665	67.8445	35.558	8.03905	0.081624	4.52138	45.2897	4.21402	3.37205	6.59e-05	0.00645751	AP000523.1
ENSG00000185920	201.533	168.885	155.457	56.2973	10.5301	10.3062	175.292	25.7112	2.75957	6.59e-05	0.00645751	PTCH1
ENSG00000129988	40.5208	0.784239	1291	6.0326	7.96609	1.22625	444.1	5.07498	6.41586	6.75e-05	0.00647936	LBP
ENSG00000123342	618.116	424.467	482.347	171.952	140.587	185.205	508.31	165.915	1.61449	6.83e-05	0.00650985	MMP19
ENSG00000148841	4721.46	3679.7	2497.92	1722.53	820.19	718.437	3633.02	1087.05	1.74047	7.11e-05	0.00666991	ITPRIP
ENSG00000090776	358.71	300.714	504.88	115.641	111.755	124.232	388.101	117.209	1.72634	7.42e-05	0.00681968	EFNB1
ENSG00000244306	465.352	444.362	498.286	139.775	195.704	109.641	469.333	148.374	1.66088	7.67e-05	0.00701164	DUXAP10
ENSG00000274292	21.7486	13.515	12.1451	2.0083	0.021699	0.0187467	15.8029	0.682914	4.24687	7.76e-05	0.00705061	AC084018.2
ENSG00000134107	6294.66	6299.09	1877.84	1761.75	915.805	1189.34	4823.86	1288.97	1.90381	7.76e-05	0.00705061	BHLHE40
ENSG00000276830	6.26327	10.8423	13.1397	2.78e-17	2.78e-17	2.78e-17	10.0818	2.78e-17	6.35899	7.87e-05	0.00710872	MIR6730
ENSG00000189339	1132.22	900.45	1411.52	529.919	132.626	121.003	1148.06	261.183	2.13478	7.95e-05	0.00710872	SLC35E2B
ENSG00000173531	223.175	302.639	175.107	50.2811	66.7918	68.8748	233.641	61.9825	1.91327	7.95e-05	0.00710872	MST1
ENSG00000111961	1742.18	1459.57	1648.45	677.75	343.381	658.424	1616.73	559.852	1.52955	8.06e-05	0.00710872	SASH1
ENSG00000184347	3004.48	3700.47	4074.32	1823.08	736.136	757.961	3593.09	1105.73	1.69991	8.06e-05	0.00710872	SLIT3
ENSG00000134121	47.813	7.08967	166.918	7.03126	0.0636183	1.19244	73.9401	2.76244	4.66692	8.07e-05	0.00710872	CHL1
ENSG00000079215	306.234	116.373	1119.46	99.5481	79.4842	56.5601	514.021	78.5308	2.70838	8.08e-05	0.00710872	SLC1A3
ENSG00000168000	74.0607	114.781	66.4646	17.0897	1.30643	14.6229	85.102	11.0063	2.93131	8.16e-05	0.00714039	BSCL2
ENSG00000196295	492.438	439.813	729.672	218.206	153.254	166.062	553.974	179.174	1.62731	8.55e-05	0.007347	GARS-DT
ENSG00000154767	588.274	486.809	501.08	227.244	56.6024	49.8474	525.387	111.231	2.23707	8.72e-05	0.00737333	XPC
ENSG00000162804	1160.24	737.847	1452.74	510.815	180.957	117.62	1116.94	269.798	2.04842	9.17e-05	0.0075812	SNED1
ENSG00000134326	50.6642	13.4305	50.6179	4.02213	1.24169	5.58469	38.2375	3.61617	3.35593	9.19e-05	0.0075812	CMPK2
ENSG00000185745	550.372	315.162	379.313	75.4221	112.902	161.401	414.949	116.575	1.83144	9.2e-05	0.0075812	IFIT1
ENSG00000177628	1893.08	1672.73	1885.42	884.895	488.471	599.775	1817.07	657.713	1.46565	9.2e-05	0.0075812	GBA
ENSG00000011105	945.192	1127.27	563.79	313.737	324.799	271.11	878.752	303.215	1.53479	0.000103057	0.00836132	TSPAN9
ENSG00000100979	589.985	840.879	1166.14	320.775	239.656	327.518	865.669	295.983	1.54774	0.000105821	0.00849815	PLTP
ENSG00000204060	26.1334	41.5527	49.6734	8.03461	0.0634041	0.0545957	39.1198	2.71754	3.75365	0.000106222	0.00849815	FOXO6
ENSG00000240859	15.3183	0.791988	41.3655	2.78e-17	2.78e-17	2.78e-17	19.1586	2.78e-17	7.27516	0.00010624	0.00849815	AC093627.4
ENSG00000214814	23.4115	7.09522	86.3508	4.01657	0.0386044	0.0333072	38.9525	1.36283	4.67789	0.000107044	0.00850465	FER1L6
ENSG00000139263	206.866	289.032	331.589	95.526	79.4729	53.1769	275.829	76.0586	1.8562	0.000109402	0.00862187	LRIG3
ENSG00000223745	451.812	496.798	337.147	172.954	114.096	118.639	428.586	135.23	1.66267	0.000109424	0.00862187	CCDC18-AS1
ENSG00000245848	17.9626	11.6154	97.6063	4.01993	2.32612	1.18534	42.3948	2.51046	4.01013	0.000120003	0.00912853	CEBPA
ENSG00000255346	77.0098	12.5226	30.8734	6.02785	0.0638331	2.29081	40.1353	2.79416	3.76859	0.000121154	0.00919167	NOX5
ENSG00000196549	2843.73	958.191	2977.56	955.278	392.872	254.277	2259.83	534.142	2.08039	0.000122937	0.00928011	MME
ENSG00000117114	2547.31	2272.48	2236.64	1140.31	733.784	820.017	2352.14	898.037	1.38885	0.000125239	0.00937722	ADGRL2
ENSG00000197852	62.534	27.9587	10.2239	3.01555	0.05284	3.34718	33.5722	2.13853	3.88224	0.000130025	0.00960976	INKA2
ENSG00000188313	693.042	471.388	1154.93	280.552	263.758	203.366	773.119	249.225	1.63259	0.000134887	0.00989239	PLSCR1
ENSG00000116183	176.46	75.8381	3.66138	4.02369	2.39073	7.81283	85.3197	4.74242	4.13394	0.000135282	0.00989596	PAPPA2
ENSG00000070540	1851.49	1642.9	2407.14	1010.59	532.217	420.267	1967.18	654.357	1.58748	0.000137538	0.0100088	WIPI1
ENSG00000139626	25.3335	23.4987	14.0061	1.00686	0.0391849	3.30336	20.9461	1.4498	3.7348	0.00013799	0.0100088	ITGB7
ENSG00000278266	206.162	89.3466	89.8691	34.1869	24.2357	23.7633	128.459	27.3953	2.22344	0.000138899	0.0100088	AC079949.2
ENSG00000078725	43.2309	133.542	1070.83	46.2544	41.4617	30.565	415.867	39.427	3.39489	0.000141916	0.0100846	BRINP1
ENSG00000113108	329.829	352.281	237.864	127.698	61.1264	41.9187	306.658	76.9145	1.99201	0.00014319	0.0101124	APBB3
ENSG00000115267	150.901	76.6696	215.489	43.2352	25.4087	24.9104	147.687	31.1848	2.23764	0.000144238	0.0101613	IFIH1
ENSG00000114374	0	0	755.265	2.78e-17	2.78e-17	2.78e-17	251.755	2.78e-17	10.9829	0.00014486	0.01018	USP9Y
ENSG00000171621	754.58	653.043	353.046	204.13	168.221	204.422	586.89	192.258	1.6094	0.000148129	0.0103589	SPSB1
ENSG00000143127	604.404	1140.72	2174	526.907	259.225	132.304	1306.38	306.145	2.09243	0.000153005	0.0105814	ITGA10
ENSG00000054356	462.575	179.6	1395.74	137.761	161.12	46.4675	679.305	115.116	2.5595	0.000153161	0.0105814	PTPRN
ENSG00000056972	505.975	583.455	780.239	259.434	215.409	184.159	623.223	219.667	1.50358	0.000155898	0.010693	TRAF3IP2
ENSG00000168297	944.266	840.857	1113.66	461.552	268.47	341.118	966.261	357.047	1.43557	0.000161529	0.0108963	PXK
ENSG00000108551	1183.68	1259.03	2263.88	382.119	746.226	439.414	1568.86	522.586	1.58597	0.000168954	0.0112382	RASD1
ENSG00000260367	8.08141	13.574	12.1792	1.00442	0.0115758	0.0100089	11.2782	0.342001	4.55856	0.000170036	0.0112722	AC109460.1
ENSG00000067048	0	0	1897.95	0.000470988	1.11431	0.0100918	632.649	0.374959	10.3108	0.000171158	0.0112722	DDX3Y
ENSG00000110841	3884.68	3205.5	2642.17	1609.91	827.118	1093.34	3244.12	1176.79	1.46274	0.000172299	0.0112722	PPFIBP1
ENSG00000198203	9.04253	7.19979	8.42648	2.78e-17	2.78e-17	2.78e-17	8.22293	2.78e-17	6.06961	0.000185933	0.0117138	SULT1C2
ENSG00000122877	29.6775	200.536	301.7	26.1451	29.9114	21.5125	177.304	25.8563	2.772	0.000188456	0.0118349	EGR2
ENSG00000128602	611.803	534.72	303.408	209.149	111.781	61.1363	483.311	127.356	1.92211	0.000188684	0.0118349	SMO
ENSG00000205213	1762.88	2251.68	3817.74	1047.8	571.431	1024.37	2610.76	881.2	1.56669	0.000189894	0.0118848	LGR4
ENSG00000251414	22.644	12.5922	15.9094	3.01235	0.0306402	0.0264527	17.0485	1.02315	3.85129	0.000192146	0.0119733	AC138956.2
ENSG00000285799	7.19812	6.27717	12.2144	2.78e-17	2.78e-17	2.78e-17	8.56322	2.78e-17	6.12668	0.00019963	0.0123589	AL645929.2
ENSG00000246363	179.825	303.669	25.1956	12.0715	20.7545	31.5096	169.563	21.4452	2.97665	0.000200116	0.0123622	LINC02458
ENSG00000272894	11.7289	14.4705	11.2233	1.00543	1.14048	0.0188831	12.4742	0.721596	3.89008	0.000204124	0.012573	AC004982.2
ENSG00000185633	269.207	822.218	52.3562	39.2199	80.41	27.2292	381.26	48.953	2.95812	0.000204407	0.012573	NDUFA4L2
ENSG00000196155	709.349	815.653	449.528	307.698	162.505	184.157	658.176	218.12	1.59221	0.000206066	0.0126228	PLEKHG4
ENSG00000171101	3.4897	0.788116	78.0155	2.78e-17	2.78e-17	2.78e-17	27.4311	2.78e-17	7.78971	0.000207703	0.0126938	SIGLEC17P
ENSG00000112655	4364.5	3709.5	3202.28	2005.09	1052.85	945.444	3758.76	1334.46	1.49376	0.000210155	0.0128163	PTK7
ENSG00000106624	4133.96	3862.97	10782.5	2549.11	1802.61	1192.81	6259.81	1848.18	1.75989	0.00021359	0.0129156	AEBP1
ENSG00000254995	21.7701	13.5278	8.38073	2.0083	0.021699	0.0187467	14.5595	0.682914	4.13135	0.000221888	0.0132494	STX16-NPEPL1
ENSG00000171408	1478.3	949.189	2249.83	629.483	574.75	434.909	1559.1	546.381	1.51242	0.000222932	0.0132752	PDE7B
ENSG00000189120	165.495	122.871	23.3254	17.0932	7.04299	19.1338	103.897	14.4234	2.83734	0.000223271	0.0132752	SP6
ENSG00000165246	0	0	1273.22	1.00442	0.0115758	0.0100089	424.406	0.342001	9.80404	0.000224496	0.0132941	NLGN4Y
ENSG00000285976	385.02	261.908	199.454	111.603	25.5017	20.4852	282.127	52.53	2.42038	0.000242645	0.0139811	AL135905.2
ENSG00000238228	4.44255	15.4609	7.47034	2.78e-17	2.78e-17	2.78e-17	9.1246	2.78e-17	6.2165	0.00024343	0.0139811	OR7E7P
ENSG00000149633	320.705	414.538	704.408	167.929	162.405	137.838	479.884	156.057	1.6197	0.000246575	0.0140612	KIAA1755
ENSG00000099725	0	0	445.239	2.78e-17	2.78e-17	2.78e-17	148.413	2.78e-17	10.2205	0.000247903	0.0140965	PRKY
ENSG00000129824	0	0	4039.06	0.000883214	2.21465	0.0190212	1346.35	0.74485	10.5819	0.000250874	0.0141808	RPS4Y1
ENSG00000123500	522.452	201.335	206.005	116.638	43.9036	56.5441	309.931	72.3619	2.09558	0.000255321	0.0143754	COL10A1
ENSG00000184408	140.94	73.9549	239.862	48.2608	25.4074	19.3036	151.586	30.9906	2.28388	0.000257276	0.014457	KCND2
ENSG00000153707	13.4178	44.1718	160.352	6.0326	9.07248	0.0769092	72.6472	5.06066	3.8039	0.000258214	0.0144792	PTPRD
ENSG00000140332	1562.34	2115.4	1139.82	580.213	547.164	716.029	1605.85	614.469	1.38582	0.000259844	0.0144792	TLE3
ENSG00000196460	1461.24	1147.1	513.196	309.717	409.995	326.441	1040.51	348.717	1.57703	0.000264345	0.0145506	RFX8
ENSG00000139625	645.134	820.122	895.425	390.156	266.115	224.839	786.894	293.704	1.42095	0.000269513	0.0147675	MAP3K12
ENSG00000156869	107.564	55.009	109.61	27.139	2.46727	9.10883	90.7277	12.905	2.79629	0.000270518	0.0147942	FRRS1
ENSG00000108175	3498.77	4919.88	3121.72	2066.43	823.685	1030.13	3846.79	1306.75	1.55743	0.000273248	0.0148732	ZMIZ1
ENSG00000234459	52.4287	23.3836	63.7385	10.0441	0.0728098	0.0626475	46.5169	3.3932	3.70316	0.000283281	0.0152663	AC002064.2
ENSG00000120899	83.9837	105.667	129.281	38.2054	16.2329	19.2649	106.31	24.5678	2.10494	0.000287191	0.0154113	PTK2B
ENSG00000227449	9.00774	9.00356	13.1357	1.00442	0.0115758	0.0100089	10.3823	0.342001	4.4405	0.000288328	0.0154434	FGF7P6
ENSG00000105856	1014.76	958.294	1032.16	549.027	134.942	192.114	1001.74	292.028	1.77713	0.000297474	0.0157415	HBP1
ENSG00000068024	546.679	493.125	601.32	257.421	190.076	144.657	547.042	197.385	1.46951	0.000299356	0.0157974	HDAC4
ENSG00000244586	342.434	516.708	316.545	183.006	79.5892	83.6672	391.896	115.421	1.76132	0.00031208	0.0161998	WNT5A-AS1
ENSG00000097007	8803.06	7876.05	5765.8	4055.44	1449.11	989.553	7481.64	2164.7	1.78904	0.000323966	0.0166357	ABL1
ENSG00000139364	868.39	754.167	745.536	368.036	312.162	273.379	789.365	317.859	1.31177	0.000329338	0.0168237	TMEM132B
ENSG00000164440	18.1567	4.42223	13.1185	1.00442	0.0115758	0.0100089	11.8992	0.342001	4.63679	0.000333393	0.0169769	TXLNB
ENSG00000134250	28152.2	20717	15802.6	11457.4	4835.46	6208.64	21557.3	7500.51	1.52308	0.000333578	0.0169769	NOTCH2
ENSG00000279400	8.9236	3.48837	65.7847	2.0083	0.021699	0.0187467	26.0655	0.682914	4.97634	0.000341019	0.0171848	AC008957.3
ENSG00000146411	125.495	101.941	528.433	58.3068	15.0976	2.41864	251.956	25.2744	3.30991	0.00034285	0.0172341	SLC2A12
ENSG00000059804	2259.05	2474.84	1599.71	963.332	768.311	840.327	2111.2	857.323	1.29998	0.000344904	0.0172457	SLC2A3
ENSG00000163909	4.39148	62.5562	23.3823	3.01467	2.29179	0.039861	30.11	1.78211	3.97559	0.000348866	0.0173234	HEYL
ENSG00000266714	65.9973	72.3168	28.0325	14.0713	1.28999	7.91529	55.4489	7.75885	2.81094	0.000357433	0.0175961	MYO15B
ENSG00000066230	89.4961	75.8669	57.0973	22.1118	8.12968	1.26006	74.1534	10.5005	2.79946	0.000361906	0.0177451	SLC9A3
ENSG00000130164	952.314	1560.73	2508.35	831.597	412.445	381.85	1673.8	541.964	1.62633	0.000368647	0.017932	LDLR
ENSG00000148848	6418.36	8329.49	6395.23	3969.97	1690.99	1878.36	7047.69	2513.11	1.48755	0.00037201	0.0180324	ADAM12
ENSG00000012817	0	0	722.483	1.00442	0.0115758	0.0100089	240.828	0.342001	8.9855	0.00037604	0.0180324	KDM5D
ENSG00000168016	707.498	720.736	970.367	438.417	192.449	132.286	799.533	254.384	1.65089	0.000399569	0.0188278	TRANK1
ENSG00000005381	23.6887	8.07842	1.80534	2.78e-17	2.78e-17	2.78e-17	11.1908	2.78e-17	6.50558	0.000400572	0.018844	MPO
ENSG00000106483	1040.21	287.105	596.612	205.136	175.13	215.709	641.308	198.658	1.6901	0.000401594	0.018859	SFRP4
ENSG00000256001	88.647	45.0986	50.5481	14.0751	2.45475	14.6057	61.4312	10.3785	2.54735	0.00040221	0.018859	AC079949.1
ENSG00000169436	807.033	297.055	557.285	86.484	92.2784	262.913	553.791	147.225	1.91078	0.000403775	0.0189014	COL22A1
ENSG00000064692	16.1248	32.3787	339.328	8.04371	12.4974	0.0889046	129.277	6.87666	4.20191	0.000411707	0.0191163	SNCAIP
ENSG00000168010	776.222	753.29	580.674	319.767	294.821	150.341	703.396	254.976	1.46327	0.00041711	0.0192733	ATG16L2
ENSG00000067646	0	0	279.451	2.78e-17	2.78e-17	2.78e-17	93.1503	2.78e-17	9.54856	0.000421908	0.019401	ZFY
ENSG00000181104	1263.41	959.267	78.5819	131.73	94.5611	180.619	767.086	135.637	2.49858	0.000425077	0.0194841	F2R
ENSG00000168542	152917	131178	109454	75572.4	31531.1	31799.7	131183	46301.1	1.50246	0.000433201	0.0196986	COL3A1
ENSG00000103489	1778.27	1481.2	3354.12	1102.09	453.956	663.029	2204.53	739.693	1.57508	0.000438846	0.0198639	XYLT1
ENSG00000170989	68.5353	77.539	698.032	37.2017	39.0236	3.55183	281.369	26.5924	3.39631	0.000439904	0.0198639	S1PR1
ENSG00000013573	173.421	268.263	310.99	99.5477	70.3013	59.9322	250.891	76.5938	1.70931	0.000440644	0.0198639	DDX11
ENSG00000184985	39.6162	51.3412	653.103	36.1954	24.2074	13.6669	248.02	24.6899	3.32216	0.000441699	0.0198639	SORCS2
ENSG00000134853	10570.5	8525.39	15511.4	4497.9	4318.2	5077.98	11535.8	4631.36	1.31658	0.000445369	0.0199946	PDGFRA
ENSG00000155926	7.1978	3.53123	15.0605	2.78e-17	2.78e-17	2.78e-17	8.59652	2.78e-17	6.13151	0.000446002	0.0199946	SLA
ENSG00000075651	263.758	323.277	816.851	118.658	84.2081	185.104	467.962	129.323	1.85437	0.00045254	0.0201844	PLD1
ENSG00000074181	14621.4	17657	13910.7	8963.61	3377.25	2830.53	15396.4	5057.13	1.60613	0.00045306	0.0201844	NOTCH3
ENSG00000276975	63.2881	32.4327	62.7751	16.0831	4.72469	7.95126	52.832	9.58636	2.44225	0.000455832	0.0202395	HYDIN2
ENSG00000230699	33.3293	112.142	58.9832	20.1016	5.85987	3.50618	68.1516	9.82253	2.77419	0.000456419	0.0202395	AL645608.2
ENSG00000119922	159.947	111.032	178.918	39.2188	50.6414	41.8135	149.966	43.8913	1.77058	0.000471189	0.0207657	IFIT2
ENSG00000224743	25.311	20.7462	23.4115	6.02539	0.0522016	0.0449898	23.1562	2.04086	3.38621	0.000475731	0.0209029	TEX26-AS1
ENSG00000162415	80.4049	114.786	56.1479	30.1564	9.32262	5.77679	83.7795	15.0853	2.4594	0.000478226	0.0209605	ZSWIM5
ENSG00000158270	1654.55	683.622	1921.06	641.548	448.098	371.669	1419.74	487.105	1.54288	0.000481443	0.0210233	COLEC12
ENSG00000146242	5952.21	5171.86	1668.04	1513.38	1173.77	1531.52	4264.03	1406.22	1.60031	0.000498687	0.0214233	TPBG
ENSG00000196358	418.383	471.52	280.004	177.981	108.343	107.361	389.969	131.228	1.56969	0.000503121	0.0215101	NTNG2
ENSG00000110002	282.822	329.702	242.558	82.4585	72.6515	126.402	285.027	93.8373	1.60197	0.000518133	0.0220202	VWA5A
ENSG00000183878	0	0	233.553	2.78e-17	2.78e-17	2.78e-17	77.8511	2.78e-17	9.28973	0.000528551	0.0223485	UTY
ENSG00000184898	327.117	314.317	277.22	133.737	76.1193	100.54	306.218	103.466	1.56348	0.00053337	0.0224015	RBM43
ENSG00000255587	5.37431	5.37167	12.2305	2.78e-17	2.78e-17	2.78e-17	7.65882	2.78e-17	5.96792	0.000537561	0.0225115	RAB44
ENSG00000273142	62.3029	75.8605	90.8748	20.1109	24.1117	11.3908	76.3461	18.5378	2.03491	0.000544415	0.0226395	AC073335.2
ENSG00000197283	786.129	1013.46	653.727	460.536	122.257	123.249	817.771	235.347	1.79554	0.000560514	0.0230674	SYNGAP1
ENSG00000132530	207.061	50.4573	133.935	38.1958	7.05482	2.40691	130.485	15.8858	3.02531	0.000568388	0.0232933	XAF1
ENSG00000284631	15.249	7.09533	93.8783	2.01193	4.4943	0.0458435	38.7409	2.18402	4.06548	0.000568446	0.0232933	SCYGR4
ENSG00000154258	214.137	149.855	313.824	44.2483	33.5443	98.0638	225.939	58.6188	1.94453	0.000573633	0.0233724	ABCA9
ENSG00000235245	27.1225	23.4684	22.4638	6.02787	2.33924	0.0550242	24.3516	2.80738	3.04243	0.000575099	0.0233724	AL360181.2
ENSG00000170145	2192.13	2032.18	3417.78	1434.94	721.128	638.24	2547.36	931.435	1.45114	0.000576327	0.0233817	SIK2
ENSG00000168916	28.8068	54.1546	106.875	11.0625	9.28265	15.7529	63.2789	12.0327	2.38345	0.000582441	0.0234895	ZNF608
ENSG00000168487	3942.47	4805.15	3257.53	2029.23	1355.76	1592.55	4001.72	1659.18	1.27002	0.000583091	0.0234895	BMP1
ENSG00000110076	1596.73	1399.99	982.473	761.203	290.373	202.32	1326.4	417.965	1.66529	0.00058599	0.02354	NRXN2
ENSG00000253873	266.501	492.33	332.482	146.796	11.7303	39.6466	363.771	66.0577	2.45759	0.000591159	0.0236811	PCDHGA11
ENSG00000108821	322024	365618	121183	136330	55607.5	58391.5	269608	83442.9	1.692	0.00059244	0.0236993	COL1A1
ENSG00000182752	15813.3	10181.9	25199.9	6740.31	3183.78	7559.31	17065	5827.8	1.54998	0.000595268	0.0237791	PAPPA
ENSG00000228486	54.2177	56.9146	44.934	13.0723	13.8044	10.2128	52.0221	12.3631	2.06291	0.000598905	0.0238707	C2orf92
ENSG00000265735	55.2018	39.7365	22.4216	11.0543	1.27164	4.55985	39.1199	5.62858	2.76138	0.000602622	0.0238878	RN7SL5P
ENSG00000132199	851.219	719.837	770.832	443.448	238.505	204.529	780.629	295.494	1.4005	0.000610511	0.0241506	ENOSF1
ENSG00000173193	761.732	691.827	916.971	443.449	230.457	233.873	790.177	302.593	1.38381	0.000615396	0.024278	PARP14
ENSG00000232973	98.4924	64.0524	124.611	29.1591	12.8031	28.1937	95.7185	23.3853	2.02592	0.000620719	0.0244543	CYP1B1-AS1
ENSG00000278969	10.7985	26.3552	4.61694	1.00543	1.14048	0.0188831	13.9236	0.721596	4.04696	0.000624323	0.024495	AC026310.3
ENSG00000151892	25.1856	13.4138	148.204	9.04615	1.27211	6.75819	62.2679	5.69215	3.42027	0.000627911	0.0245413	GFRA1
ENSG00000143382	2536.73	660.15	405.47	447.466	194.742	99.5553	1200.78	247.255	2.27908	0.000642831	0.0249136	ADAMTSL4
ENSG00000181754	94.9152	71.3239	72.1014	19.1069	27.5507	14.7587	79.4468	20.4721	1.9512	0.000648647	0.0250467	AMIGO1
ENSG00000135828	232.272	192.379	147.012	67.3721	51.8925	63.2488	190.554	60.8378	1.64496	0.000649596	0.0250467	RNASEL
ENSG00000163406	6.26	6.25689	18.8186	1.00442	0.0115758	0.0100089	10.4452	0.342001	4.45118	0.000650616	0.0250467	SLC15A2
ENSG00000179954	341.427	963.667	2583.36	389.153	308.73	314.018	1296.15	337.3	1.94166	0.000660639	0.0252953	SSC5D
ENSG00000179241	404.833	323.314	386.825	174.965	92.255	125.392	371.657	130.871	1.50414	0.000665882	0.025462	LDLRAD3
ENSG00000171298	4071.67	5113.14	3901	1953.82	2017.97	1708.9	4361.94	1893.56	1.20382	0.000675217	0.0256816	GAA
ENSG00000280168	12.6499	20.8972	2.74162	1.00442	0.0115758	0.0100089	12.0962	0.342001	4.66198	0.000677147	0.0256867	AC005274.1
ENSG00000241769	42.4554	51.5128	37.4402	15.0756	5.82473	2.37169	43.8028	7.75733	2.47152	0.000686444	0.0258338	LINC00893
ENSG00000187605	252.985	326.095	250.995	131.723	73.7867	62.2138	276.692	89.2413	1.62996	0.000695146	0.0259656	TET3
ENSG00000138792	94.8125	167.149	133.934	53.284	20.819	9.18806	131.965	27.7637	2.24102	0.000708662	0.0262554	ENPEP
ENSG00000149577	2275.28	2485.64	2630.97	1328.35	1026.29	786.18	2463.97	1046.94	1.23458	0.000711477	0.0262843	SIDT2
ENSG00000076555	38.7458	79.4637	133.086	26.1394	9.34058	15.8413	83.7652	17.1071	2.28106	0.000712025	0.0262843	ACACB
ENSG00000162882	5.30471	21.6706	37.5609	3.01467	2.29179	0.039861	21.5121	1.78211	3.49206	0.000717227	0.0263101	HAAO
ENSG00000228526	705.765	578.951	469.213	233.292	225.784	248.473	584.643	235.85	1.30934	0.000722069	0.0263426	MIR34AHG
ENSG00000270257	6.30954	8.15081	5.60053	2.78e-17	2.78e-17	2.78e-17	6.68696	2.78e-17	5.77663	0.000723204	0.0263504	AC096720.1
ENSG00000124126	1401.47	1380.07	2035.31	644.569	525.315	832.336	1605.62	667.407	1.26633	0.000740011	0.0267982	PREX1
ENSG00000170893	2.58877	1073.55	4.60096	2.01633	11.4372	11.2306	360.246	8.22802	5.42725	0.000769374	0.02768	TRH
ENSG00000237172	1164.78	1007.07	973.133	550.026	96.9437	67.9489	1048.33	238.306	2.13601	0.000775251	0.0278564	B3GNT9
ENSG00000069667	1662.74	1202.17	749.239	670.702	284.595	177.475	1204.72	377.591	1.67303	0.000799349	0.0284318	RORA
ENSG00000233013	18.0719	20.8032	13.0798	2.01192	2.31107	2.26701	17.3183	2.19667	2.91699	0.000804757	0.0285396	FAM157B
ENSG00000230325	9.07035	8.14394	3.70412	2.78e-17	2.78e-17	2.78e-17	6.9728	2.78e-17	5.83559	0.00080524	0.0285396	AL359921.1
ENSG00000186635	1734.89	2182.17	2464.27	1211.7	769.451	495.951	2127.11	825.701	1.36486	0.000807394	0.0285533	ARAP1
ENSG00000177757	151.073	80.3619	28.952	12.07	17.2838	21.4045	86.7957	16.9194	2.35215	0.000808492	0.0285533	FAM87B
ENSG00000168779	8.91738	35.2555	45.0244	1.00889	2.35439	6.65126	29.7324	3.33818	3.11336	0.000808622	0.0285533	SHOX2
ENSG00000213676	1208.08	1908.55	1411.47	884.891	448.137	334.439	1509.37	555.822	1.4407	0.000819521	0.0288314	ATF6B
ENSG00000257207	7.18954	6.26964	14.1009	1.00442	0.0115758	0.0100089	9.18668	0.342001	4.26741	0.00082107	0.0288413	AC112229.3
ENSG00000258461	13.5477	11.7125	14.9938	3.01235	0.0306402	0.0264527	13.418	1.02315	3.50922	0.000821818	0.0288413	AC012651.1
ENSG00000228327	50.5879	75.0576	30.8517	18.0907	4.71458	3.4975	52.1657	8.76758	2.55002	0.000830967	0.0290199	AL669831.1
ENSG00000189001	307.234	194.113	371.876	83.4644	94.4756	117.415	291.074	98.4517	1.56313	0.000838677	0.0292178	SBSN
ENSG00000149485	1285.79	1199.41	2336	889.92	478.085	417.993	1607.07	595.333	1.43217	0.000850185	0.0294558	FADS1
ENSG00000108932	1009.3	1587.93	896.307	361.001	335.277	648.169	1164.51	448.149	1.37759	0.000850657	0.0294558	SLC16A6
ENSG00000161791	843.975	883.353	749.277	497.747	217.804	205.664	825.535	307.072	1.42571	0.000852927	0.0294987	FMNL3
ENSG00000198692	0	0	345.017	1.00442	0.0115758	0.0100089	115.006	0.342001	7.91794	0.000855691	0.0295585	EIF1AY
ENSG00000173068	726.447	769.489	1369.4	499.761	337.509	215.843	955.113	351.038	1.44332	0.000859193	0.0295724	BNC2
ENSG00000139832	257.522	186.899	328.791	83.4609	105.825	32.9032	257.737	74.0631	1.79717	0.000882071	0.0301419	RAB20
ENSG00000184205	2261.79	2343.89	1104.21	784.342	738.343	792.875	1903.3	771.854	1.30199	0.000883118	0.0301419	TSPYL2
ENSG00000261064	34.4068	21.6441	18.697	5.02733	3.49949	4.52353	24.916	4.35012	2.48512	0.000885508	0.0301644	LINC02256
ENSG00000276724	5.35436	14.532	8.41361	1.00442	0.0115758	0.0100089	9.43331	0.342001	4.30551	0.000894699	0.0304283	AC123768.4
ENSG00000113369	1110.5	1365.65	1614.76	727.021	398.641	573.767	1363.64	566.477	1.26693	0.000917553	0.0310578	ARRDC3
ENSG00000116652	29.0289	8.94359	15.9038	4.01657	0.0386044	0.0333072	17.9588	1.36283	3.56	0.000922294	0.0311814	DLEU2L
ENSG00000272849	23.424	32.4938	48.7549	8.04265	8.01356	2.35501	34.8909	6.13708	2.48136	0.000928641	0.0312332	AC084018.1
ENSG00000126767	1445.8	1416.25	1156.7	810.48	414.739	349.106	1339.58	524.775	1.35142	0.000930414	0.0312332	ELK1
ENSG00000079931	2517.56	1464.97	1421.75	792.386	668.107	803.029	1801.43	754.507	1.25539	0.000933635	0.0312332	MOXD1
ENSG00000168077	3058.69	3942.54	4140.81	2173.02	1291.25	1043.71	3714.02	1502.66	1.30527	0.000935837	0.0312332	SCARA3
ENSG00000031081	834.889	918.535	1382.5	622.435	240.845	177.466	1045.31	346.915	1.59034	0.000944617	0.0314894	ARHGAP31
ENSG00000071246	225.834	430.91	299.704	146.805	38.1919	86.9905	318.816	90.6624	1.81152	0.000980958	0.0325114	VASH1
ENSG00000163482	757.228	789.419	667.791	436.405	187.838	110.84	738.146	245.028	1.58971	0.000983207	0.0325483	STK36
ENSG00000198728	1295.74	1663.73	1784.28	985.445	380.223	340.087	1581.25	568.585	1.47501	0.00099049	0.0327002	LDB1
ENSG00000227744	9.07829	7.22858	3.70639	2.78e-17	2.78e-17	2.78e-17	6.67109	2.78e-17	5.773	0.000992594	0.0327002	LINC01940
ENSG00000070759	56.0233	57.812	48.6851	19.1017	9.30067	11.3372	54.1734	13.2465	2.01884	0.000994657	0.0327002	TESK2
ENSG00000153094	74.0215	96.6101	158.352	40.2158	25.3484	9.18051	109.661	24.9149	2.13025	0.00100944	0.0330535	BCL2L11
ENSG00000168765	280.078	389.318	326.873	103.575	93.3819	160.284	332.09	119.081	1.47898	0.00101074	0.0330535	GSTM4
ENSG00000140285	5404.49	4471.75	9240.77	3199.71	2540.89	1372.41	6372.33	2371	1.42623	0.00101211	0.0330535	FGF7
ENSG00000164707	69.5453	45.9735	120.901	29.1543	11.6177	11.3822	78.8065	17.3847	2.16941	0.00101653	0.0331147	SLC13A4
ENSG00000134247	2655.86	1568.86	911.264	769.257	580.565	591.868	1711.99	647.23	1.40309	0.00101816	0.0331182	PTGFRN
ENSG00000101017	177.133	107.41	180.787	29.166	56.377	53.0524	155.11	46.1985	1.74637	0.00102044	0.0331288	CD40
ENSG00000243650	11.8417	4.46257	4.65015	2.78e-17	2.78e-17	2.78e-17	6.98482	2.78e-17	5.83734	0.00102292	0.0331718	RN7SL834P
ENSG00000120833	171.706	88.4212	199.541	45.2511	51.7987	39.5772	153.223	45.5423	1.74787	0.00102779	0.033292	SOCS2
ENSG00000117594	299.209	151.68	148.881	48.2701	51.8907	81.228	199.923	60.4629	1.724	0.00104787	0.0337894	HSD11B1
ENSG00000196083	563.912	439.855	332.459	215.184	143.975	55.5046	445.409	138.221	1.68653	0.00105125	0.0338574	IL1RAP
ENSG00000148680	702.081	494.878	1118.39	250.388	232.75	394.077	771.784	292.405	1.39995	0.00105328	0.0338574	HTR7
ENSG00000115594	2415.27	3590.24	6455.27	2154.92	1317.73	1022.25	4153.6	1498.3	1.47086	0.00105839	0.0339084	IL1R1
ENSG00000113448	529.43	493.962	1557.73	338.874	253.459	285.769	860.374	292.701	1.55495	0.0010654	0.0339935	PDE4D
ENSG00000166016	432.932	214.897	249.112	112.622	76.1126	112.919	298.98	100.551	1.5707	0.00106917	0.0339935	ABTB2
ENSG00000062282	365.974	358.581	295.948	72.4055	84.1789	181.656	340.168	112.747	1.5928	0.00107903	0.0341398	DGAT2
ENSG00000135472	7.09341	66.7893	174.385	7.04073	2.43996	15.6387	82.756	8.37315	3.28393	0.00108492	0.0342572	FAIM2
ENSG00000214140	198.885	147.227	75.8006	20.1157	16.2735	59.6158	140.637	32.0017	2.13195	0.00110031	0.0344874	PRCD
ENSG00000168394	1143.97	1085.65	1202.62	703.884	261.576	157.155	1144.08	374.205	1.61141	0.00110087	0.0344874	TAP1
ENSG00000119943	310.785	460.663	447.715	189.044	147.466	133.329	406.388	156.613	1.37455	0.00112556	0.0350513	PYROXD2
ENSG00000163945	702.115	713.55	575.997	401.212	155.625	168.385	663.887	241.741	1.45618	0.00112929	0.0350513	UVSSA
ENSG00000173209	2047.59	2058.42	2057.75	1079.98	954.857	738.73	2054.59	924.521	1.15188	0.00113348	0.0350724	AHSA2P
ENSG00000135052	2973.77	2975.17	3826.12	1708.46	1279.72	1379.08	3258.35	1455.75	1.16224	0.00113426	0.0350724	GOLM1
ENSG00000138380	232.218	233.019	241.647	110.608	71.4678	63.323	235.628	81.7997	1.52392	0.00114434	0.0352318	CARF
ENSG00000197892	664.158	789.458	468.267	355.965	157.926	211.255	640.628	241.715	1.40509	0.0011749	0.0358722	KIF13B
ENSG00000124813	667.708	828.222	1212.97	397.199	412.334	336.622	902.968	382.052	1.2406	0.00117909	0.0359315	RUNX2
ENSG00000091972	2451.69	1306.93	497.26	484.683	374.42	530.806	1418.62	463.303	1.61421	0.00118327	0.0359846	CD200
ENSG00000278997	22.5274	29.7853	43.1285	7.03788	7.99934	2.35064	31.8137	5.79595	2.43046	0.00118514	0.0359846	AL662907.1
ENSG00000231160	12.5753	26.2368	23.4263	4.01993	3.42518	0.0506604	20.7461	2.49859	2.97987	0.00118739	0.0360145	KLF3-AS1
ENSG00000146859	245.791	181.492	264.144	98.5432	73.7585	70.0745	230.476	80.7921	1.51028	0.00120692	0.0364138	TMEM140
ENSG00000144152	1999.8	1465.92	702.394	638.532	565.509	303.943	1389.37	502.661	1.46645	0.00121207	0.0364539	FBLN7
ENSG00000138496	535.891	316.962	453.325	210.161	147.486	144.62	435.393	167.422	1.37769	0.00121863	0.0365742	PARP9
ENSG00000169926	1294.94	1016.11	745.506	621.426	167.175	152.623	1018.85	313.742	1.69829	0.0012216	0.036597	KLF13
ENSG00000283189	14.4768	10.8085	12.1679	3.01235	0.0306402	0.0264527	12.4844	1.02315	3.40697	0.00122195	0.036597	AC104452.1
ENSG00000168079	35.5312	4.41246	2.73791	0.000470457	0.0116584	1.09823	14.2272	0.370119	4.86485	0.00122475	0.0366427	SCARA5
ENSG00000185924	19.7409	5.28635	285.027	12.0551	1.2576	0.0727558	103.351	4.46183	4.49287	0.001229	0.0367292	RTN4RL1
ENSG00000130340	3028.94	2706.93	2452.05	1379.64	1051.67	1286.44	2729.31	1239.25	1.13894	0.00123305	0.0367754	SNX9
ENSG00000167978	9848.49	12367.8	9929.1	6670.92	2963.71	1825.34	10715.1	3819.99	1.48792	0.00124699	0.0371524	SRRM2
ENSG00000153246	1010.2	1197.65	1467.71	662.665	388.264	528.592	1225.19	526.507	1.21802	0.0012644	0.0375148	PLA2R1
ENSG00000242516	35.2376	34.3133	33.7102	10.0539	6.95092	6.81389	34.4204	7.93957	2.09754	0.00126768	0.0375629	LINC00960
ENSG00000170006	119.397	54.1237	58.0315	19.1059	10.4896	25.8858	77.184	18.4938	2.05366	0.00127433	0.0376922	TMEM154
ENSG00000232229	16.2444	8.03611	28.1719	4.01787	1.1926	0.0396547	17.4841	1.75004	3.21025	0.00128029	0.0377903	LINC00865
ENSG00000172345	71.3076	129.196	124.587	45.2433	24.2392	13.6803	108.364	27.7209	1.95969	0.00129033	0.0380473	STARD5
ENSG00000026950	522.298	444.353	501.09	274.506	89.966	46.4792	489.247	136.984	1.83453	0.00130869	0.0384303	BTN3A1
ENSG00000186952	10.8287	9.90783	13.1249	2.00948	0.0308108	1.13843	11.2871	1.05957	3.24593	0.0013169	0.0386316	TMEM232
ENSG00000072041	607.222	657.553	554.461	313.734	245.368	216.913	606.412	258.672	1.22848	0.00132467	0.0387405	SLC6A15
ENSG00000224635	3.53292	2.6194	19.8073	2.78e-17	2.78e-17	2.78e-17	8.6532	2.78e-17	6.1399	0.00133055	0.0388229	AL391095.1
ENSG00000132793	308.101	315.195	411.201	154.839	33.5623	10.3465	344.832	66.2492	2.37651	0.00133296	0.0388229	LPIN3
ENSG00000170581	2823.79	2449.48	3155.49	1622.98	1082.76	1005.28	2809.59	1237.01	1.1833	0.00133428	0.0388229	STAT2
ENSG00000124749	4.38853	49.735	60.0224	3.01758	0.0695817	6.64894	38.0486	3.24537	3.49133	0.00134979	0.0390442	COL21A1
ENSG00000165118	246.671	228.482	291.305	114.632	74.9462	90.3761	255.486	93.3181	1.45112	0.00135007	0.0390442	C9orf64
ENSG00000184979	106.692	33.302	102.126	11.0649	29.7188	9.14145	80.7066	16.6417	2.27065	0.0013525	0.0390734	USP18
ENSG00000133943	441.882	385.655	384.002	198.094	144.028	143.484	403.846	161.869	1.31788	0.00136048	0.0392135	DGLUCY
ENSG00000106560	8.15374	2.63328	9.39767	2.78e-17	2.78e-17	2.78e-17	6.72823	2.78e-17	5.78401	0.00137487	0.0394028	GIMAP2
ENSG00000166923	36821.5	28215.5	26686.2	8757.49	8231	19259.2	30574.4	12082.6	1.3394	0.00138367	0.0396153	GREM1
ENSG00000281195	15.3625	17.1846	11.209	3.01467	2.29179	0.039861	14.5853	1.78211	2.93391	0.00141026	0.0400295	AC007878.1
ENSG00000156042	58.8178	40.6318	25.2347	12.0626	2.43537	9.01921	41.5615	7.83907	2.38349	0.0014141	0.0400295	CFAP70
ENSG00000132854	1.69036	0	59.2817	2.78e-17	2.78e-17	2.78e-17	20.324	2.78e-17	7.35615	0.00141493	0.0400295	KANK4
ENSG00000187240	875.593	650.249	1134.29	518.865	174.086	289.185	886.71	327.378	1.43657	0.00141782	0.0400414	DYNC2H1
ENSG00000233864	0	0	115.521	2.78e-17	2.78e-17	2.78e-17	38.507	2.78e-17	8.27434	0.00141815	0.0400414	TTTY15
ENSG00000162373	71.3705	99.425	50.5303	24.1312	21.856	11.3951	73.7753	19.1274	1.93983	0.001429	0.0402293	BEND5
ENSG00000092529	24.4939	11.69	11.2024	4.01657	0.0386044	0.0333072	15.7954	1.36283	3.3757	0.00143196	0.0402328	CAPN3
ENSG00000166793	99.3762	126.486	91.7646	41.2256	27.7038	29.4039	105.876	32.7778	1.6868	0.00144219	0.0404803	YPEL4
ENSG00000174130	74.1389	46.0073	60.8762	17.093	19.4873	5.77096	60.3408	14.1171	2.08519	0.00144512	0.0404832	TLR6
ENSG00000278861	8.17044	5.39691	4.65908	2.78e-17	2.78e-17	2.78e-17	6.07548	2.78e-17	5.64094	0.00144977	0.0405218	AC117503.2
ENSG00000131759	926.187	1252.82	745.511	502.78	443.418	241.822	974.84	396.007	1.29919	0.00146964	0.04085	RARA
ENSG00000279583	6.2887	7.20447	10.3269	1.00442	0.0115758	0.0100089	7.94001	0.342001	4.05999	0.00149616	0.0411868	AC009086.3
ENSG00000178852	94.8131	132.767	166.754	52.2859	24.3139	41.7846	131.445	39.4615	1.73136	0.00156372	0.0425953	EFCAB13
ENSG00000119138	1379.75	1115.38	3252.99	840.652	693.426	664.155	1916.04	732.744	1.38651	0.00157236	0.0427496	KLF9
ENSG00000071054	9713.9	8361.96	7635.31	4398.35	2902.68	4285.1	8570.39	3862.04	1.14995	0.00157794	0.042817	MAP4K4
ENSG00000274021	8.98698	14.4751	13.1156	3.01235	0.0306402	0.0264527	12.1925	1.02315	3.3738	0.00157933	0.042817	AC024909.2
ENSG00000163755	814.132	1119.14	718.355	531.928	90.0419	122.127	883.876	248.032	1.83212	0.00160032	0.0432223	HPS3
ENSG00000118495	1719.62	1795.64	798.872	829.585	437.765	333.304	1438.05	533.552	1.42993	0.0016047	0.0432761	PLAGL1
ENSG00000137033	8614.45	3609.21	131.039	288.603	199.461	1037.62	4118.23	508.56	3.01715	0.00160534	0.0432761	IL33
ENSG00000140853	1559.63	1221.99	2008.15	987.456	438.927	236.216	1596.59	554.199	1.52596	0.00164916	0.0442286	NLRC5
ENSG00000049192	2647.64	2441.41	1482.62	1320.3	648.539	327.701	2190.56	765.513	1.51643	0.00167054	0.0446931	ADAMTS6
ENSG00000167716	649.743	500.359	455.17	306.692	156.748	172.871	535.091	212.103	1.33381	0.00169752	0.0451232	WDR81
ENSG00000159640	65.9954	36.9568	64.6439	14.0782	8.17299	19.1196	55.8654	13.7903	2.0083	0.00170586	0.0452277	ACE
ENSG00000121316	17.1579	12.5895	22.5097	4.01992	1.21616	2.27974	17.419	2.50527	2.7315	0.0017062	0.0452277	PLBD1
ENSG00000153714	501.475	473.242	712.805	223.237	277.54	213.507	562.507	238.095	1.24006	0.00170803	0.0452344	LURAP1L
ENSG00000198400	28.0699	14.3879	20.5978	4.02077	4.54173	0.0554558	21.0185	2.87265	2.8089	0.00171913	0.0454441	NTRK1
ENSG00000060656	536.689	475.918	1091.25	365.013	230.378	99.55	701.285	231.647	1.59703	0.00172905	0.04558	PTPRU
ENSG00000087303	3612.57	4672.29	8556.11	2675.79	234.043	232.858	5613.66	1047.56	2.42169	0.00173238	0.0456257	NID2
ENSG00000070808	184.4	125.514	115.173	46.2558	25.4745	58.6405	141.695	43.4569	1.70196	0.00174092	0.0457315	CAMK2A
ENSG00000206195	154.398	577.288	369.961	100.559	124.393	132.123	367.216	119.025	1.62468	0.00174328	0.0457443	DUXAP8
ENSG00000089597	15098.5	18330.8	15350.3	10166.3	5619.8	5370.61	16259.9	7052.23	1.20512	0.00176059	0.046025	GANAB
ENSG00000100441	1046.4	988.121	797.973	597.291	141.844	117.625	944.166	285.587	1.72403	0.00176294	0.046025	KHNYN
ENSG00000267361	12.738	9.96682	0.876415	2.78e-17	2.78e-17	2.78e-17	7.8604	2.78e-17	6.00292	0.00179075	0.0466052	SEC24AP1
ENSG00000124785	792.424	1092.01	996.565	399.212	420.441	496.927	960.334	438.86	1.12968	0.00179723	0.0467311	NRN1
ENSG00000283696	19.9949	11.7325	3.68207	2.0083	0.021699	0.0187467	11.8032	0.682914	3.83571	0.00179969	0.0467528	AL592295.4
ENSG00000184500	903.579	702.624	1508.03	533.953	429.635	306.171	1038.08	423.253	1.29384	0.00180743	0.0468481	PROS1
ENSG00000158859	654.421	325.13	88.8872	103.572	94.4584	82.4946	356.146	93.5085	1.92792	0.00180828	0.0468481	ADAMTS4
ENSG00000196735	127.674	49.6329	2.72619	0.00291789	1.24301	9.92086	60.011	3.72226	3.9595	0.00182054	0.047028	HLA-DQA1
ENSG00000169071	3.50117	38.1914	8.3729	2.00948	1.16124	0.0266234	16.6885	1.06578	3.80581	0.00182424	0.047028	ROR2
ENSG00000103249	1208.11	1275.33	1399.32	847.683	250.112	362.638	1294.25	486.811	1.40998	0.00183191	0.0471614	CLCN7
ENSG00000180592	36.238	23.4691	13.0554	3.01897	4.61228	5.61737	24.2541	4.41621	2.43079	0.00183526	0.0472052	SKIDA1
ENSG00000176444	575.577	703.626	602.236	349.934	258.033	195.483	627.146	267.816	1.22676	0.00183976	0.0472361	CLK2
ENSG00000099250	10840.7	10761.8	9210.71	4757.34	2961.45	5857.24	10271.1	4525.34	1.18246	0.00185524	0.047413	NRP1
ENSG00000226496	0.786652	0	116.454	1.00442	0.0115758	0.0100089	39.0803	0.342001	6.35776	0.0018566	0.047413	LINC00323
ENSG00000113721	5255.41	5914.27	5246.94	3495.34	1852.19	1177.02	5472.21	2174.85	1.33107	0.00186566	0.047544	PDGFRB
ENSG00000167615	5571.67	7315.18	5480.15	3805.05	911.255	597.656	6122.33	1771.32	1.78909	0.00186866	0.047544	LENG8
ENSG00000232439	14.5172	10.8383	5.57226	2.0083	0.021699	0.0187467	10.3093	0.682914	3.64012	0.00187282	0.047544	RPL18AP7
ENSG00000213983	234.907	309.835	248.19	125.682	48.4606	12.6032	264.311	62.2487	2.08252	0.00187344	0.047544	AP1G2
ENSG00000213397	168.065	161.659	173.274	83.4556	44.99	35.1169	167.666	54.5208	1.6168	0.00189356	0.0478866	HAUS7
ENSG00000182397	6.23361	14.4438	22.5426	3.01361	0.0387965	1.15298	14.4067	1.4018	3.22727	0.00191253	0.0481534	DNM1P46
ENSG00000159784	53.1817	109.208	342.969	60.3226	21.9846	11.4447	168.453	31.2507	2.42463	0.00193086	0.0485721	FAM131B
ENSG00000225151	17.1645	12.5942	20.628	3.01633	1.21654	3.36542	16.7956	2.53276	2.6696	0.0019415	0.048626	GOLGA2P7
ENSG00000101938	101.371	25.1782	47.7382	18.0958	10.4156	7.98652	58.0958	12.166	2.24229	0.00196161	0.0490361	CHRDL1
ENSG00000204397	23.5217	17.1285	18.7205	1.00889	5.66339	3.39687	19.7902	3.35638	2.52848	0.00196556	0.0490568	CARD16
ENSG00000262227	10.7853	24.4891	11.204	4.01787	1.1926	0.0396547	15.4928	1.75004	3.03673	0.00197408	0.0491372	AC004771.3
ENSG00000129566	665.952	696.376	681.855	381.107	225.853	294.803	681.394	300.588	1.17996	0.00199419	0.0492492	TEP1
ENSG00000173548	1546.11	1463.22	1105.18	852.715	497.651	414.604	1371.5	588.323	1.22061	0.00203894	0.0500582	SNX33
ENSG00000137497	2441.55	2877.66	2464.24	1644.08	342.272	257.69	2594.48	748.015	1.7939	0.00204679	0.0501639	NUMA1
ENSG00000149295	38.2341	4.4077	4.61299	0.000881454	0.0219728	2.18445	15.7516	0.735769	4.20139	0.00205329	0.0501951	DRD2
ENSG00000183722	1917.42	1597.71	3521.77	1120.2	1010.15	883.276	2345.64	1004.54	1.22328	0.00207444	0.0504054	LHFPL6
ENSG00000008516	13.5751	11.7361	9.34118	3.01235	0.0306402	0.0264527	11.5508	1.02315	3.29681	0.00207564	0.0504054	MMP25
ENSG00000265678	18.9715	18.0508	18.7279	6.02539	0.0522016	0.0449898	18.5834	2.04086	3.07273	0.00207614	0.0504054	AC129510.1
ENSG00000188185	80.4922	47.8215	50.5514	25.1298	9.2983	4.64571	59.6217	13.0246	2.17942	0.00207776	0.0504054	LINC00265
ENSG00000104888	8.98003	0.79844	29.1875	1.00442	0.0115758	0.0100089	12.9887	0.342001	4.768	0.00208468	0.0504635	SLC17A7
ENSG00000154175	14441	4252.25	2589.67	3317.35	1488.24	940.979	7094.29	1915.52	1.88881	0.00208544	0.0504635	ABI3BP
ENSG00000169710	2569.85	3019.45	3035.59	1828.11	953.801	1004.15	2874.97	1262.02	1.18757	0.00208854	0.0504956	FASN
ENSG00000254941	15.4684	9.02281	2.74993	1.00442	0.0115758	0.0100089	9.0804	0.342001	4.25319	0.00209375	0.0505789	AP000866.4
ENSG00000183160	147.152	193.159	1246.87	127.707	107.175	133.26	529.061	122.714	2.10697	0.00210471	0.0507469	TMEM119
ENSG00000239779	311.753	326.982	244.428	147.814	108.28	65.6238	294.388	107.239	1.4551	0.00211624	0.0508236	WBP1
ENSG00000137809	15576.5	21454.1	35185.2	14907.5	4606.26	3175.04	24071.9	7562.94	1.67029	0.00212316	0.0508236	ITGA11
ENSG00000231083	45.1387	21.5614	95.6475	16.0772	3.55268	0.087648	54.1158	6.57251	3.01015	0.00213751	0.0510795	AC011747.1
ENSG00000162144	1068.93	999.8	1860.19	743.11	398.635	508.286	1309.64	550.01	1.25117	0.00213769	0.0510795	CYB561A3
ENSG00000225080	8.10761	9.02183	10.3102	2.0083	0.021699	0.0187467	9.14654	0.682914	3.46795	0.00216246	0.0515421	PFN1P4
ENSG00000165959	37.8548	74.9729	98.3995	26.1383	16.1373	5.78121	70.4091	16.0189	2.12475	0.00218032	0.0518383	CLMN
ENSG00000205108	3.55779	3.55592	11.3128	2.78e-17	2.78e-17	2.78e-17	6.14217	2.78e-17	5.65495	0.00218773	0.0519443	FAM205A
ENSG00000126860	49.7532	17.0545	48.7361	9.04988	10.3249	5.71458	38.5146	8.36311	2.18725	0.00219411	0.0519503	EVI2A
ENSG00000080166	5.38413	13.6868	1.81726	2.78e-17	2.78e-17	2.78e-17	6.96272	2.78e-17	5.83133	0.00220476	0.0520732	DCT
ENSG00000183762	287.273	498.609	484.25	235.295	81.9345	133.319	423.377	150.183	1.49351	0.0022117	0.052108	KREMEN1
ENSG00000137965	1326.57	776.704	970.326	232.292	389.346	612.012	1024.53	411.216	1.3171	0.00221924	0.0522426	IFI44
ENSG00000143847	1409.63	1810.1	1068.64	852.713	514.886	224.922	1429.46	530.84	1.42863	0.00222219	0.0522691	PPFIA4
ENSG00000108679	10094.3	8764.79	8411.77	5561.78	3749.18	2028.63	9090.29	3779.86	1.26592	0.00223663	0.0524797	LGALS3BP
ENSG00000008300	141.834	214.132	126.408	78.4275	33.5186	39.6	160.791	50.5154	1.66632	0.00223666	0.0524797	CELSR3
ENSG00000092068	312.602	422.72	416.804	143.798	126.776	197.581	384.042	156.052	1.29871	0.00226659	0.0530516	SLC7A8
ENSG00000146006	9.93898	4.43735	14.0959	1.00543	0.0218351	1.12067	9.49074	0.715977	3.50303	0.00227516	0.0531652	LRRTM2
ENSG00000131149	1631.91	1639.31	2024.99	1194.6	487.335	428.182	1765.4	703.373	1.32715	0.00231556	0.0536179	GSE1
ENSG00000106003	453.739	288.113	142.294	67.377	119.716	102.772	294.715	96.6216	1.60846	0.00232955	0.0538641	LFNG
ENSG00000044090	1761.12	2225.55	1753.34	1214.72	737.213	519.662	1913.34	823.864	1.21527	0.00234163	0.0540997	CUL7
ENSG00000235531	315.363	206.761	385.925	150.831	96.8093	85.9134	302.683	111.184	1.44305	0.00234844	0.0542132	MSC-AS1
ENSG00000253846	146.303	268.288	268.832	120.654	25.5134	28.3749	227.808	58.1807	1.96514	0.00235984	0.0544143	PCDHGA10
ENSG00000229390	2.64058	4.47514	11.3128	2.78e-17	2.78e-17	2.78e-17	6.14284	2.78e-17	5.65499	0.00236096	0.0544143	MICD
ENSG00000124731	324.402	356.799	242.549	79.444	110.603	158.02	307.917	116.023	1.40801	0.00237198	0.0545803	TREM1
ENSG00000111801	466.231	468.735	650.982	301.664	203.894	123.234	528.65	209.597	1.33354	0.00239655	0.0549247	BTN3A3
ENSG00000169855	3393.1	2909.24	2851.06	1404.78	1054.01	1776.55	3051.13	1411.78	1.11176	0.00240012	0.0549625	ROBO1
ENSG00000070444	630.721	712.665	510.428	348.928	252.283	206.767	617.938	269.326	1.19736	0.0024161	0.055152	MNT
ENSG00000213928	60.4795	74.9395	111.506	35.1798	2.47394	6.89477	82.3083	14.8495	2.45649	0.00242563	0.0552812	IRF9
ENSG00000182983	96.7047	69.4977	93.6685	36.1968	24.2315	20.4013	86.6236	26.9432	1.67874	0.00244868	0.055635	ZNF662
ENSG00000260075	92.4634	24.3034	4.59762	9.04179	1.24683	1.21131	40.4548	3.83331	3.3532	0.00244936	0.055635	NSFP1
ENSG00000240970	1.72475	9.08198	8.45277	2.78e-17	2.78e-17	2.78e-17	6.41984	2.78e-17	5.717	0.00245212	0.055635	RPL23AP64
ENSG00000075826	275.568	354.083	308.141	138.767	142.783	89.3152	312.598	123.622	1.33738	0.00245993	0.055701	SEC31B
ENSG00000235499	4.49448	4.49233	6.57249	2.78e-17	2.78e-17	2.78e-17	5.18644	2.78e-17	5.41762	0.00247704	0.0559182	AC073046.1
ENSG00000188037	0.80701	3.52648	23.5885	2.78e-17	2.78e-17	2.78e-17	9.30734	2.78e-17	6.24257	0.00252843	0.0566312	CLCN1
ENSG00000113810	556.605	787.675	437.359	355.953	56.6391	69.0535	593.88	160.549	1.88549	0.00255262	0.0569057	SMC4
ENSG00000213199	40.6182	47.8553	59.9686	11.0636	14.9665	15.7923	49.4807	13.9408	1.82091	0.0025565	0.0569479	ASIC3
ENSG00000063015	9.9852	6.29573	5.59421	1.00442	0.0115758	0.0100089	7.29171	0.342001	3.94004	0.00257782	0.0573334	SEZ6
ENSG00000164694	3930.83	437.914	3772.77	1202.64	430.895	229.45	2713.84	620.997	2.12736	0.00258688	0.0574901	FNDC1
ENSG00000047648	29.6838	102.934	215.556	33.1811	19.6664	25.9914	116.058	26.2796	2.13709	0.0026067	0.057748	ARHGAP6
ENSG00000255364	683.224	395.559	378.358	173.965	236.072	193.158	485.714	201.065	1.27231	0.00261261	0.057748	SMILR
ENSG00000254122	298.12	449.805	537.655	154.832	7.11989	3.55997	428.527	55.1706	2.9541	0.0026314	0.0579842	PCDHGB7
ENSG00000232871	14.5242	10.8435	4.6305	2.0083	0.021699	0.0187467	9.99939	0.682914	3.59756	0.00263598	0.0580402	SEC1P
ENSG00000066382	3.5719	5.41633	6.57249	2.78e-17	2.78e-17	2.78e-17	5.18691	2.78e-17	5.41761	0.00265047	0.0581512	MPPED2
ENSG00000188157	2686.44	3255.23	2248.8	1791.91	937.656	724.093	2730.15	1151.22	1.24556	0.00266095	0.0583011	AGRN
ENSG00000108465	360.556	423.668	204.126	183.003	79.567	50.9685	329.45	104.513	1.65415	0.00270352	0.0591316	CDK5RAP3
ENSG00000114423	1321.95	1251.8	2120.56	977.401	498.793	230.573	1564.77	568.922	1.45914	0.00270415	0.0591316	CBLB
ENSG00000126464	756.317	915.901	614.39	497.741	152.179	97.2986	762.202	249.073	1.61241	0.00273244	0.059495	PRR12
ENSG00000156011	4296.7	4892.76	3021.5	2501.84	1123.15	1634.34	4070.32	1753.11	1.21507	0.00273325	0.059495	PSD3
ENSG00000129467	25.168	134.675	119.925	33.1765	16.1906	10.2811	93.2561	19.8827	2.22114	0.00274917	0.0596902	ADCY4
ENSG00000100027	9.86845	18.9911	19.6897	5.02223	0.0524134	1.17559	16.1831	2.08341	2.85959	0.00275339	0.0597062	YPEL1
ENSG00000112297	239.412	219.42	413.111	140.776	80.7217	100.55	290.648	107.349	1.43515	0.00277767	0.0599148	CRYBG1
ENSG00000134470	29.0181	8.03162	18.7279	0.00211314	4.4962	2.26818	18.5926	2.2555	2.9883	0.00279457	0.060098	IL15RA
ENSG00000112902	1756.58	2480.25	2317.2	1230.81	616.357	1085.38	2184.68	977.515	1.16	0.00279779	0.0601221	SEMA5A
ENSG00000258388	9.86856	20.8193	17.8024	5.02092	0.0457499	0.0394498	16.1634	1.70204	3.1167	0.00280664	0.0602669	PPT2-EGFL8
ENSG00000152377	13938.4	10044.6	7495.73	5866.47	2976.42	4823.87	10492.9	4555.59	1.20366	0.00281316	0.0603164	SPOCK1
ENSG00000175538	5.30492	3.49223	55.4848	2.01044	0.03899	2.23232	21.4273	1.42725	3.78359	0.00281534	0.0603179	KCNE3
ENSG00000237854	146.458	94.8016	85.197	41.2263	20.8581	40.6196	108.819	34.2347	1.66399	0.0028311	0.0604926	LINC00674
ENSG00000258708	10.8285	8.07729	15.017	3.01235	0.0306402	0.0264527	11.3076	1.02315	3.26732	0.00285037	0.0608404	SLC25A21-AS1
ENSG00000157227	43078.1	42875.7	27894.4	20016.8	17372.9	16298	37949.4	17895.9	1.08444	0.00286934	0.0611069	MMP14
ENSG00000120659	21.561	44.182	134.092	1.01093	3.57851	21.1397	66.6117	8.57637	2.9367	0.00287429	0.0611069	TNFSF11
ENSG00000109819	10.7067	16.1233	182.903	6.0361	9.20676	10.1362	69.911	8.45968	3.02895	0.00287479	0.0611069	PPARGC1A
ENSG00000253741	7.22517	8.14363	5.59726	1.00442	0.0115758	0.0100089	6.98869	0.342001	3.87969	0.00289171	0.0612203	LNCOC1
ENSG00000132510	736.427	1002.63	589.094	488.699	254.638	230.502	776.051	324.613	1.25661	0.00289757	0.0612991	KDM6B
ENSG00000283913	3.5718	4.49221	7.52468	2.78e-17	2.78e-17	2.78e-17	5.19623	2.78e-17	5.41987	0.00291242	0.061491	BMS1P21
ENSG00000177045	193.374	212.279	154.512	97.5267	33.5098	13.7219	186.722	48.2528	1.94759	0.0029131	0.061491	SIX5
ENSG00000169375	733.736	709.016	685.596	451.492	264.966	167.288	709.449	294.582	1.26709	0.00292504	0.0616521	SIN3A
ENSG00000011465	11977.5	6924.91	6658.4	3734.68	3645.53	4313.34	8520.28	3897.85	1.12821	0.00293357	0.0617865	DCN
ENSG00000179981	303.559	425.428	437.416	233.284	99.1754	108.512	388.801	146.99	1.40152	0.00296619	0.0622868	TSHZ1
ENSG00000138646	21.628	29.799	37.4954	1.0101	10.2061	5.65603	29.6408	5.62408	2.38009	0.00296628	0.0622868	HERC5
ENSG00000239713	112.98	80.3404	99.279	39.2151	33.4071	24.9185	97.533	32.5136	1.58054	0.00297492	0.0622906	APOBEC3G
ENSG00000233622	21.6852	27.1463	14.0061	7.02995	0.0580593	0.0500148	20.9458	2.37934	3.04012	0.00297493	0.0622906	CYP2T1P
ENSG00000105605	300.875	544.789	151.657	152.841	86.4692	89.2902	332.44	109.534	1.60014	0.00298007	0.0623526	CACNG7
ENSG00000111788	43.2867	55.9447	117.168	25.1252	5.86779	0.1045	72.1333	10.3658	2.77912	0.00299411	0.0625548	AC009533.1
ENSG00000087111	1948.18	2325.8	1916.31	1247.91	821.315	873.108	2063.43	980.776	1.07282	0.00299862	0.0625576	PIGS
ENSG00000008083	467.166	588.053	320.277	257.42	115.312	168.319	458.498	180.35	1.34487	0.00300227	0.062588	JARID2
ENSG00000115252	38.7817	36.9521	98.4462	14.079	17.2479	13.5852	58.06	14.9707	1.94745	0.00301255	0.0627111	PDE1A
ENSG00000149289	687.709	484.996	449.548	315.743	165.966	202.216	540.751	227.975	1.24507	0.00301644	0.0627463	ZC3H12C
ENSG00000229512	19.9232	11.6922	14.9764	5.02092	0.0457499	0.0394498	15.5306	1.70204	3.05891	0.00305649	0.0633292	AC068580.1
ENSG00000163635	11.6976	19.9144	14.9764	5.02092	0.0457499	0.0394498	15.5295	1.70204	3.05881	0.00305774	0.0633292	ATXN7
ENSG00000074621	220.503	171.575	195.748	105.578	56.5087	43.0282	195.942	68.3716	1.51581	0.0030936	0.0638406	SLC24A1
ENSG00000151006	99.382	161.804	47.6949	46.2418	7.07993	9.16592	102.96	20.8292	2.29599	0.00310721	0.0638918	PRSS53
ENSG00000204291	29.7437	86.0019	21.4738	14.0681	4.67051	0.0857576	45.7398	6.2748	2.83362	0.00315927	0.0646826	COL15A1
ENSG00000165671	1635.55	1557.14	1379.62	1070.92	361.805	280.251	1524.11	570.991	1.41585	0.00317356	0.0648822	NSD1
ENSG00000154265	90.2721	162.589	198.607	62.3427	38.0995	50.834	150.489	50.4254	1.57428	0.00318312	0.0649137	ABCA5
ENSG00000108771	273.802	257.408	241.634	116.641	108.189	31.7879	257.615	85.5395	1.58855	0.00320019	0.065101	DHX58
ENSG00000259207	747.223	1232.93	1115.52	602.313	60.1131	71.3365	1031.89	244.588	2.07586	0.00320549	0.0651255	ITGB3
ENSG00000254860	37.0146	47.89	42.1419	12.0672	14.923	9.09669	42.3488	12.029	1.80652	0.0032281	0.0653433	TMEM9B-AS1
ENSG00000144749	444.664	181.449	335.312	136.756	123.253	105.089	320.475	121.699	1.39583	0.00324305	0.0655045	LRIG1
ENSG00000285744	78.6336	16.1233	115.299	10.0589	22.8777	10.2375	70.0186	14.3914	2.27364	0.00324684	0.0655045	AC083837.2
ENSG00000185033	683.995	1032.43	704.315	529.925	256.935	169.555	806.915	318.805	1.33883	0.00324752	0.0655045	SEMA4B
ENSG00000271857	27.1046	25.2727	27.1597	10.051	4.66394	3.46388	26.5124	6.0596	2.10141	0.00326524	0.0657692	AL096865.1
ENSG00000165801	1647.28	1722.43	1619.41	1178.51	450.483	384.142	1663.04	671.046	1.30883	0.00330208	0.0663244	ARHGEF40
ENSG00000163516	1125	1277.18	876.643	594.288	571.253	305.068	1092.94	490.203	1.15645	0.00331503	0.0663517	ANKZF1
ENSG00000164935	3.51387	28.2436	4.62212	0.000882333	1.14081	1.121	12.1265	0.75423	3.82491	0.00335794	0.0670697	DCSTAMP
ENSG00000164692	358799	304593	150687	145451	90220.7	116374	271360	117349	1.20941	0.00336879	0.0672394	COL1A2
ENSG00000005379	259.381	168.849	208.859	109.601	71.4372	40.7875	212.363	73.9418	1.5194	0.00338742	0.067517	TSPOAP1
ENSG00000260793	52.4449	57.869	20.5376	10.0563	14.8694	5.73885	43.6171	10.2215	2.08119	0.00338986	0.0675187	AC003102.1
ENSG00000170801	287.417	219.475	146.999	28.1624	56.5011	114.985	217.964	66.5495	1.71082	0.00339457	0.0675385	HTRA3
ENSG00000167074	656.935	756.939	446.723	300.664	293.71	248.524	620.199	280.966	1.142	0.00339764	0.0675385	TEF
ENSG00000173821	3278.31	3209.11	3464.56	2334.91	870.891	584.08	3317.33	1263.29	1.39257	0.00341314	0.0677675	RNF213
ENSG00000245498	18.9453	29.8748	15.8863	7.03244	2.35129	0.0592143	21.5688	3.14765	2.71222	0.00345152	0.068036	AP000866.1
ENSG00000077616	14.3433	24.3099	76.01	7.03888	10.2558	2.35962	38.2211	6.55143	2.52137	0.00346228	0.0681549	NAALAD2
ENSG00000106479	325.316	329.691	235.994	170.94	84.1763	79.153	297	111.423	1.41237	0.00351545	0.0688219	ZNF862
ENSG00000254198	31.6692	19.8224	24.3421	9.03934	0.0683026	0.0587906	25.2779	3.05548	2.97072	0.00351824	0.0688295	AC113191.1
ENSG00000172831	825.902	930.339	672.464	540.987	228.185	267.756	809.568	345.643	1.227	0.00354654	0.0693357	CES2
ENSG00000049239	4435.86	4888.24	3278.14	2628.55	1746.2	1405.12	4200.74	1926.62	1.12445	0.00355262	0.0693597	H6PD
ENSG00000166377	261.128	295.363	259.432	150.829	64.6344	96.0361	271.974	103.833	1.38705	0.00357317	0.0695236	ATP9B
ENSG00000230092	5.35429	13.6118	9.35992	1.00622	1.16162	1.13881	9.44199	1.10221	2.97492	0.00364636	0.0705703	AL669831.4
ENSG00000241493	2.6381	13.7112	2.76329	2.78e-17	2.78e-17	2.78e-17	6.37086	2.78e-17	5.70489	0.0036467	0.0705703	AC018638.3
ENSG00000241684	47.8792	37.8816	60.9102	19.1025	12.7077	10.2339	48.8903	14.0147	1.79151	0.00366233	0.0708179	ADAMTS9-AS2
ENSG00000214021	587.336	622.314	605.052	385.126	195.911	219.176	604.901	266.738	1.18026	0.00366445	0.0708179	TTLL3
ENSG00000225578	8.06277	15.3715	16.8834	4.01787	1.1926	0.0396547	13.4392	1.75004	2.8331	0.00367935	0.0710579	NCBP2-AS1
ENSG00000272419	33.3753	54.2301	46.8319	17.0915	10.4223	10.2161	44.8124	12.5766	1.82094	0.00369621	0.0713353	LINC01145
ENSG00000204634	35.2297	24.3177	47.8094	13.0663	1.28758	7.90695	35.7856	7.42028	2.24406	0.00370047	0.0713541	TBC1D8
ENSG00000008513	1604.8	1810.95	1699.02	1223.76	434.364	341.237	1704.93	666.455	1.35463	0.00370286	0.0713541	ST3GAL1
ENSG00000168488	1796.4	1942.85	1293.43	1191.58	351.459	333.326	1677.56	625.456	1.42287	0.00371154	0.0714384	ATXN2L
ENSG00000124313	704.809	768.646	675.29	437.417	316.774	227.117	716.248	327.103	1.13003	0.00372952	0.0715917	IQSEC2
ENSG00000278530	14.4211	31.7726	5.54973	2.01124	0.0463684	3.32698	17.2478	1.79486	3.16603	0.00373791	0.0717046	CHMP1B2P
ENSG00000263968	5.38833	7.228	7.49804	0.000470988	1.11431	0.0100918	6.70479	0.374959	3.79792	0.00374327	0.0717595	RN7SL381P
ENSG00000182095	3328.92	3553.26	2927.86	2357.04	683.185	672.159	3270.01	1237.46	1.40164	0.00375173	0.0718329	TNRC18
ENSG00000281404	5.38844	8.15065	6.54896	1.00442	0.0115758	0.0100089	6.69601	0.342001	3.8191	0.00375353	0.0718329	LINC01176
ENSG00000141837	582.819	306.987	899.232	213.182	228.092	283.448	596.346	241.574	1.30335	0.00376851	0.0720019	CACNA1A
ENSG00000184634	709.315	773.148	805.497	518.862	226.996	127.785	762.653	291.214	1.38791	0.00378814	0.0721841	MED12
ENSG00000146648	3768.98	3537.88	3617.22	2511.9	1200.3	1204.08	3641.36	1638.76	1.15168	0.00384023	0.0729823	EGFR
ENSG00000070193	0	0.795812	44.2831	2.78e-17	2.78e-17	2.78e-17	15.0263	2.78e-17	6.92207	0.00384808	0.0730547	FGF10
ENSG00000011347	51.4987	66.897	35.5464	6.03842	12.695	21.3247	51.314	13.3527	1.93606	0.00389585	0.0736479	SYT7
ENSG00000166341	36.9466	62.2841	118.106	26.1304	5.87194	0.105617	72.4456	10.7026	2.74025	0.00393583	0.0740122	DCHS1
ENSG00000109321	293.649	492.378	170.398	46.2626	132.374	134.326	318.808	104.321	1.61145	0.00395179	0.0742636	AREG
ENSG00000266970	9.03055	3.52906	14.1061	1.00543	1.14048	0.0188831	8.88857	0.721596	3.40681	0.00396626	0.0744376	AC061992.1
ENSG00000106397	4705.11	5955.84	4436.75	2790.45	2401.56	2227.31	5032.57	2473.11	1.02491	0.00398294	0.0745079	PLOD3
ENSG00000010610	317.196	395.706	114.188	131.722	78.3522	36.293	275.697	82.1222	1.745	0.00398413	0.0745079	CD4
ENSG00000154122	4802.68	8628.54	3542.24	1610.92	1244.11	3659.19	5657.82	2171.41	1.38159	0.00400015	0.0746817	ANKH
ENSG00000270115	3.54384	6.29493	12.2365	1.00442	0.0115758	0.0100089	7.35843	0.342001	3.95388	0.00401423	0.0748956	AL513327.3
ENSG00000269713	376.803	250.113	486.149	225.236	89.9456	57.7509	371.022	124.311	1.57552	0.00404838	0.0754344	NBPF9
ENSG00000198369	835.84	910.458	725.858	479.653	274.243	406.597	824.052	386.831	1.0905	0.00405432	0.0754959	SPRED2
ENSG00000081803	12.5179	24.2746	133.212	13.0692	5.85183	9.05307	56.668	9.32469	2.58716	0.00408502	0.0758106	CADPS2
ENSG00000140538	6.22301	1.69193	43.2906	2.00948	1.16124	0.0266234	17.0685	1.06578	3.84076	0.00409341	0.0758106	NTRK3
ENSG00000102362	202.404	192.368	206.993	119.651	39.2943	34.0146	200.588	64.32	1.63714	0.00409893	0.0758106	SYTL4
ENSG00000259366	16.2549	18.0742	14.9703	5.02338	2.32556	0.0504442	16.4331	2.46646	2.65866	0.00410903	0.0759215	AC108449.2
ENSG00000124602	8.08473	14.4975	10.2911	2.01045	2.27058	0.0336932	10.9578	1.43824	2.81685	0.00416606	0.0767275	UNC5CL
ENSG00000104081	40.5774	79.5168	80.5739	15.0863	28.6635	14.7503	66.8894	19.5	1.7737	0.00417586	0.0767596	BMF
ENSG00000166886	1771.13	1677.3	962.792	879.866	657.688	372.844	1470.41	636.8	1.20698	0.00418257	0.0768336	NAB2
ENSG00000213366	508.709	662.999	489.83	375.066	146.394	107.439	553.846	209.633	1.40023	0.00419906	0.0770869	GSTM2
ENSG00000160323	234.069	252.956	110.457	77.4281	82.8885	54.2908	199.161	71.5358	1.47573	0.00420896	0.0772191	ADAMTS13
ENSG00000253910	74.9551	81.2586	116.178	35.1799	9.32104	0.116292	90.7971	14.8724	2.59638	0.00423581	0.0776121	PCDHGB2
ENSG00000197321	1464.75	1672.77	1427.4	798.418	330.744	877.492	1521.64	668.885	1.1855	0.00424193	0.0776411	SVIL
ENSG00000140400	1039.13	1288	1159.53	826.56	201.736	158.288	1162.22	395.528	1.55425	0.00424282	0.0776411	MAN2C1
ENSG00000237879	9.12787	3.57049	2.77269	2.78e-17	2.78e-17	2.78e-17	5.15702	2.78e-17	5.40866	0.00426641	0.0780229	LINC00398
ENSG00000108389	1094.32	782.146	839.196	555.069	414.668	277.95	905.221	415.895	1.12152	0.00427124	0.0780444	MTMR4
ENSG00000176728	0	0	60.2319	2.78e-17	2.78e-17	2.78e-17	20.0773	2.78e-17	7.33567	0.00427304	0.0780444	TTTY14
ENSG00000158887	80.3958	130.169	52.3928	26.1458	24.2384	32.7162	87.6524	27.7001	1.65824	0.00428672	0.0781536	MPZ
ENSG00000261052	9.07811	6.30674	4.65292	0.000470988	1.11431	0.0100918	6.67925	0.374959	3.79215	0.00432253	0.0787472	SULT1A3
ENSG00000184381	146.332	233.986	177.009	78.4319	83.9882	30.6369	185.776	64.3523	1.52732	0.00436126	0.0792508	PLA2G6
ENSG00000258559	18.9472	23.4949	21.5381	8.03461	0.0634041	0.0545957	21.3267	2.71754	2.88591	0.00437917	0.0795258	AC005519.1
ENSG00000187535	597.282	672.014	521.674	401.213	190.144	159.365	596.99	250.241	1.25325	0.0043988	0.0798104	IFT140
ENSG00000131067	784.281	1049.54	1200.77	640.541	425.064	329.894	1011.53	465.166	1.12018	0.00440043	0.0798104	GGT7
ENSG00000218510	11.6651	22.5886	28.1389	6.03133	3.49891	3.42755	20.7976	4.31926	2.23299	0.00440639	0.0798173	LINC00339
ENSG00000183853	4973.49	5292.84	5209.48	3783.94	1215.31	1164.59	5158.6	2054.61	1.32795	0.0044105	0.0798356	KIRREL1
ENSG00000267112	9.04239	6.28149	9.37422	2.0083	0.021699	0.0187467	8.2327	0.682914	3.3194	0.00441788	0.0798356	AC098848.1
ENSG00000125618	91.3391	13.4124	96.5326	22.1163	11.5688	6.8847	67.0947	13.5233	2.29893	0.00442737	0.0798356	PAX8
ENSG00000125551	7.28151	2.65472	4.67465	2.78e-17	2.78e-17	2.78e-17	4.87029	2.78e-17	5.32866	0.00443247	0.0798356	PLGLB2
ENSG00000157985	797.848	988.118	1085.56	607.355	395.08	163.931	957.175	388.789	1.29913	0.00445952	0.0800697	AGAP1
ENSG00000005187	9.02631	10.8599	7.47034	1.00622	0.0309828	2.21075	9.11884	1.08265	2.92843	0.0044661	0.0801377	ACSM3
ENSG00000049246	495.196	455.214	404.599	252.395	186.639	177.375	451.67	205.469	1.1355	0.00449005	0.0805169	PER3
ENSG00000161921	237.517	180.502	1806.99	267.474	148.654	118.697	741.668	178.275	2.05577	0.00450005	0.0806456	CXCL16
ENSG00000165282	670.48	731.623	569.44	450.486	197.072	188.72	657.181	278.759	1.23621	0.00450297	0.0806475	PIGO
ENSG00000267769	8.04792	25.3979	14.0311	5.02092	0.0457499	0.0394498	15.8256	1.70204	3.08897	0.0045123	0.0807599	AC011498.6
ENSG00000242950	8.08753	8.08369	15.9719	3.01235	0.0306402	0.0264527	10.7144	1.02315	3.19176	0.00456012	0.0813652	ERVW-1
ENSG00000267123	3.54378	5.37577	13.1867	1.00442	0.0115758	0.0100089	7.36876	0.342001	3.95634	0.00457238	0.0814542	LINC02081
ENSG00000094631	543.932	696.387	718.398	423.336	253.437	141.322	652.906	272.698	1.25859	0.00459006	0.0816447	HDAC6
ENSG00000100393	1193.67	1228.37	1119.25	827.564	147.627	140.221	1180.43	371.804	1.66591	0.00459589	0.0816592	EP300
ENSG00000271254	244.027	109.192	231.368	109.593	23.2115	30.6177	194.862	54.4742	1.83473	0.00461896	0.0819042	AC240274.1
ENSG00000029534	125.511	366.88	141.379	95.5238	40.4487	65.5262	211.257	67.1662	1.6506	0.00462486	0.0819073	ANK1
ENSG00000164949	394.811	624.144	639.731	201.115	144.112	347.717	552.895	230.982	1.25885	0.00463436	0.081974	GEM
ENSG00000250909	6.31528	5.39094	7.50262	1.00442	0.0115758	0.0100089	6.40295	0.342001	3.75563	0.00465351	0.0822111	AC138956.1
ENSG00000271079	5.41243	9.11295	1.82511	2.78e-17	2.78e-17	2.78e-17	5.45016	2.78e-17	5.48634	0.00466373	0.0823408	CTAGE15
ENSG00000175155	310.875	234.801	253.812	110.611	43.945	137.675	266.496	97.4103	1.45035	0.00472584	0.0830783	YPEL2
ENSG00000266074	618.082	592.508	516.057	369.038	220.06	184.193	575.549	257.764	1.15793	0.00481617	0.0838391	BAHCC1
ENSG00000112852	16.1798	14.3564	55.3904	7.03525	5.71669	0.0704948	28.6422	4.27414	2.70072	0.00483453	0.084059	PCDHB2
ENSG00000116525	297.252	279.948	452.432	199.097	114.102	101.736	343.211	138.312	1.30955	0.00483786	0.084059	TRIM62
ENSG00000108001	1038.32	595.156	755.84	467.585	361.689	274.541	796.439	367.938	1.11358	0.0048447	0.0840827	EBF3
ENSG00000106327	20.7434	30.7476	23.4023	10.0502	3.53438	3.45752	24.9644	5.68071	2.10533	0.0048644	0.0842774	TFR2
ENSG00000205898	8.16205	5.39117	5.60403	1.00442	0.0115758	0.0100089	6.38575	0.342001	3.75224	0.00487724	0.0843968	AC019155.1
ENSG00000246596	29.0044	14.3976	14.9538	7.02995	0.0580593	0.0500148	19.452	2.37934	2.93543	0.00487919	0.0843968	AC139795.1
ENSG00000196369	254.81	245.657	269.749	160.88	61.1633	49.8249	256.739	90.6229	1.49959	0.0048839	0.0843968	SRGAP2B
ENSG00000176155	552.982	631.345	665.944	373.061	287.958	180.823	616.757	280.614	1.13536	0.00489313	0.0844618	CCDC57
ENSG00000105875	314.459	395.674	196.637	138.767	95.686	132.132	302.257	122.195	1.30554	0.00491134	0.0846542	WDR91
ENSG00000249244	11.842	5.3813	3.70412	1.00442	0.0115758	0.0100089	6.97579	0.342001	3.87867	0.00497451	0.0853514	AC110373.1
ENSG00000269737	50.5349	75.8754	88.0711	36.1864	4.77215	6.90131	71.4938	15.9533	2.15113	0.00500726	0.085642	AL691432.1
ENSG00000139899	58.606	294.615	163.896	77.4175	33.4742	12.5874	172.372	41.1597	2.06181	0.00501335	0.0856582	CBLN3
ENSG00000162736	3469.86	3681.5	3928.19	2730.1	987.24	907.073	3693.19	1541.47	1.26034	0.00502673	0.0857842	NCSTN
ENSG00000138074	184.294	172.459	304.456	115.636	66.8847	68.9574	220.403	83.8259	1.39236	0.00503679	0.0859048	SLC5A6
ENSG00000103723	11.8415	3.54553	5.59726	1.00442	0.0115758	0.0100089	6.99477	0.342001	3.88232	0.00504008	0.0859097	AP3B2
ENSG00000272556	21.6474	25.2768	30.9283	9.04615	1.27211	6.75819	25.9508	5.69215	2.1575	0.0050462	0.0859627	GTF2IP13
ENSG00000225697	635.244	692.791	499.187	365.017	276.454	201.134	609.074	280.869	1.11604	0.00505705	0.0860408	SLC26A6
ENSG00000114739	102.124	93.0242	82.4018	38.2096	18.5592	38.3548	92.5165	31.7079	1.54017	0.00506582	0.0860408	ACVR2B
ENSG00000153823	1102.39	949.226	1545.46	642.556	574.777	545.556	1199.03	587.63	1.02864	0.0050714	0.0860843	PID1
ENSG00000163629	916.229	741.467	1516.45	699.867	276.574	360.361	1058.05	445.601	1.24692	0.00512849	0.08656	PTPN13
ENSG00000230565	23.4294	22.5107	54.4087	14.069	3.55346	2.36157	33.4496	6.66134	2.30023	0.00513163	0.08656	ZNF32-AS2
ENSG00000225953	62.4086	41.5129	39.3092	20.1051	12.672	3.52	47.7436	12.099	1.96605	0.00514135	0.0866022	SATB2-AS1
ENSG00000170275	6632.53	6604.3	7108.95	4129.86	3266.58	2771.73	6781.93	3389.39	1.00061	0.00516135	0.0867872	CRTAP
ENSG00000106511	0.807354	18.2246	8.41656	0.000470988	1.11431	0.0100918	9.1495	0.374959	4.23006	0.00516558	0.0868072	MEOX2
ENSG00000143552	1.68418	311.214	1.79223	2.01524	9.09698	5.65531	104.897	5.58918	4.19607	0.0051741	0.0868755	NUP210L
ENSG00000145623	6926.2	5203.36	9342.83	5014.75	2194.31	1638.96	7157.47	2949.34	1.27895	0.00517572	0.0868755	OSMR
ENSG00000196782	120.182	128.274	97.3813	49.2684	11.7026	45.1117	115.279	35.3609	1.69977	0.00518435	0.0868961	MAML3
ENSG00000165821	201.456	258.319	291.309	148.814	72.6313	38.5518	250.361	86.6659	1.52782	0.00522071	0.0872584	SALL2
ENSG00000204304	874.661	1198.6	976.884	733.048	304.189	240.703	1016.72	425.98	1.25432	0.00526827	0.0875335	PBX2
ENSG00000285762	0.81962	10.943	6.55735	2.78e-17	2.78e-17	2.78e-17	6.10667	2.78e-17	5.64472	0.00529353	0.0877714	AC253536.7
ENSG00000236166	7.17899	12.6791	10.2999	3.01235	0.0306402	0.0264527	10.0527	1.02315	3.10013	0.0053005	0.087797	AL021408.1
ENSG00000225313	111.968	122.769	281.083	76.405	16.273	2.42197	171.94	31.7	2.43353	0.0053025	0.087797	AL513327.1
ENSG00000196517	545.732	885.215	613.466	282.565	179.825	430.186	681.471	297.526	1.19531	0.0053068	0.087797	SLC6A9
ENSG00000168421	1.73204	3.56465	11.3289	2.78e-17	2.78e-17	2.78e-17	5.54187	2.78e-17	5.50904	0.00533123	0.088039	RHOH
ENSG00000184465	303.551	429.934	496.436	257.418	129.094	117.558	409.974	168.024	1.28537	0.0053343	0.088039	WDR27
ENSG00000267023	110.258	112.925	74.8904	55.2951	15.1164	15.9287	99.3575	28.78	1.78029	0.00534735	0.0881365	LRRC37A16P
ENSG00000054690	15.3173	18.9566	23.4374	5.0267	1.24808	5.60052	19.2371	3.95844	2.24141	0.00534945	0.0881365	PLEKHH1
ENSG00000105722	1549.71	1746.86	1038.67	975.393	536.821	441.717	1445.08	651.31	1.14932	0.00537082	0.0884377	ERF
ENSG00000063438	1026.46	1527.39	1147.34	756.183	499.96	547.82	1233.73	601.321	1.03648	0.00537481	0.0884524	AHRR
ENSG00000005001	4.47373	13.7117	0.880885	2.78e-17	2.78e-17	2.78e-17	6.35545	2.78e-17	5.70056	0.00538369	0.0885349	PRSS22
ENSG00000054598	593.569	904.063	1966.08	664.673	418.134	213.613	1154.57	432.14	1.41726	0.00538601	0.0885349	FOXC1
ENSG00000138378	171.636	165.231	303.526	105.581	81.7819	50.9324	213.465	79.4316	1.42404	0.00539941	0.0887041	STAT4
ENSG00000018189	755.442	593.377	683.729	397.197	285.711	308.371	677.516	330.426	1.03538	0.00548101	0.0897354	RUFY3
ENSG00000188738	12.6357	6.23691	20.6682	1.00687	3.3533	0.0338887	13.1803	1.46469	3.06292	0.00550104	0.0899982	FSIP2
ENSG00000102409	200.544	401.149	184.468	93.5193	97.934	117.431	262.054	102.961	1.34707	0.00550335	0.0899982	BEX4
ENSG00000103168	432.761	821.097	587.249	365.017	254.591	205.643	613.702	275.084	1.15693	0.00554519	0.0904754	TAF1C
ENSG00000132694	700.317	646.697	567.57	462.548	134.915	118.737	638.195	238.733	1.41732	0.00556148	0.0906378	ARHGEF11
ENSG00000141337	316.257	250.137	383.105	175.97	108.348	117.509	316.5	133.943	1.23913	0.00557882	0.09079	ARSG
ENSG00000112964	102.019	135.431	270.773	84.4615	36.9769	47.4912	169.408	56.3099	1.58564	0.00558433	0.09079	GHR
ENSG00000129219	413.795	597.943	627.553	328.816	226.952	192.084	546.43	249.284	1.13139	0.00558759	0.09079	PLD2
ENSG00000243896	11.721	9.88742	17.8319	2.01125	3.38095	0.0400688	13.1468	1.81076	2.77113	0.00558986	0.09079	OR2A7
ENSG00000187243	231.331	129.067	295.085	107.592	64.5861	75.7082	218.494	82.6288	1.40077	0.00563371	0.0911474	MAGED4B
ENSG00000105643	436.472	420.914	289.376	192.062	146.343	175.069	382.254	171.158	1.15847	0.00563417	0.0911474	ARRDC2
ENSG00000049618	1154.81	1217.53	1208.24	869.807	399.778	326.53	1193.52	532.038	1.16502	0.00570055	0.092065	ARID1B
ENSG00000164106	9.88964	17.2032	13.1048	4.01898	2.3099	0.0454143	13.3992	2.12476	2.57257	0.00571053	0.0921274	SCRG1
ENSG00000226757	5.32308	5.32025	32.9413	3.01361	1.17828	0.0334994	14.5282	1.40846	3.24105	0.0057419	0.0925238	PP12613
ENSG00000138764	1343.73	1121.79	793.274	630.488	463.087	495.858	1086.26	529.811	1.03553	0.00575479	0.092575	CCNG2
ENSG00000162493	240.256	128.118	1035.17	107.599	149.713	150.195	467.847	135.836	1.78334	0.00576191	0.0926375	PDPN
ENSG00000117834	8.12841	9.966	5.58869	2.0083	0.021699	0.0187467	7.89437	0.682914	3.26065	0.00577272	0.0927224	SLC5A9
ENSG00000111752	272.839	346.828	414.012	220.203	49.6949	32.9257	344.56	100.941	1.76883	0.00577367	0.0927224	PHC1
ENSG00000052126	843.038	734.254	1314.13	681.765	276.553	245.21	963.808	401.176	1.26373	0.0057989	0.092971	PLEKHA5
ENSG00000196932	21.5596	83.1337	102.159	4.02826	9.31092	29.1042	68.9509	14.1478	2.27534	0.00581143	0.0931197	TMEM26
ENSG00000088340	1166.56	1781.26	610.607	677.747	510.246	255.394	1186.14	481.129	1.30139	0.0058398	0.0934694	FER1L4
ENSG00000128271	5.37075	9.96552	8.4302	2.0083	0.021699	0.0187467	7.92215	0.682914	3.26548	0.00588894	0.0940455	ADORA2A
ENSG00000179899	42.4513	53.3229	38.3772	22.1131	7.01043	4.63421	44.7171	11.2526	1.97351	0.00589632	0.0941108	PHC1P1
ENSG00000064932	2503.02	2475.72	2164.51	1523.43	1154.14	881.056	2381.08	1186.21	1.00508	0.00592309	0.0943276	SBNO2
ENSG00000133055	53.2646	119.407	26.1482	17.0951	22.9496	11.3796	66.2733	17.1414	1.94387	0.0059282	0.09434	MYBPH
ENSG00000198198	918.06	1036	874.788	697.852	270.792	200.055	942.95	389.566	1.2745	0.0059336	0.09434	SZT2
ENSG00000146830	1368.08	1538.21	1019.94	829.589	593.222	481.227	1308.74	634.679	1.04376	0.00594216	0.09434	GIGYF1
ENSG00000160094	439.134	394.661	581.672	194.076	214.261	252.962	471.822	220.433	1.09769	0.00595371	0.0944471	ZNF362
ENSG00000101224	759.935	865.307	637.811	328.822	446.844	343.387	754.351	373.018	1.01601	0.0059747	0.0946225	CDC25B
ENSG00000185532	438.238	354.005	566.689	275.521	163.634	163.835	452.977	200.997	1.17113	0.00598645	0.0947561	PRKG1
ENSG00000079432	1671.67	2153.31	1509.8	1300.19	565.646	450.777	1778.26	772.204	1.20301	0.0060031	0.0949586	CIC
ENSG00000168398	2627.66	4547.78	2658.1	1802.98	1738.06	1136.32	3277.85	1559.12	1.07194	0.00600859	0.0949586	BDKRB2
ENSG00000232098	223.212	215.879	161.066	122.669	45.0428	39.6527	200.052	69.1215	1.52984	0.0060092	0.0949586	AC012313.1
ENSG00000280758	10.0332	6.32686	0.883158	2.78e-17	2.78e-17	2.78e-17	5.74775	2.78e-17	5.55985	0.00601891	0.0950072	AL356481.3
ENSG00000148400	481.617	728.106	249.071	276.525	159.025	145.781	486.265	193.777	1.32636	0.00604671	0.0951605	NOTCH1
ENSG00000250535	1.70622	0	29.2555	2.78e-17	2.78e-17	2.78e-17	10.3206	2.78e-17	6.38425	0.00605373	0.095189	STK19B
ENSG00000151882	301.897	181.504	161.058	119.654	66.8457	31.7751	214.82	72.7583	1.5592	0.00608067	0.0953505	CCL28
ENSG00000099875	759.059	820.163	443.905	384.124	261.534	298.201	674.376	314.62	1.09943	0.0060923	0.0954001	MKNK2
ENSG00000013563	591	517.543	391.471	340.877	148.676	92.7631	500.004	194.105	1.36372	0.00609579	0.0954001	DNASE1L1
ENSG00000154263	16.2372	22.6175	15.9021	1.00915	3.47706	6.67274	18.2522	3.71965	2.26665	0.00609717	0.0954001	ABCA10
ENSG00000237641	7.21376	10.8955	4.64517	1.00543	1.14048	0.0188831	7.58481	0.721596	3.1824	0.00610257	0.0954071	AC073476.1
ENSG00000284830	8.15488	9.07456	2.76136	0.000470988	1.11431	0.0100918	6.6636	0.374959	3.78705	0.00610429	0.0954071	AL049557.2
ENSG00000251364	36.1631	27.0581	32.7795	9.05063	10.3472	7.94186	32.0002	9.11323	1.79984	0.0061124	0.0954559	AC107884.1
ENSG00000157103	56.3986	5.3035	0	0.000883214	2.21465	0.0190212	20.5674	0.74485	4.56415	0.00612898	0.095583	SLC6A1
ENSG00000182179	720.164	766.826	775.521	383.119	458.295	159.402	754.17	333.605	1.17637	0.00613739	0.0956096	UBA7
ENSG00000237399	20.7188	24.344	44.0832	9.04854	9.1691	3.48036	29.7153	7.23267	2.01893	0.00615178	0.0956438	PITRM1-AS1
ENSG00000077943	5.29388	739.349	5.53552	10.0601	35.3937	6.90824	250.06	17.454	3.82767	0.00616941	0.0958033	ITGA8
ENSG00000203761	106.636	102.062	88.0214	55.2976	21.9903	19.3091	98.9065	32.199	1.61272	0.00617447	0.0958033	MSTO2P
ENSG00000104327	3.55433	9.08236	6.553	1.00442	0.0115758	0.0100089	6.39656	0.342001	3.75521	0.0061745	0.0958033	CALB1
ENSG00000277829	15.3047	18.9404	29.079	8.03906	1.25322	3.42641	21.108	4.23956	2.27337	0.00618574	0.095894	AL031651.2
ENSG00000259529	26.261	20.7757	12.1279	6.03061	4.59529	1.21223	19.7215	3.94605	2.2817	0.0061959	0.0959995	AL136295.5
ENSG00000205746	109.24	269.238	211.682	74.3898	7.09798	0.131958	196.72	27.2066	2.84767	0.00622709	0.0962636	AC126755.1
ENSG00000233115	15.4763	3.52943	7.4731	2.0083	0.021699	0.0187467	8.82627	0.682914	3.42185	0.00622977	0.0962636	FAM90A11P
ENSG00000139651	688.556	687.347	619.091	468.586	231.603	188.731	664.998	296.307	1.16528	0.00628637	0.0966971	ZNF740
ENSG00000112837	147.234	43.2143	376.681	66.3631	54.1068	23.8532	189.043	48.1077	1.9712	0.00629667	0.0967226	TBX18
ENSG00000272333	829.494	993.554	871.984	661.654	280.001	237.306	898.344	392.987	1.19198	0.00630921	0.0968084	KMT2B
ENSG00000139718	645.198	700.031	405.508	335.857	226.977	251.9	583.579	271.578	1.10295	0.00631242	0.0968084	SETD1B
ENSG00000132359	327.247	162.526	123.575	102.556	46.128	10.3423	204.45	53.0087	1.94383	0.00637609	0.0976059	RAP1GAP2
ENSG00000185591	1123.17	1040.47	1396.52	863.773	405.527	284.756	1186.72	518.019	1.1953	0.00637806	0.0976059	SP1
ENSG00000204305	69.573	81.3221	55.2285	21.1183	32.1396	15.8965	68.7079	23.0515	1.57181	0.00638891	0.0977196	AGER
ENSG00000119042	797.018	689.145	585.36	443.451	300.667	241.789	690.508	328.636	1.0705	0.00640653	0.0978844	SATB2
ENSG00000027644	3.55753	0.818576	14.1698	2.78e-17	2.78e-17	2.78e-17	6.18197	2.78e-17	5.66231	0.00645279	0.0981195	INSRR
ENSG00000140945	4751.29	4338.2	1384.24	1727.56	1068.99	1591.38	3491.24	1462.64	1.25507	0.00646303	0.0982229	CDH13
ENSG00000099194	2941.21	3219.02	5203.92	2098.62	1716.25	1776.65	3788.05	1863.84	1.02309	0.00648197	0.0984062	SCD
ENSG00000146555	1.70725	0	28.316	2.78e-17	2.78e-17	2.78e-17	10.0078	2.78e-17	6.34025	0.00652079	0.0986985	SDK1
ENSG00000179698	28.9549	27.1198	13.9982	5.02732	0.0822224	7.79348	23.3576	4.30101	2.3976	0.00652279	0.0986985	WDR97
ENSG00000280163	6.32882	4.48077	6.56201	1.00442	0.0115758	0.0100089	5.79053	0.342001	3.6142	0.00652538	0.0986985	AC040160.2
ENSG00000224269	13.6046	10.8434	5.57393	3.01235	0.0306402	0.0264527	10.0073	1.02315	3.09535	0.00654751	0.098981	AP000697.1
ENSG00000131080	346.992	207.653	437.447	210.153	80.7429	63.3827	330.697	118.093	1.48352	0.00656276	0.099159	EDA2R
ENSG00000157601	741.219	102.829	254.713	109.606	153.019	43.0748	366.254	101.9	1.84432	0.00659866	0.0993131	MX1
ENSG00000164237	514.157	400.976	580.725	292.617	217.731	192.07	498.619	234.139	1.08976	0.00660768	0.0993131	CMBL
ENSG00000244731	28.8825	17.9736	52.5291	13.0612	2.40124	0.0784381	33.1284	5.18029	2.63725	0.00661713	0.099403	C4A
ENSG00000163823	5.33182	6.24029	26.3543	2.01045	2.27058	0.0336932	12.6421	1.43824	3.02098	0.00662309	0.0994315	CCR1
ENSG00000189195	109.416	55.0252	73.9779	38.2049	23.0598	10.2995	79.473	23.8547	1.72885	0.00663777	0.0994518	BTBD8
ENSG00000257896	11.8523	4.46677	3.70639	1.00442	0.0115758	0.0100089	6.67514	0.342001	3.81657	0.00665963	0.0996307	AC093012.1
ENSG00000249741	11.8523	4.46677	3.70639	1.00442	0.0115758	0.0100089	6.67514	0.342001	3.81657	0.0066601	0.0996307	AC093890.1
ENSG00000268521	5.44461	4.51439	2.78216	2.78e-17	2.78e-17	2.78e-17	4.24705	2.78e-17	5.1376	0.00666016	0.0996307	VN1R83P
ENSG00000224713	56.0187	65.9687	43.9884	23.1169	0.123474	9.08062	55.3253	10.7737	2.34068	0.00667081	0.0996644	AC025165.1
ENSG00000157933	2709.04	2536.21	2608.48	2012.12	540.363	450.807	2617.91	1001.1	1.38651	0.00668883	0.0997465	SKI
ENSG00000169122	113.805	95.6647	216.437	44.2471	47.2644	63.1942	141.969	51.5686	1.45925	0.00669959	0.0998549	FAM110B
ENSG00000238123	11.7086	17.1887	14.0417	5.02338	2.32556	0.0504442	14.313	2.46646	2.46183	0.00671143	0.0998834	MID1IP1-AS1
ENSG00000243137	8.909	1603.74	0	19.1087	36.7203	19.2678	537.55	25.0323	4.41665	0.00672098	0.0998834	PSG4
ENSG00000108797	795.129	1017.02	1179.23	725	251.216	131.189	997.125	369.135	1.43283	0.00672193	0.0998834	CNTNAP1
ENSG00000166881	429.251	416.407	250.028	221.219	123.323	114.157	365.229	152.9	1.25486	0.00672198	0.0998834	NEMP1
ENSG00000112319	108.294	157.031	1036.14	180.992	65.7843	66.7468	433.82	104.508	2.05193	0.00673684	0.100045	EYA4
ENSG00000234814	8.98121	15.3813	14.0548	3.01556	1.20561	2.26643	12.8057	2.16253	2.49702	0.00674839	0.100153	SVIL2P
ENSG00000265296	10.87	2.61795	13.1577	2.0083	0.021699	0.0187467	8.88188	0.682914	3.4314	0.00675107	0.100153	FEM1AP2
ENSG00000138767	420.175	442.581	390.556	257.421	169.371	149.163	417.771	191.985	1.12064	0.00677954	0.100523	CNOT6L
ENSG00000101463	148.245	75.7888	129.263	14.0845	39.1544	57.4488	117.765	36.8959	1.67288	0.00678817	0.100572	SYNDIG1
ENSG00000072840	1126.82	961.901	1015.29	760.191	117.69	151.503	1034.67	343.128	1.59151	0.00679473	0.100592	EVC
ENSG00000283525	8.17026	4.47575	5.60779	1.00442	0.0115758	0.0100089	6.0846	0.342001	3.68436	0.00682496	0.100882	AC005622.1
ENSG00000203327	4.51602	2.66446	5.63779	2.78e-17	2.78e-17	2.78e-17	4.27276	2.78e-17	5.14527	0.00685167	0.100999	AC012358.1
ENSG00000123384	42562.1	51962.9	52639	37372.9	12686.2	9319.23	49054.7	19792.8	1.3094	0.00688524	0.10125	LRP1
ENSG00000087245	77098.3	64615.1	128782	56554.1	38569.8	31667.6	90165	42263.8	1.09314	0.00692764	0.101665	MMP2
ENSG00000183801	17.1473	28.0935	10.2495	0.00210768	0.0534875	6.57087	18.4968	2.20882	2.98653	0.00694241	0.101829	OLFML1
ENSG00000205181	68.6686	59.5778	75.8775	30.1514	5.8864	0.109647	68.0413	12.0491	2.48076	0.00696988	0.10218	LINC00654
ENSG00000146063	759.042	794.846	609.712	472.612	292.632	289.202	721.2	351.482	1.03629	0.00702822	0.102824	TRIM41
ENSG00000075643	63.2415	40.5635	89.031	33.1731	10.4762	6.90589	64.2787	16.8517	1.92002	0.00706294	0.103121	MOCOS
ENSG00000137819	77.6125	196.985	150.8	70.3826	17.4555	45.1841	141.799	44.3407	1.67285	0.00715059	0.104135	PAQR5
ENSG00000146083	376.766	452.507	507.664	301.663	147.524	128.861	445.645	192.683	1.20829	0.00716183	0.104246	RNF44
ENSG00000204262	31762.1	35920.9	31336.5	23541.3	11264.9	13047.5	33006.5	15951.2	1.04907	0.00716828	0.104286	COL5A2
ENSG00000243649	36.0489	29.6954	133.155	28.1442	8.1684	3.52565	66.2996	13.2794	2.30679	0.00719199	0.104355	CFB
ENSG00000114841	242.195	251.13	140.442	127.694	45.0312	22.7531	211.255	65.1595	1.69364	0.00719765	0.104355	DNAH1
ENSG00000153885	581.909	530.149	726.841	427.358	222.367	140.189	612.967	263.305	1.21801	0.0071985	0.104355	KCTD15
ENSG00000172059	271.998	254.701	229.454	166.913	55.4216	48.6978	252.051	90.3441	1.47748	0.00721285	0.104404	KLF11
ENSG00000196912	149.183	102.047	67.3825	56.3038	27.711	17.0696	106.204	33.6948	1.65081	0.00724225	0.104665	ANKRD36B
ENSG00000139200	427.476	429.095	122.614	155.859	120.941	73.5261	326.395	116.775	1.48162	0.00725188	0.104665	PIANP
ENSG00000164879	7.2249	6.30074	7.49375	1.00543	1.14048	0.0188831	7.00646	0.721596	3.06976	0.00725284	0.104665	CA3
ENSG00000180616	1.72057	9.06522	10.3423	1.00442	0.0115758	0.0100089	7.04268	0.342001	3.89318	0.00726049	0.10467	SSTR2
ENSG00000143258	296.347	446.251	291.261	221.217	106.061	93.8473	344.62	140.375	1.29405	0.00728833	0.104835	USP21
ENSG00000119699	101.095	140.824	386.958	90.4977	58.8085	61.0378	209.626	70.1147	1.57778	0.00729028	0.104835	TGFB3
ENSG00000167395	421.073	459.746	404.606	280.547	168.215	116.45	428.475	188.404	1.18412	0.00731433	0.105099	ZNF646
ENSG00000251307	3.59007	6.37143	2.78216	2.78e-17	2.78e-17	2.78e-17	4.24789	2.78e-17	5.13748	0.00733999	0.105312	AC026704.1
ENSG00000261215	3.59007	6.37143	2.78216	2.78e-17	2.78e-17	2.78e-17	4.24789	2.78e-17	5.13748	0.00734016	0.105312	AL162231.4
ENSG00000272143	1.72061	9.98835	9.39238	0.000470457	0.0116584	1.09823	7.03378	0.370119	3.86511	0.00735781	0.105382	FGF14-AS2
ENSG00000018280	8.17062	6.31941	3.71146	1.00442	0.0115758	0.0100089	6.06716	0.342001	3.6809	0.00738506	0.105667	SLC11A1
ENSG00000005981	2.66608	6.37124	3.7326	2.78e-17	2.78e-17	2.78e-17	4.25664	2.78e-17	5.14005	0.00740375	0.105704	ASB4
ENSG00000171105	309.055	296.263	225.694	129.718	130.148	109.6	277.004	123.155	1.1687	0.00742101	0.105758	INSR
ENSG00000176597	34.2617	74.149	48.6893	19.1038	8.18927	19.1549	52.3667	15.4827	1.74852	0.00745793	0.106178	B3GNT5
ENSG00000236675	121.938	257.579	75.7962	66.3623	52.9481	19.3491	151.771	46.2198	1.71194	0.00746654	0.106195	MTX1P1
ENSG00000279159	55.0803	55.0556	85.2728	35.1842	11.6231	6.91086	65.1362	17.906	1.85206	0.00750909	0.106641	AC003681.1
ENSG00000140443	891.837	1100.13	996.559	666.686	468.815	322	996.177	485.834	1.03545	0.00754942	0.106948	IGF1R
ENSG00000214176	282.831	304.402	233.192	169.934	68.0939	97.1813	273.475	111.736	1.28929	0.00759154	0.107439	PLEKHM1P1
ENSG00000108963	480.71	494.955	502.963	351.939	155.591	111.95	492.876	206.493	1.25376	0.00764779	0.108074	DPH1
ENSG00000277156	34.2718	67.8225	43.0643	5.03287	5.88256	24.5948	48.3862	11.8368	2.021	0.00766416	0.108228	AL589743.5
ENSG00000186301	57.7927	103.08	42.0936	20.1104	28.623	4.6651	67.6554	17.7995	1.91823	0.00770286	0.108638	MST1P2
ENSG00000113532	92.0419	261.934	400.027	83.4634	101.326	83.6091	251.334	89.4662	1.48906	0.00776186	0.109226	ST8SIA4
ENSG00000158805	267.428	358.599	325.006	204.122	108.336	71.2846	317.011	127.914	1.30753	0.00776747	0.109226	ZNF276
ENSG00000100201	8559.04	8392.66	9511.39	6376.29	3570.7	2777.42	8821.03	4241.47	1.05631	0.00777655	0.109289	DDX17
ENSG00000176945	0.802703	14.4962	17.861	2.0083	0.021699	0.0187467	11.0533	0.682914	3.74811	0.00777958	0.109289	MUC20
ENSG00000140199	677.73	652.13	501.997	448.473	168.295	166.142	610.619	260.97	1.22526	0.00780649	0.109418	SLC12A6
ENSG00000196739	577.361	608.727	946.034	473.615	297.2	170.682	710.707	313.833	1.17845	0.00780794	0.109418	COL27A1
ENSG00000074855	420.131	623.257	518.882	357.966	103.801	45.3604	520.757	169.042	1.62174	0.00783137	0.109639	ANO8
ENSG00000204946	299.067	374.857	321.251	195.076	121.017	131.062	331.725	149.052	1.1529	0.00783843	0.109684	ZNF783
ENSG00000085185	366.882	373.95	264.091	218.201	103.761	96.1008	334.975	139.354	1.26362	0.0078708	0.109815	BCORL1
ENSG00000188559	215.922	220.346	328.793	155.856	66.9279	82.5146	255.021	101.766	1.32312	0.00791098	0.110161	RALGAPA2
ENSG00000204681	988.545	1128.14	889.768	735.06	364.045	213.614	1002.15	437.573	1.19484	0.00794589	0.110588	GABBR1
ENSG00000206337	253.817	292.558	826.227	245.353	164.736	102.9	457.534	170.996	1.41879	0.00796185	0.110675	HCP5
ENSG00000279390	12.628	3.50604	25.3871	4.01657	0.0386044	0.0333072	13.8404	1.36283	3.19444	0.00798628	0.110928	AF127577.6
ENSG00000135097	5.37422	4.45445	13.1802	0.000882333	1.14081	1.121	7.66963	0.75423	3.17818	0.00801077	0.111099	MSI1
ENSG00000151150	234.061	142.636	237.921	59.3311	33.5728	124.024	204.873	72.3092	1.5009	0.00801335	0.111099	ANK3
ENSG00000112796	0	20.0361	10.2999	1.00442	0.0115758	0.0100089	10.112	0.342001	4.40725	0.00803139	0.111164	ENPP5
ENSG00000178803	7.21882	6.29539	8.43836	2.0083	0.021699	0.0187467	7.31752	0.682914	3.15258	0.00804515	0.111164	ADORA2A-AS1
ENSG00000259583	132.833	182.544	67.3701	66.3601	35.7614	21.5869	127.582	41.2361	1.62521	0.00805925	0.111164	AC015712.2
ENSG00000033327	495.157	558.19	546.985	371.046	202.773	115.347	533.444	229.722	1.21429	0.00806076	0.111164	GAB2
ENSG00000244480	17.1497	22.6176	14.9598	7.03244	2.35129	0.0592143	18.2423	3.14765	2.47227	0.00808313	0.111419	AC005154.2
ENSG00000135502	39.7193	70.555	30.8593	21.1116	10.4375	9.11524	47.0445	13.5548	1.78341	0.00812176	0.11189	SLC26A10
ENSG00000053747	1891.19	2086.36	4491.19	2030.22	510.421	407.895	2822.91	982.847	1.52186	0.00813867	0.11189	LAMA3
ENSG00000143554	160.857	168.023	112.356	46.2591	67.9191	63.24	147.078	59.1394	1.31379	0.00814079	0.11189	SLC27A3
ENSG00000128482	93.9236	129.172	133.013	33.1873	50.659	54.1734	118.703	46.0066	1.36649	0.00815403	0.111964	RNF112
ENSG00000004468	24.4159	5.30185	34.7324	2.01419	5.70349	4.51318	21.4834	4.07695	2.36792	0.00819453	0.112389	CD38
ENSG00000223345	16.3274	6.24736	12.1762	4.01657	0.0386044	0.0333072	11.5836	1.36283	2.93505	0.00823769	0.112792	HIST2H2BA
ENSG00000088756	8.00161	36.09	83.5006	8.04532	3.57639	13.4382	42.5307	8.35332	2.33007	0.00827824	0.113175	ARHGAP28
ENSG00000259763	12.766	1.71956	6.54518	1.00442	0.0115758	0.0100089	7.01024	0.342001	3.88684	0.00828174	0.113175	LINC02157
ENSG00000279456	18.0931	8.04522	20.6395	6.02671	1.2154	0.050229	15.5926	2.43078	2.60092	0.00831186	0.113478	AL353763.1
ENSG00000103495	355.108	442.619	291.255	237.307	98.034	124.305	362.994	153.215	1.24283	0.00832422	0.113538	MAZ
ENSG00000243230	4.52487	3.59533	3.73734	2.78e-17	2.78e-17	2.78e-17	3.95251	2.78e-17	5.03718	0.00833951	0.113565	AC011005.4
ENSG00000228612	4.52487	3.59533	3.73734	2.78e-17	2.78e-17	2.78e-17	3.95251	2.78e-17	5.03718	0.00834016	0.113565	HK2P1
ENSG00000154229	2247.31	2081.01	1793.61	1467.12	687.752	841.497	2040.64	998.788	1.03048	0.00834127	0.113565	PRKCA
ENSG00000261546	4.52487	3.59533	3.73734	2.78e-17	2.78e-17	2.78e-17	3.95251	2.78e-17	5.03718	0.00834211	0.113565	AC135782.3
ENSG00000100842	769.93	553.639	539.469	421.327	239.652	212.425	621.012	291.134	1.09209	0.00834719	0.113581	EFS
ENSG00000123454	8.2226	1.74105	3.72827	2.78e-17	2.78e-17	2.78e-17	4.56397	2.78e-17	5.23618	0.0083678	0.113807	DBH
ENSG00000230555	19.8985	17.1509	14.9647	6.02889	3.45905	0.059427	17.338	3.18246	2.38713	0.00840143	0.113831	AL450326.1
ENSG00000178188	1194.56	1402.72	1140.79	892.937	519.53	395.416	1246.02	602.628	1.04753	0.0084398	0.114243	SH2B1
ENSG00000258701	18.1398	17.2154	2.74043	3.01466	1.193	1.16558	12.6986	1.79108	2.73995	0.00845961	0.114329	LINC00638
ENSG00000099953	18.8786	32.4812	60.9666	10.0559	13.7349	5.73454	37.4421	9.84181	1.91484	0.00846784	0.114352	MMP11
ENSG00000177873	71.3831	57.762	79.6283	32.1742	26.4647	11.4188	69.5911	23.3526	1.56875	0.00848667	0.114481	ZNF619
ENSG00000203326	94.0057	70.4161	76.7911	38.2085	28.8159	21.538	80.4043	29.5208	1.44064	0.00848943	0.114481	ZNF525
ENSG00000073331	344.248	307.042	493.64	206.139	170.493	152.526	381.643	176.386	1.11262	0.00854147	0.115074	ALPK1
ENSG00000167183	10.9375	5.39152	2.76329	0.000470988	1.11431	0.0100918	6.36411	0.374959	3.72093	0.00859284	0.115413	PRR15L
ENSG00000198185	61.3536	143.686	113.336	50.2742	38.011	21.5718	106.125	36.619	1.53089	0.00859578	0.115413	ZNF334
ENSG00000260145	9.95633	4.44527	11.2661	2.00948	1.16124	0.0266234	8.55589	1.06578	2.85043	0.00859889	0.115413	AC023825.2
ENSG00000240303	7.17839	6.25987	16.9289	2.01044	0.03899	2.23232	10.1224	1.42725	2.70856	0.00863978	0.115853	ACAD11
ENSG00000268655	19.8587	24.4066	19.6542	9.0418	2.37154	0.0666136	21.3065	3.82665	2.42374	0.00865309	0.115923	AC008687.4
ENSG00000136295	4022.84	5337.1	6577.92	4067.5	1322.42	889.038	5312.62	2092.99	1.34371	0.00865711	0.115923	TTYH3
ENSG00000240764	78.6112	116.627	35.5197	27.1311	0.11691	0.100236	76.9194	9.1161	3.05406	0.00866516	0.115976	PCDHGC5
ENSG00000157796	459.913	477.781	576.038	328.816	211.987	177.409	504.577	239.404	1.07467	0.00867202	0.115991	WDR19
ENSG00000167992	147.207	115.505	421.613	39.2227	59.9653	119.531	228.109	72.9064	1.64437	0.00867523	0.115991	VWCE
ENSG00000101282	2.5978	43.7171	0.865834	0.000883214	2.21465	0.0190212	15.7269	0.74485	4.18205	0.00867861	0.115991	RSPO4
ENSG00000153060	6.37429	4.51454	1.83418	2.78e-17	2.78e-17	2.78e-17	4.241	2.78e-17	5.13479	0.00873496	0.116583	TEKT5
ENSG00000121068	820.462	1251.05	547.866	221.23	311.065	601.811	873.127	378.035	1.20771	0.00874298	0.116636	TBX2
ENSG00000275023	1542.45	1674.56	1783.33	1290.13	548.368	403.35	1666.78	747.284	1.1569	0.00882441	0.117539	MLLT6
ENSG00000109794	19.9242	19.001	7.43548	6.0267	0.0582738	1.18459	15.4536	2.42319	2.59069	0.00884346	0.117647	FAM149A
ENSG00000278962	541.367	386.576	191.938	169.915	4.81281	5.82478	373.294	60.1842	2.63007	0.00890344	0.11817	AC092645.1
ENSG00000038219	1368.1	1259.99	1031.19	964.325	247.809	250.88	1219.76	487.671	1.32196	0.0089224	0.118312	BOD1L1
ENSG00000042304	8.02606	5.30158	51.7068	4.01993	3.42518	0.0506604	21.6781	2.49859	3.04609	0.00900757	0.119055	C2orf83
ENSG00000141429	10760.2	11739.1	18256.7	5181.69	4610.83	9584.35	13585.3	6458.96	1.07267	0.00902913	0.119244	GALNT1
ENSG00000203709	88.5114	124.676	103.957	49.2708	42.619	31.6962	105.715	41.1953	1.35648	0.00903023	0.119244	MIR29B2CHG
ENSG00000284820	2.67162	4.52269	4.69034	2.78e-17	2.78e-17	2.78e-17	3.96155	2.78e-17	5.03981	0.00907922	0.119734	AC068946.2
ENSG00000279022	4.52471	2.67023	4.69034	2.78e-17	2.78e-17	2.78e-17	3.96176	2.78e-17	5.03988	0.0090799	0.119734	AL359715.4
ENSG00000237413	6.27245	4.43958	16.9459	2.00948	0.0308108	1.13843	9.21931	1.05957	2.96042	0.00910139	0.119852	MGC27382
ENSG00000230521	9.9852	6.29573	5.59421	2.0083	0.021699	0.0187467	7.29171	0.682914	3.14863	0.00913055	0.120125	AL645929.1
ENSG00000100505	22.5981	36.2728	3.66822	5.02436	0.0640486	3.37999	20.8463	2.8228	2.81825	0.0092234	0.120846	TRIM9
ENSG00000271032	14.4545	8.96659	18.7666	5.02336	0.058489	2.27918	14.0626	2.45368	2.44108	0.00923039	0.120883	AC020907.4
ENSG00000138002	494.276	461.526	487.976	353.95	127.989	140.154	481.259	207.364	1.21325	0.00923777	0.120924	IFT172
ENSG00000134369	5532.84	6982.82	3793.27	4124.82	1521.68	1415.32	5436.31	2353.94	1.20742	0.00928438	0.121441	NAV1
ENSG00000157657	354.227	297.128	335.308	222.223	101.464	97.2294	328.888	140.305	1.22727	0.00931685	0.121736	ZNF618
ENSG00000141384	60.5898	54.2113	29.9186	23.1189	10.413	2.3956	48.2399	11.9758	1.99509	0.0093307	0.121861	TAF4B
ENSG00000259659	6.32852	2.64258	8.46417	1.00442	0.0115758	0.0100089	5.81176	0.342001	3.62054	0.00937751	0.122211	AC009996.1
ENSG00000163947	348.763	215.768	610.762	182.006	88.8405	200.966	391.764	157.271	1.31571	0.00937882	0.122211	ARHGEF3
ENSG00000276032	7.26248	5.40966	3.71737	1.00442	0.0115758	0.0100089	5.46317	0.342001	3.53316	0.00939592	0.122322	AL627230.4
ENSG00000127241	93.4379	11.6216	3.6624	3.01934	3.51127	7.81391	36.2406	4.78151	2.88967	0.00943492	0.122738	MASP1
ENSG00000105429	2633.99	3280.48	3776.48	2452.57	1118.51	934.172	3230.31	1501.75	1.10482	0.00944441	0.122763	MEGF8
ENSG00000115548	1179.22	1157.02	1036.82	846.68	414.745	352.497	1124.35	537.974	1.06292	0.00944696	0.122763	KDM3A
ENSG00000232316	7.20817	9.04478	7.48247	2.00948	1.16124	0.0266234	7.91181	1.06578	2.73905	0.00950397	0.123224	LINC02518
ENSG00000196569	377.84	221.26	127.312	141.777	60.0084	61.0843	242.138	87.6232	1.46425	0.0095632	0.123768	LAMA2
ENSG00000143379	320.743	424.534	380.265	265.46	109.53	85.9677	375.181	153.653	1.28621	0.00958559	0.124001	SETDB1
ENSG00000185359	1854.21	2222.85	1519.17	1392.69	346.856	165.087	1865.41	634.878	1.55452	0.00968004	0.125034	HGS
ENSG00000121898	0	5.28804	115.499	2.01301	3.44532	3.38211	40.2623	2.94681	3.71695	0.00969326	0.125034	CPXM2
ENSG00000159899	885.542	942.068	760.513	628.472	357.115	219.248	862.708	401.612	1.10239	0.00970022	0.125034	NPR2
ENSG00000224596	102.081	132.806	102.073	25.1435	23.1673	68.6779	112.32	38.9962	1.52406	0.0097027	0.125034	ZMIZ1-AS1
ENSG00000083168	664.162	568.996	658.446	485.678	168.3	152.605	630.535	268.861	1.22857	0.00970366	0.125034	KAT6A
ENSG00000103479	1350.94	1052.22	1025.58	880.859	171.807	135.709	1142.91	396.125	1.52798	0.00973673	0.125389	RBL2
ENSG00000171823	225.002	207.723	214.48	131.709	19.767	9.21381	215.735	53.5634	2.0062	0.00974511	0.125441	FBXL14
ENSG00000221819	12.7049	8.10428	6.52462	3.01235	0.0306402	0.0264527	9.11128	1.02315	2.96161	0.00974976	0.125444	GAS8-AS1
ENSG00000272008	24.4204	17.1192	21.5399	9.0418	2.37154	0.0666136	21.0265	3.82665	2.40501	0.00979219	0.125877	AL139274.2
ENSG00000100065	321.712	353.21	169.469	150.832	109.466	100.579	281.464	120.293	1.22522	0.00982974	0.12619	CARD10
ENSG00000159733	457.198	584.407	487.968	350.937	171.729	196.588	509.858	239.751	1.0875	0.00983841	0.126241	ZFYVE28
ENSG00000188338	0.795633	0	47.0972	1.00442	0.0115758	0.0100089	15.9643	0.342001	5.06893	0.00984838	0.126241	SLC38A3
ENSG00000197081	6185.24	6457.99	6390.56	5025.81	1647.25	1869.35	6344.6	2847.47	1.15573	0.00984895	0.126241	IGF2R
ENSG00000254560	62.3299	37.844	97.4756	11.0661	30.9502	19.2254	65.8832	20.4139	1.6867	0.00985139	0.126241	BBOX1-AS1
ENSG00000205464	89.4773	89.4376	59.9047	35.1933	31.1009	23.7822	79.6066	30.0255	1.40275	0.00991769	0.12692	ATP6AP1L
ENSG00000180113	8.06713	9.89013	20.6725	1.00786	2.31165	3.34871	12.8766	2.22274	2.48039	0.00993437	0.126963	TDRD6
ENSG00000109625	21.5973	27.0301	67.5414	15.0689	0.0908733	0.0780765	38.723	5.07927	2.88752	0.01	0.127631	CPZ
ENSG00000204177	44.2513	29.7236	71.2473	23.1214	11.5741	6.88731	48.4074	13.861	1.79195	0.0100079	0.127674	BMS1P1
ENSG00000261079	3.54723	9.06556	8.44285	1.00543	0.0218351	1.12067	7.01854	0.715977	3.07483	0.0100216	0.127793	AC009053.2
ENSG00000229152	122.863	105.621	178.938	85.4598	23.179	17.0907	135.807	41.9098	1.69114	0.0100265	0.127798	ANKRD10-IT1
ENSG00000012822	2162.35	2275.21	1900.38	1637.05	650.876	332.228	2112.65	873.385	1.27402	0.0100313	0.127802	CALCOCO1
ENSG00000071242	1786.49	1601.42	995.578	1059.86	565.6	324.298	1461.16	649.919	1.16838	0.0100784	0.128345	RPS6KA2
ENSG00000255227	22.5885	28.9593	14.0029	10.0454	1.24652	0.06641	21.8502	3.78611	2.47441	0.010117	0.128721	AC090124.2
ENSG00000175215	2790.35	3249.8	2512.93	2107.66	1178.38	891.248	2851.03	1392.43	1.03368	0.0101422	0.128895	CTDSP2
ENSG00000175356	40.6333	54.2269	41.1936	20.1083	12.7246	12.4741	45.3513	15.1023	1.57688	0.0101475	0.128895	SCUBE2
ENSG00000215869	38.3446	0	0	2.78e-17	2.78e-17	2.78e-17	12.7815	2.78e-17	6.68304	0.010182	0.128956	AC092506.1
ENSG00000169018	1798.15	2116.22	2605.7	1603.87	779.885	820.059	2173.36	1067.94	1.02481	0.0101905	0.128956	FEM1B
ENSG00000228294	6.2888	8.12419	9.37835	1.00622	0.0309828	2.21075	7.93045	1.08265	2.72973	0.010194	0.128956	BMS1P17
ENSG00000269956	6.30357	6.30062	8.44285	2.0083	0.021699	0.0187467	7.01568	0.682914	3.09322	0.010199	0.128962	MKNK1-AS1
ENSG00000278987	2.64402	5.40233	9.41596	0.000470457	0.0116584	1.09823	5.82077	0.370119	3.59878	0.0102364	0.12932	AL031009.1
ENSG00000129933	976.806	1038.71	856.05	697.857	361.765	367.148	957.189	475.59	1.0085	0.0102816	0.12972	MAU2
ENSG00000272030	6.36396	6.36125	0.888937	2.78e-17	2.78e-17	2.78e-17	4.53805	2.78e-17	5.22803	0.0103	0.129894	AL162258.2
ENSG00000196313	726.488	1012.57	557.245	552.036	77.3771	65.6901	765.436	231.701	1.72298	0.0103124	0.129994	POM121
ENSG00000170629	63.301	55.108	32.7316	27.1377	5.88722	3.52069	50.3802	12.1819	2.03256	0.0103259	0.130061	DPY19L2P2
ENSG00000196367	1310.24	1352.11	1266.3	1058.85	324.959	272.344	1309.55	552.051	1.24561	0.0103314	0.130061	TRRAP
ENSG00000255112	2020.44	1853.34	3515.2	1498.29	1281.96	851.701	2462.99	1210.65	1.02447	0.0103842	0.130458	CHMP1B
ENSG00000178252	1622.85	2082.82	2128.95	1540.52	587.542	399.977	1944.87	842.678	1.20624	0.0104404	0.130914	WDR6
ENSG00000131389	2061.08	3066.43	3501.12	2277.6	676.269	589.719	2876.21	1181.19	1.28365	0.0104688	0.131116	SLC6A6
ENSG00000116774	1655.34	763.982	5595.55	1203.66	1066.52	423.696	2671.62	897.96	1.57281	0.010499	0.13128	OLFML3
ENSG00000163840	486.147	330.506	585.422	228.264	262.565	183.036	467.358	224.622	1.05665	0.0105078	0.13128	DTX3L
ENSG00000198963	22.4787	13.4178	122.903	10.0566	4.73464	16.8186	52.933	10.5366	2.31443	0.0105083	0.13128	RORB
ENSG00000187634	368.586	756.948	684.685	350.94	306.363	185.336	603.406	280.88	1.10259	0.0105294	0.131402	SAMD11
ENSG00000007038	9.95782	13.6369	1.81178	2.0083	0.021699	0.0187467	8.46884	0.682914	3.36577	0.0105552	0.131587	PRSS21
ENSG00000143570	14.4292	28.1322	6.49185	6.02539	0.0522016	0.0449898	16.3511	2.04086	2.89679	0.0105653	0.131587	SLC39A1
ENSG00000186340	16323.9	7647.46	8429.55	7578.95	4131.63	2623.84	10800.3	4778.14	1.1765	0.0105656	0.131587	THBS2
ENSG00000129422	2.60233	13.5405	24.4463	4.01657	0.0386044	0.0333072	13.5297	1.36283	3.1635	0.0105698	0.131587	MTUS1
ENSG00000198026	336.111	457.971	346.531	266.467	115.294	114.172	380.204	165.311	1.20006	0.0105736	0.131587	ZNF335
ENSG00000100181	30.1301	3.51583	0	1.00442	0.0115758	0.0100089	11.2153	0.342001	4.55825	0.0105872	0.131587	TPTEP1
ENSG00000172292	337.071	276.359	281.909	202.111	92.248	85.9385	298.446	126.766	1.23343	0.0105906	0.131587	CERS6
ENSG00000109118	713.847	813.82	629.385	511.828	278.827	279.048	719.018	356.568	1.01112	0.010612	0.131737	PHF12
ENSG00000110446	191.561	138.126	239.81	74.4132	103.569	61.066	189.832	79.6828	1.25146	0.0106165	0.131737	SLC15A3
ENSG00000230953	13.5148	12.5964	23.4623	7.02995	0.0580593	0.0500148	16.5245	2.37934	2.70291	0.010656	0.131906	AC099677.1
ENSG00000163288	1.72745	15.581	0.881981	2.78e-17	2.78e-17	2.78e-17	6.06348	2.78e-17	5.6313	0.0106754	0.13201	GABRB1
ENSG00000166987	529.502	625.048	502.01	371.05	226.978	218.053	552.187	272.027	1.02058	0.0106963	0.132153	MBD6
ENSG00000103226	647.896	722.605	478.576	434.399	226.998	220.326	616.359	293.908	1.06756	0.010723	0.13237	NOMO3
ENSG00000273451	9.10571	4.4811	3.7143	1.00442	0.0115758	0.0100089	5.76703	0.342001	3.60978	0.0107494	0.132637	AL031666.3
ENSG00000076201	956.926	1023.36	839.191	748.13	269.65	202.317	939.824	406.699	1.20766	0.0107897	0.132944	PTPN23
ENSG00000205238	8.06477	10.8011	20.6682	5.02337	1.21578	1.18497	13.178	2.4747	2.34563	0.0107928	0.132944	SPDYE2
ENSG00000136861	1566.78	2099.93	3977.91	1081.99	1143.79	1458.07	2548.21	1227.95	1.05317	0.0108431	0.133376	CDK5RAP2
ENSG00000151229	1000.34	839.081	655.599	570.151	219.001	394.189	831.674	394.447	1.07555	0.0108588	0.133376	SLC2A13
ENSG00000183856	265.688	372.265	58.9161	127.693	35.8494	25.0038	232.29	62.8488	1.88319	0.010879	0.133488	IQGAP3
ENSG00000223768	797.003	922.238	472.002	539.98	202.855	225.987	730.414	322.94	1.1766	0.0109477	0.133894	LINC00205
ENSG00000076108	1498.18	1761.29	1428.33	1246.89	467.753	306.236	1562.6	673.627	1.21346	0.0109496	0.133894	BAZ2A
ENSG00000275954	2.65223	11.9122	0.885813	2.78e-17	2.78e-17	2.78e-17	5.15008	2.78e-17	5.40289	0.0109556	0.133911	TBC1D3F
ENSG00000237719	5.43464	0.829198	7.53857	2.78e-17	2.78e-17	2.78e-17	4.60081	2.78e-17	5.24677	0.0110136	0.134288	Z95152.1
ENSG00000250328	0.821034	1.72801	15.1328	2.78e-17	2.78e-17	2.78e-17	5.89394	2.78e-17	5.59407	0.0110191	0.134288	MGC32805
ENSG00000259442	6.3856	2.67043	2.78594	2.78e-17	2.78e-17	2.78e-17	3.94732	2.78e-17	5.03442	0.0110831	0.134836	AC105339.3
ENSG00000139725	45.1678	54.2219	39.3127	21.112	16.0976	4.65042	46.2342	13.9533	1.71702	0.0110891	0.134851	RHOF
ENSG00000185585	51.3726	107.397	357.963	34.1921	12.8633	82.1811	172.244	43.0788	1.99562	0.0111055	0.134985	OLFML2A
ENSG00000167419	21.7598	19.0059	4.61419	5.02338	2.32556	0.0504442	15.1266	2.46646	2.5441	0.0111356	0.135073	LPO
ENSG00000166974	514.998	790.34	765.23	453.507	258.105	320.795	690.189	344.135	1.00336	0.011258	0.136211	MAPRE2
ENSG00000178209	26612.5	22329.3	10848.8	13996.5	5659.01	7347.13	19930.2	9000.87	1.14679	0.011313	0.136744	PLEC
ENSG00000240184	545.695	973.682	1138.97	373.037	3.65507	8.08662	886.116	128.26	2.78723	0.0113274	0.136744	PCDHGC3
ENSG00000279069	15.3703	14.4488	12.1563	5.02437	2.33978	1.19317	13.9918	2.85244	2.23856	0.0113374	0.136766	AC015813.5
ENSG00000130158	757.208	1106.52	561.924	497.753	404.295	291.486	808.551	397.844	1.02274	0.0113729	0.137079	DOCK6
ENSG00000162711	26.1724	27.0696	36.5527	12.0642	10.3449	4.61317	29.9315	9.00745	1.71688	0.0114123	0.137438	NLRP3
ENSG00000235194	131.02	149.058	106.745	63.3489	39.2577	57.5905	128.941	53.399	1.26932	0.0114381	0.137585	PPP1R3E
ENSG00000260898	1.75015	5.45196	4.69035	2.78e-17	2.78e-17	2.78e-17	3.96415	2.78e-17	5.03986	0.0114389	0.137585	ADPGK-AS1
ENSG00000273812	5.39421	11.8589	1.82005	1.00442	0.0115758	0.0100089	6.35773	0.342001	3.74895	0.0114502	0.137604	BX640514.2
ENSG00000270497	9.92473	8.08746	13.1357	4.01657	0.0386044	0.0333072	10.3826	1.36283	2.77783	0.0114625	0.137695	BX322635.1
ENSG00000102572	811.458	930.361	512.281	575.168	94.6519	140.192	751.367	270.004	1.47554	0.0114885	0.137948	STK24
ENSG00000226819	4.52456	1.74901	5.64447	2.78e-17	2.78e-17	2.78e-17	3.97268	2.78e-17	5.04279	0.0115277	0.138245	MEIS1-AS3
ENSG00000013016	749.073	770.424	904.789	619.421	256.98	283.58	808.095	386.66	1.06265	0.0115839	0.138833	EHD3
ENSG00000103528	8.22236	0.829338	4.67942	2.78e-17	2.78e-17	2.78e-17	4.57704	2.78e-17	5.23881	0.0115864	0.138833	SYT17
ENSG00000267395	49.7566	29.7551	34.6377	19.0999	7.01618	9.09351	38.0498	11.7365	1.68266	0.0116335	0.139205	DM1-AS
ENSG00000168970	30.701	27.0532	41.2402	16.0751	0.0967085	1.23455	32.9981	5.80211	2.47111	0.011636	0.139205	JMJD7-PLA2G4B
ENSG00000123572	4.40993	29.0586	14.0311	5.02338	2.32556	0.0504442	15.8332	2.46646	2.60982	0.0116369	0.139205	NRK
ENSG00000264520	5.4188	3.57009	6.57249	1.00442	0.0115758	0.0100089	5.18713	0.342001	3.45957	0.0116911	0.139748	AC005154.4
ENSG00000236138	1.74606	8.23279	2.78216	2.78e-17	2.78e-17	2.78e-17	4.25367	2.78e-17	5.13713	0.0117311	0.140132	DUX4L26
ENSG00000196220	112.073	96.6329	85.2087	36.2016	27.7413	51.8667	97.9714	38.6032	1.34122	0.011734	0.140132	SRGAP3
ENSG00000181652	66.0758	48.7943	13.9696	9.05261	14.9154	11.3133	42.9466	11.7604	1.85986	0.0117472	0.140154	ATG9B
ENSG00000198911	1306.61	1367.46	1432.09	1040.75	542.589	464.306	1368.72	682.55	1.00338	0.0117513	0.140154	SREBF2
ENSG00000270580	21.6566	12.5535	39.4158	11.0514	0.0847989	2.33203	24.542	4.4894	2.40548	0.0117555	0.140154	PKD1P6-NPIPP1
ENSG00000223501	506.897	662.089	527.302	373.044	68.1378	18.2595	565.43	153.147	1.88307	0.0117632	0.140162	VPS52
ENSG00000149115	3385.82	4061.78	3564.77	2936.24	1189.93	823.515	3670.79	1649.9	1.15352	0.0117807	0.14028	TNKS1BP1
ENSG00000106123	18.965	13.4881	25.3233	2.01449	3.50123	7.79691	19.2588	4.43754	2.09321	0.0118091	0.140501	EPHB6
ENSG00000188897	22.6924	13.5314	6.49803	5.02338	2.32556	0.0504442	14.2406	2.46646	2.45693	0.0118227	0.140545	AC099489.1
ENSG00000167548	2015.06	2131.6	1724.3	1577.72	285.846	281.4	1956.99	714.988	1.45224	0.0118357	0.140609	KMT2D
ENSG00000184677	548.491	587.103	483.276	392.164	167.14	205.627	539.623	254.977	1.08052	0.0118381	0.140609	ZBTB40
ENSG00000196296	56.0041	67.764	54.3069	21.1179	26.4476	19.2448	59.3583	22.2701	1.41056	0.0118428	0.140609	ATP2A1
ENSG00000165102	1688.84	1837.14	1906.03	1461.08	580.631	463.208	1810.67	834.972	1.11633	0.011894	0.140937	HGSNAT
ENSG00000276523	7.23838	6.31264	5.60403	1.00543	0.0218351	1.12067	6.38502	0.715977	2.94135	0.0118998	0.140937	AC025287.3
ENSG00000101049	11.7059	19.9294	12.1523	2.01345	4.5639	3.39619	14.5958	3.32452	2.10265	0.0119121	0.140964	SGK2
ENSG00000225886	9.97652	1.7158	11.2809	1.00543	0.0218351	1.12067	7.65775	0.715977	3.19847	0.0119376	0.141207	AL445490.1
ENSG00000067445	425.542	453.363	810.242	287.592	298.303	239.492	563.049	275.129	1.03275	0.0119757	0.141595	TRO
ENSG00000146267	45.385	13.4695	9.29852	5.0284	4.63631	5.6418	22.7177	5.10217	2.12969	0.0119924	0.141677	FAXC
ENSG00000168778	389.469	416.41	277.201	240.324	140.576	98.3785	361.027	159.759	1.17486	0.0120018	0.141677	TCTN2
ENSG00000285938	40.5821	44.1867	107.811	25.1206	0.113633	0.0974523	64.1931	8.44389	2.90218	0.0120021	0.141677	AC072022.2
ENSG00000112541	263.929	86.5919	239.803	77.4268	96.5955	22.7534	196.775	65.5919	1.58283	0.0120263	0.141846	PDE10A
ENSG00000054938	9.92542	13.592	7.46067	4.01657	0.0386044	0.0333072	10.326	1.36283	2.77059	0.012075	0.142186	CHRDL2
ENSG00000223509	98.4423	134.59	138.632	81.4373	19.7349	17.0855	123.888	39.4192	1.64672	0.0121361	0.142671	AC135983.2
ENSG00000154889	421.088	419.094	367.137	286.579	109.563	148.022	402.439	181.388	1.14827	0.0121665	0.142837	MPPE1
ENSG00000243056	9.01217	10.8427	10.2999	3.01467	2.29179	0.039861	10.0516	1.78211	2.40298	0.0121867	0.142837	EIF4EBP3
ENSG00000004660	665.067	881.628	339.926	163.913	246.539	417.739	628.874	276.064	1.18782	0.0122224	0.143089	CAMKK1
ENSG00000105639	65.9556	49.6178	82.4538	23.1293	27.6219	23.7405	66.0091	24.8306	1.40697	0.0122267	0.143089	JAK3
ENSG00000162849	205.006	318.766	812.181	252.391	161.278	85.9777	445.318	166.549	1.41774	0.0122715	0.143412	KIF26B
ENSG00000139990	1210.83	1321.4	1303.77	1013.6	457.368	345.741	1278.67	605.57	1.07775	0.0122794	0.143412	DCAF5
ENSG00000182578	103.106	78.5935	32.7098	22.1224	7.08012	33.7309	71.4697	20.9778	1.76158	0.01228	0.143412	CSF1R
ENSG00000106100	77.6945	79.4712	85.235	50.2682	12.8225	18.1623	80.8002	27.0844	1.56942	0.0122884	0.143412	NOD1
ENSG00000169992	3452.7	4521.55	3053.35	2625.53	1735.81	971.462	3675.86	1777.6	1.04802	0.0123017	0.143413	NLGN2
ENSG00000224888	18.0872	25.3938	4.61243	6.02786	1.22501	1.1928	16.0311	2.81522	2.44999	0.0123046	0.143413	AC138028.2
ENSG00000268520	7.2314	6.30648	6.54896	2.0083	0.021699	0.0187467	6.69561	0.682914	3.02727	0.0123313	0.143666	AC008750.5
ENSG00000276116	86.7636	36.0187	111.517	42.2226	5.9366	15.8846	78.0999	21.3479	1.86257	0.0123924	0.144168	FUT8-AS1
ENSG00000095303	640.072	151.637	66.4078	24.1409	66.8484	129.654	286.039	73.5478	1.95768	0.0123985	0.144168	PTGS1
ENSG00000224383	76.9179	37.8769	36.4868	14.0756	18.2589	0.105677	50.4272	10.8134	2.20381	0.0124079	0.144206	PRR29
ENSG00000274767	43.4475	28.8795	21.4986	12.0651	6.98698	10.1675	31.2752	9.73988	1.66967	0.0124423	0.144489	AC243829.1
ENSG00000206127	3.4927	54.4848	11.1778	3.01699	0.0644816	5.54621	23.0518	2.8759	2.93785	0.012474	0.144691	GOLGA8O
ENSG00000161999	553.896	600.636	604.12	456.512	122.245	72.4596	586.217	217.072	1.43201	0.0124788	0.144691	JMJD8
ENSG00000260005	6.25754	9.91555	15.9719	4.01657	0.0386044	0.0333072	10.715	1.36283	2.8246	0.0125037	0.144691	AC027601.1
ENSG00000114757	112.879	52.2549	324.228	71.3886	50.6597	15.972	163.121	46.0068	1.82257	0.0125048	0.144691	PEX5L
ENSG00000100350	329.81	298.934	366.229	233.283	107.218	93.8525	331.658	144.785	1.19407	0.0125053	0.144691	FOXRED2
ENSG00000188493	150.875	183.368	164.839	95.5248	67.9849	49.7879	166.361	71.0992	1.22408	0.0125761	0.145159	C19orf54
ENSG00000148842	177.12	158.952	153.592	89.4925	51.9302	71.1651	163.221	70.8626	1.20152	0.0125824	0.145173	CNNM2
ENSG00000166436	206.948	170.683	175.135	101.559	56.5473	83.5793	184.256	80.562	1.19155	0.0125975	0.145229	TRIM66
ENSG00000152527	420.219	378.456	258.464	243.34	101.484	116.413	352.38	153.746	1.19507	0.0126479	0.145751	PLEKHH2
ENSG00000087301	127.385	148.136	138.615	90.4911	34.6653	27.2341	138.045	50.7968	1.43812	0.0126744	0.145998	TXNDC16
ENSG00000163638	34.2361	27.8842	139.723	9.05472	9.33576	31.4	67.2811	16.5968	2.01105	0.0126813	0.146018	ADAMTS9
ENSG00000145217	81.2919	112.039	83.3402	58.3102	10.54	17.0497	92.2238	28.6333	1.68032	0.0127241	0.146394	SLC26A1
ENSG00000267058	34.3404	36.1431	27.1354	16.0762	2.4173	0.0854311	32.5396	6.19297	2.36029	0.0127718	0.146606	AC006213.2
ENSG00000139668	586.438	736.173	442.044	397.194	226.994	244.018	588.218	289.402	1.02254	0.0128142	0.14678	WDFY2
ENSG00000113916	936.977	1281.65	1801.17	942.21	607.038	364.942	1339.93	638.063	1.06999	0.0128354	0.146948	BCL6
ENSG00000115598	32.4827	48.8091	40.2685	13.0736	14.9727	14.6866	40.5201	14.2443	1.50187	0.0128737	0.147167	IL1RL2
ENSG00000228340	0	3.55558	15.1225	2.78e-17	2.78e-17	2.78e-17	6.22604	2.78e-17	5.66513	0.0128924	0.14726	MIR646HG
ENSG00000110844	130.089	149.933	156.421	95.5192	40.4076	27.242	145.481	54.3896	1.41554	0.0128972	0.14726	PRPF40B
ENSG00000168621	313.446	804.826	759.627	419.314	241.926	136.805	625.966	266.015	1.23372	0.0129076	0.14732	GDNF
ENSG00000122986	90.4011	69.525	63.6646	34.1837	28.7245	4.67587	74.5302	22.528	1.7188	0.012928	0.147422	HVCN1
ENSG00000278456	17.2335	10.8125	8.39298	5.02224	1.20482	0.0452015	12.1463	2.09075	2.44908	0.0129321	0.147422	AC015712.7
ENSG00000159374	96.8206	52.3516	30.8429	15.0861	27.5221	14.7468	60.005	19.1183	1.64548	0.0129457	0.14752	M1AP
ENSG00000128578	363.35	204.98	191.968	132.733	89.921	114.08	253.432	112.245	1.17377	0.0130663	0.148538	STRIP2
ENSG00000237506	345.112	466.043	636.01	45.2582	65.8389	355.346	482.389	155.481	1.63274	0.0130914	0.148764	RPSAP15
ENSG00000154319	3078.99	579.748	171.306	602.322	247.732	116.505	1276.68	322.187	1.98595	0.0131292	0.149074	FAM167A
ENSG00000140839	5.28855	6.18747	227.907	3.02197	9.23729	16.7881	79.7943	9.68244	3.02424	0.0131846	0.149467	CLEC18B
ENSG00000006025	120.096	216.795	235.122	95.527	87.5231	59.9435	190.671	80.9979	1.23352	0.0132445	0.150027	OSBPL7
ENSG00000253159	505.117	450.676	534.817	311.701	12.8878	23.9039	496.87	116.164	2.09507	0.0132522	0.15005	PCDHGA12
ENSG00000254369	59.5774	89.4356	91.8045	48.2546	5.94197	15.8996	80.2725	23.3654	1.77205	0.0132969	0.150383	HOXA-AS3
ENSG00000134013	85183	92462.3	28983.6	49744.4	18385.4	10780.8	68876.3	26303.5	1.38874	0.0133076	0.150444	LOXL2
ENSG00000225138	316.263	369.453	242.548	125.698	104.915	195.287	309.421	141.966	1.12359	0.013326	0.150592	SLC9A3-AS1
ENSG00000002746	53.2822	26.0815	100.316	20.1113	16.1825	21.4422	59.8933	19.2453	1.63155	0.0133511	0.150757	HECW1
ENSG00000234537	16.184	37.0966	29.0374	11.0583	4.70059	7.91733	27.4393	7.89207	1.77922	0.0134857	0.151768	AL354751.1
ENSG00000279759	106.629	105.677	92.7075	59.321	15.1441	35.0352	101.671	36.5001	1.47262	0.013498	0.151768	AC118344.2
ENSG00000101337	1961.74	2222.83	1825.46	1579.74	774.107	589.695	2003.34	981.18	1.02951	0.0134997	0.151768	TM9SF4
ENSG00000163734	655.977	809.275	939.452	189.053	330.625	602.934	801.568	374.204	1.09912	0.0135013	0.151768	CXCL3
ENSG00000152217	87.5381	84.787	393.557	97.5294	42.6951	20.4866	188.627	53.5704	1.81289	0.0135043	0.151768	SETBP1
ENSG00000269858	115.634	132.773	134.876	81.4326	12.8454	6.94514	127.761	33.7411	1.91511	0.0135661	0.152283	EGLN2
ENSG00000176933	7.2719	5.41691	2.77269	1.00442	0.0115758	0.0100089	5.15383	0.342001	3.45177	0.0136285	0.152864	TOB2P1
ENSG00000221963	378.651	230.252	347.495	176.978	124.468	150.228	318.799	150.558	1.08136	0.0136801	0.153323	APOL6
ENSG00000124249	66.8852	19.746	92.8035	17.0957	13.8985	23.6539	59.8116	18.216	1.70866	0.0137005	0.15342	KCNK15
ENSG00000141458	4246.15	2210.99	3687.48	2683.84	928.489	566.019	3381.54	1392.78	1.2795	0.013718	0.153506	NPC1
ENSG00000080603	98.4926	96.6382	91.7777	57.3107	22.0132	30.5501	95.6361	36.6246	1.37958	0.0137605	0.153922	SRCAP
ENSG00000141469	2236.36	7254.89	1216.58	951.27	998.725	2075.76	3569.28	1341.92	1.41128	0.0137914	0.154207	SLC14A1
ENSG00000225642	5.46568	2.6767	2.79012	2.78e-17	2.78e-17	2.78e-17	3.64417	2.78e-17	4.92338	0.0138041	0.154289	SNRPEP5
ENSG00000255091	0.832565	4.51367	7.54646	2.78e-17	2.78e-17	2.78e-17	4.29756	2.78e-17	5.1512	0.0138902	0.154827	AC087442.1
ENSG00000250474	7.27133	2.65035	5.62096	1.00442	0.0115758	0.0100089	5.18088	0.342001	3.45865	0.0139213	0.155053	WBP1LP2
ENSG00000261618	9.0414	0	16.0162	0.000470457	0.0116584	1.09823	8.35254	0.370119	4.09897	0.0139706	0.155481	AC083837.1
ENSG00000006747	1078.24	439.811	159.135	220.219	230.348	190.92	559.063	213.829	1.3861	0.0139818	0.155486	SCIN
ENSG00000206712	35.3849	18.9472	6.48401	8.03461	0.0634041	0.0545957	20.272	2.71754	2.81992	0.0140021	0.155651	RNU6-26P
ENSG00000198315	704.804	731.596	760.536	603.326	168.319	128.916	732.312	300.187	1.2856	0.0140602	0.155882	ZKSCAN8
ENSG00000100242	1659.9	2222.83	2135.5	1670.23	540.342	427.081	2006.08	879.219	1.18972	0.0140653	0.155882	SUN2
ENSG00000131386	1178.21	2688.9	3121.81	1678.28	852.405	428.221	2329.64	986.302	1.23975	0.0140763	0.155882	GALNT15
ENSG00000266173	99.3624	100.223	141.461	74.3962	15.1346	10.324	113.682	33.2849	1.76603	0.0140829	0.155882	STRADA
ENSG00000103197	1768.35	2219.23	1755.21	1499.29	772.943	536.618	1914.26	936.284	1.03146	0.0141014	0.156023	TSC2
ENSG00000133048	3127.28	13991.8	16473.4	6185.24	4729.33	1960.88	11197.5	4291.82	1.38347	0.0141106	0.156023	CHI3L1
ENSG00000270964	4.46475	10.9126	5.59726	0.000883214	2.21465	0.0190212	6.99155	0.74485	3.04312	0.0141704	0.156488	AC016355.1
ENSG00000141519	74.9554	67.6802	129.314	41.2268	34.5753	30.5426	90.6497	35.4482	1.35098	0.0142173	0.156884	CCDC40
ENSG00000244560	209.661	151.692	194.819	122.66	17.4659	10.3409	185.391	50.1555	1.88218	0.0142251	0.156909	AC004890.2
ENSG00000009413	461.66	447	1322.63	436.412	263.849	295.959	743.764	332.074	1.16275	0.0142628	0.157144	REV3L
ENSG00000267193	23.4191	69.7486	15.8526	3.02173	11.4621	12.3544	36.3401	8.94605	2.01033	0.0143105	0.157487	AC023421.2
ENSG00000248309	5.33209	11.7226	20.6769	0.00156424	0.0393812	4.3704	12.5772	1.47045	2.98567	0.0143285	0.157564	MEF2C-AS1
ENSG00000227502	180.786	64.92	170.494	59.326	65.5409	19.3523	138.733	48.0731	1.52614	0.0143776	0.157851	LINC01268
ENSG00000237437	7.31761	1.74924	2.78594	2.78e-17	2.78e-17	2.78e-17	3.95093	2.78e-17	5.03431	0.0143822	0.157851	ASS1P12
ENSG00000001617	324.558	120.946	132.015	80.4451	92.0858	56.5547	192.506	76.3619	1.33271	0.0144333	0.158159	SEMA3F
ENSG00000254042	4.53463	4.53264	1.84016	2.78e-17	2.78e-17	2.78e-17	3.63581	2.78e-17	4.92037	0.0144468	0.158165	AC011365.1
ENSG00000206052	17.9349	48.6761	201.574	24.1335	26.4576	18.1327	89.3951	22.9079	1.95858	0.014498	0.158574	DOK6
ENSG00000183458	297.265	401.079	263.159	193.046	5.96794	20.5047	320.501	73.1727	2.12848	0.0145694	0.158809	AC138932.1
ENSG00000145708	2.63829	16.4932	0	2.78e-17	2.78e-17	2.78e-17	6.37717	2.78e-17	5.69765	0.0146069	0.158975	CRHBP
ENSG00000236790	3.56169	0	14.1794	2.78e-17	2.78e-17	2.78e-17	5.9137	2.78e-17	5.59215	0.0146398	0.159049	LINC00299
ENSG00000230148	128.376	87.5803	78.6431	46.2545	43.7463	28.32	98.1998	39.4403	1.31311	0.0146415	0.159049	HOXB-AS1
ENSG00000214655	1311.11	1401.77	1748.69	1218.73	301.939	184.279	1487.19	568.316	1.38733	0.0146587	0.159175	ZSWIM8
ENSG00000124251	9.93431	8.09525	11.2498	4.01657	0.0386044	0.0333072	9.75978	1.36283	2.6896	0.0146649	0.159182	TP53TG5
ENSG00000196338	20.7907	19.8693	16.8394	1.00959	3.50181	8.88526	19.1665	4.46555	2.0784	0.0147076	0.159511	NLGN3
ENSG00000187266	347.051	338.761	117	132.732	123.209	69.0062	267.604	108.316	1.30374	0.0147083	0.159511	EPOR
ENSG00000275880	84.1692	52.3796	19.5917	16.0897	18.4075	14.7176	52.0469	16.4049	1.65926	0.0147353	0.159631	AL139385.1
ENSG00000218809	4.49497	8.19613	2.7727	1.00442	0.0115758	0.0100089	5.1546	0.342001	3.45221	0.0148075	0.160001	AL391903.1
ENSG00000255669	5.42661	3.57559	5.6261	1.00442	0.0115758	0.0100089	4.8761	0.342001	3.3728	0.0148626	0.160295	ITFG2-AS1
ENSG00000257221	5.42661	3.57559	5.6261	1.00442	0.0115758	0.0100089	4.8761	0.342001	3.3728	0.0148626	0.160295	AC007569.1
ENSG00000265321	4.46847	6.3061	9.39768	2.0083	0.021699	0.0187467	6.72408	0.682914	3.03445	0.0148751	0.160318	MIR4263
ENSG00000161642	238.565	204.102	219.163	122.676	113.977	52.086	220.61	96.2465	1.19519	0.0149485	0.160837	ZNF385A
ENSG00000128342	5771.3	17827	6271.56	6376.29	3397.95	3540.89	9956.61	4438.38	1.16558	0.0149506	0.160837	LIF
ENSG00000278108	1.74614	9.16488	1.83418	2.78e-17	2.78e-17	2.78e-17	4.2484	2.78e-17	5.13412	0.0149562	0.160837	MIR6757
ENSG00000010292	815.044	1014.35	729.601	668.694	322.596	245.214	852.998	412.168	1.04861	0.0149793	0.160899	NCAPD2
ENSG00000267311	9.16841	1.74505	1.83418	2.78e-17	2.78e-17	2.78e-17	4.24922	2.78e-17	5.13439	0.0149805	0.160899	AC007673.1
ENSG00000274817	2.65191	8.19571	4.67027	1.00442	0.0115758	0.0100089	5.17263	0.342001	3.45678	0.0149959	0.160942	AC012531.3
ENSG00000160691	6795.16	7963.66	8071.8	6331.03	1927.13	1205.29	7610.21	3154.49	1.27044	0.0150679	0.161413	SHC1
ENSG00000262766	17.1716	12.5992	18.746	6.03059	1.24777	4.51015	16.1723	3.9295	2.00103	0.0150824	0.161431	AC135050.5
ENSG00000187955	117.329	139.855	4540.12	499.756	237.341	105.208	1599.1	280.768	2.50937	0.0150865	0.161431	COL14A1
ENSG00000141524	0	31.0797	0	2.78e-17	2.78e-17	2.78e-17	10.3599	2.78e-17	6.38102	0.015131	0.161726	TMC6
ENSG00000161558	195.184	198.715	164.823	100.555	68.0363	86.9725	186.241	85.1879	1.12688	0.0151411	0.161768	TMEM143
ENSG00000112320	69.4449	121.832	490.042	66.3691	84.0475	71.1767	227.106	73.8644	1.61886	0.0151594	0.161768	SOBP
ENSG00000171798	19.7852	64.2784	29.0003	12.0663	14.8916	5.74603	37.688	10.9013	1.77817	0.0151915	0.161887	KNDC1
ENSG00000269934	7.20794	7.20459	9.37835	3.01235	0.0306402	0.0264527	7.93029	1.02315	2.7642	0.0152116	0.161982	AL353593.2
ENSG00000138834	3053.28	4345.42	3157.33	2770.33	1373.05	973.715	3518.68	1705.7	1.0445	0.0152362	0.1621	MAPK8IP3
ENSG00000260884	14.5169	9.00417	7.46067	4.01787	1.1926	0.0396547	10.3272	1.75004	2.45847	0.0152451	0.1621	AC009120.3
ENSG00000213613	9.08622	3.55244	6.55299	1.00543	1.14048	0.0188831	6.39722	0.721596	2.94086	0.0152454	0.1621	RPL11P3
ENSG00000261794	6.35361	3.5757	4.67465	1.00442	0.0115758	0.0100089	4.86799	0.342001	3.37075	0.015283	0.162259	GOLGA8H
ENSG00000168137	2051.18	2345.66	2277.86	1839.17	752.241	499.366	2224.9	1030.26	1.11043	0.0152996	0.162375	SETD5
ENSG00000188107	15.3195	17.1356	24.3829	9.03934	0.0683026	0.0587906	18.946	3.05548	2.55968	0.0153068	0.162391	EYS
ENSG00000278384	10.7591	15.3052	33.8055	9.0418	2.37154	0.0666136	19.9566	3.82665	2.33307	0.0153352	0.162558	AL354822.1
ENSG00000196616	0	0	50.8559	1.00442	0.0115758	0.0100089	16.952	0.342001	5.15552	0.0153453	0.162558	ADH1B
ENSG00000248449	1.75491	5.46322	3.74258	2.78e-17	2.78e-17	2.78e-17	3.65357	2.78e-17	4.92616	0.0153643	0.162639	PCDHGB8P
ENSG00000224729	5.46549	1.75386	3.74257	2.78e-17	2.78e-17	2.78e-17	3.65398	2.78e-17	4.92631	0.0153643	0.162639	PCOLCE-AS1
ENSG00000181826	82.2726	47.8045	70.2486	34.1733	7.03857	0.113957	66.7752	13.7753	2.26361	0.0153786	0.16273	RELL1
ENSG00000169925	546.688	524.759	511.385	425.338	92.3221	75.8396	527.611	197.833	1.41383	0.0154342	0.162942	BRD3
ENSG00000157741	339.747	330.558	370.907	250.379	100.34	125.44	347.071	158.72	1.12717	0.0154673	0.163124	UBN2
ENSG00000170891	2.62292	4.44769	17.9156	0.000883214	2.21465	0.0190212	8.32874	0.74485	3.28572	0.0155063	0.163258	CYTL1
ENSG00000092098	364.163	370.328	297.82	236.286	19.7952	19.3838	344.104	91.8216	1.90379	0.0155084	0.163258	RNF31
ENSG00000184115	1.74556	1.74448	9.45725	2.78e-17	2.78e-17	2.78e-17	4.31576	2.78e-17	5.15709	0.015553	0.163401	AC112229.1
ENSG00000067369	1610.23	1548.99	1838.6	1361.52	274.314	168.473	1665.94	601.435	1.46941	0.0155642	0.163401	TP53BP1
ENSG00000255823	10.8849	9.03904	4.6408	3.01235	0.0306402	0.0264527	8.18825	1.02315	2.81141	0.015603	0.163471	MTRNR2L8
ENSG00000258982	1.75475	3.60293	5.65181	2.78e-17	2.78e-17	2.78e-17	3.66983	2.78e-17	4.93215	0.0156139	0.163471	AL133523.1
ENSG00000198563	1546.06	1661	1939.76	1392.69	231.713	167.343	1715.6	597.249	1.52188	0.0156246	0.163471	DDX39B
ENSG00000259172	3.60461	1.7537	5.65181	2.78e-17	2.78e-17	2.78e-17	3.67004	2.78e-17	4.93222	0.0156247	0.163471	AC023024.1
ENSG00000146197	129.078	5732.23	730.477	559.093	708.193	162.816	2197.26	476.701	2.2042	0.01565	0.163664	SCUBE3
ENSG00000174332	102.964	214.221	63.6207	31.1767	49.5189	58.6657	126.935	46.4538	1.4489	0.015753	0.164321	GLIS1
ENSG00000130844	333.47	270.045	237.874	190.046	104.884	81.4278	280.463	125.452	1.15901	0.0157681	0.16435	ZNF331
ENSG00000012211	185.25	178.837	153.585	119.652	47.3257	29.5126	172.557	65.4966	1.39429	0.0157809	0.16435	PRICKLE3
ENSG00000131781	36.1258	35.2016	43.097	20.1046	11.5363	3.51804	38.1414	11.7196	1.68808	0.0157886	0.16435	FMO5
ENSG00000154898	93.2138	55.9889	20.5268	30.1528	2.46692	5.76302	56.5765	12.7942	2.13108	0.0158248	0.16453	CCDC144CP
ENSG00000066405	21.6872	18.0322	22.484	10.0466	2.38012	0.0698987	20.7345	4.16553	2.26732	0.015843	0.164659	CLDN18
ENSG00000284471	7.23822	5.39106	6.553	2.0083	0.021699	0.0187467	6.39409	0.682914	2.96249	0.0158764	0.164886	CR769775.4
ENSG00000007933	5.28843	0.78395	209.183	14.0698	3.55936	3.47856	71.752	7.03591	3.33129	0.0158886	0.164954	FMO3
ENSG00000204528	5.32856	4.4161	30.1276	1.0074	2.29298	2.2516	13.2908	1.85066	2.77229	0.016002	0.165649	PSORS1C3
ENSG00000130684	60.57	56.0079	39.3006	29.1506	11.5824	2.40325	51.9595	14.3788	1.84093	0.0163032	0.16738	ZNF337
ENSG00000197653	21.5964	52.4527	43.0934	19.0942	0.112538	5.71572	39.0475	8.30747	2.20851	0.0163096	0.16738	DNAH10
ENSG00000279519	79.5463	75.8862	49.5989	38.197	10.4747	1.27386	68.3438	16.6485	2.02644	0.0164183	0.167999	AC007382.1
ENSG00000166897	172.505	558.441	96.387	87.4843	25.543	139.853	275.778	84.2935	1.70819	0.0164187	0.167999	ELFN2
ENSG00000204103	448.189	416.361	459.882	268.483	255.635	104.054	441.477	209.391	1.07539	0.0164347	0.168	MAFB
ENSG00000185201	1607.46	922.058	4480.01	995.511	1322.16	606.632	2336.51	974.768	1.2611	0.0165298	0.168685	IFITM2
ENSG00000267493	30.6763	42.4668	41.217	20.106	8.16251	10.2198	38.12	12.8294	1.55838	0.0165304	0.168685	CIRBP-AS1
ENSG00000104897	497.875	611.511	450.49	384.12	216.604	158.238	519.958	252.987	1.03836	0.0165311	0.168685	SF3A2
ENSG00000218336	1051.86	796.616	677.143	626.462	378.995	256.505	841.873	420.654	1.00039	0.0165439	0.168747	TENM3
ENSG00000260729	6.38601	4.5233	0.892665	2.78e-17	2.78e-17	2.78e-17	3.93399	2.78e-17	5.02822	0.0165491	0.168747	AC009690.1
ENSG00000015413	5.4541	0.834877	5.64447	2.78e-17	2.78e-17	2.78e-17	3.97781	2.78e-17	5.04311	0.0165765	0.168907	DPEP1
ENSG00000227262	0.835575	5.45178	5.64447	2.78e-17	2.78e-17	2.78e-17	3.97728	2.78e-17	5.04293	0.0165845	0.168928	HCG4B
ENSG00000178971	181.617	177.92	188.26	97.5384	63.4428	91.4706	182.599	84.1506	1.11603	0.0165935	0.16896	CTC1
ENSG00000035664	91.1326	128.141	634.296	100.556	104.788	76.8653	284.523	94.0699	1.59539	0.0166275	0.169166	DAPK2
ENSG00000230333	53.3645	20.6736	51.5413	20.1001	6.97657	0.099621	41.8598	9.05877	2.18733	0.0166541	0.169277	AC004160.1
ENSG00000082497	4.38817	77.8917	36.5125	12.0637	8.09021	5.71887	39.5975	8.62428	2.18256	0.0166602	0.169277	SERTAD4
ENSG00000250938	2.6849	3.61192	3.74836	2.78e-17	2.78e-17	2.78e-17	3.34839	2.78e-17	4.80597	0.0166902	0.169458	AC108866.1
ENSG00000221044	2.6849	3.61192	3.74836	2.78e-17	2.78e-17	2.78e-17	3.34839	2.78e-17	4.80597	0.0166957	0.169458	RF00012
ENSG00000234616	487.065	367.564	470.188	319.764	177.452	145.8	441.605	214.339	1.04173	0.016724	0.169529	JRK
ENSG00000014914	395.764	551.03	306.232	305.683	147.503	78.0874	417.675	177.091	1.23658	0.0167462	0.169669	MTMR11
ENSG00000224299	13.575	10.82	10.2859	3.01557	3.40464	0.0456283	11.5603	2.15528	2.34838	0.0167804	0.169751	MTATP6P16
ENSG00000158220	39.8821	27.1092	6.4787	9.04546	5.75935	1.22933	24.49	5.34471	2.16672	0.0167833	0.169751	ESYT3
ENSG00000119915	75.809	63.1144	261.469	38.2141	51.807	49.6877	133.464	46.5696	1.51685	0.0167899	0.169751	ELOVL3
ENSG00000120049	27.9621	45.2097	33.7058	19.0984	9.25929	3.51159	35.6259	10.6231	1.72979	0.0169229	0.170673	KCNIP2
ENSG00000162636	329.814	393.842	257.535	218.203	116.429	128.816	327.064	154.483	1.08084	0.0169587	0.170829	FAM102B
ENSG00000270061	0.835627	6.38257	4.69035	2.78e-17	2.78e-17	2.78e-17	3.96952	2.78e-17	5.03996	0.0169607	0.170829	AC068790.5
ENSG00000189423	195.378	86.6613	36.445	48.2476	5.92545	0.122019	106.161	18.0984	2.54308	0.0169633	0.170829	USP32P3
ENSG00000243789	3.5776	7.27865	3.72432	1.00442	0.0115758	0.0100089	4.86019	0.342001	3.36909	0.0169729	0.170829	JMJD7
ENSG00000234329	3.5776	7.27865	3.72432	1.00442	0.0115758	0.0100089	4.86019	0.342001	3.3691	0.0169801	0.170829	AL604028.2
ENSG00000205730	1661.78	1375.58	1203.53	1201.64	252.431	219.28	1413.63	557.782	1.34112	0.0170316	0.17113	ITPRIPL2
ENSG00000241547	6.34528	7.26899	1.82709	1.00442	0.0115758	0.0100089	5.14712	0.342001	3.45088	0.0170626	0.171187	ACTG1P20
ENSG00000174705	1731.3	1889.52	2045.59	1591.8	622.097	473.379	1888.8	895.759	1.07593	0.0170674	0.171187	SH3PXD2B
ENSG00000008311	159.007	95.6409	272.639	105.575	56.4779	21.6223	175.762	61.2251	1.51842	0.0170932	0.171303	AASS
ENSG00000168477	27.014	94.1328	28.9773	27.1377	5.88722	3.52069	50.0413	12.1819	2.0245	0.0171347	0.171539	TNXB
ENSG00000185189	1125	1298.85	930.034	908.016	404.373	221.532	1117.96	511.307	1.12805	0.0171933	0.172006	NRBP2
ENSG00000185010	230.453	157.107	204.183	96.5331	45.0764	112.855	197.248	84.8214	1.21585	0.017206	0.172016	F8
ENSG00000188042	1938.29	1535.44	1514.5	656.638	497.729	1339.33	1662.74	831.234	1.0002	0.0172155	0.172016	ARL4C
ENSG00000210154	7.19453	13.6278	5.58161	1.00686	0.0391849	3.30336	8.80131	1.4498	2.49524	0.0172372	0.172016	MT-TD
ENSG00000185630	190.606	306.24	241.64	158.874	89.9212	88.169	246.162	112.322	1.13028	0.0172421	0.172016	PBX1
ENSG00000245711	10.7893	13.5233	20.6459	7.02995	0.0580593	0.0500148	14.9862	2.37934	2.56391	0.0172446	0.172016	NADK2-AS1
ENSG00000205578	5.3486	9.92453	15.0339	4.01657	0.0386044	0.0333072	10.1024	1.36283	2.74149	0.0172568	0.172016	POM121B
ENSG00000122966	367.821	409.241	111.375	170.941	102.569	80.2902	296.145	117.933	1.32701	0.0172681	0.172031	CIT
ENSG00000235316	47.9013	42.4348	42.1363	23.1189	11.542	1.26453	44.1575	11.9751	1.86765	0.0172848	0.172138	DUSP8P5
ENSG00000280734	44.39	17.9899	22.4479	8.04535	12.5635	4.6057	28.276	8.40486	1.73686	0.017308	0.172239	LINC01232
ENSG00000256083	19.0336	17.1944	5.55767	6.02786	1.22501	1.1928	13.9286	2.81522	2.24792	0.0173137	0.172239	AC090673.2
ENSG00000231749	2.67819	6.39589	1.84016	2.78e-17	2.78e-17	2.78e-17	3.63808	2.78e-17	4.92009	0.017384	0.172765	ABCA9-AS1
ENSG00000269927	30.9716	6.23607	2.73935	4.01657	0.0386044	0.0333072	13.3157	1.36283	3.1429	0.0173918	0.172783	AC004817.3
ENSG00000226688	46.0582	38.7835	66.5409	31.1593	5.90159	4.65053	50.4609	13.9038	1.84624	0.0174562	0.173182	ENTPD1-AS1
ENSG00000174611	103.971	111.172	28.954	27.1503	11.6747	39.4	81.3655	26.075	1.63673	0.0174865	0.173362	KY
ENSG00000135503	560.243	510.297	547.92	432.382	172.872	92.7791	539.486	232.678	1.21208	0.0176099	0.174223	ACVR1B
ENSG00000172986	261.069	346.804	547.985	218.206	186.606	153.667	385.286	186.16	1.0486	0.0176509	0.174508	GXYLT2
ENSG00000229474	19.8608	18.0297	25.3089	3.02024	4.65858	10.0482	21.0665	5.90901	1.81756	0.0177118	0.174824	PATL2
ENSG00000257534	4.54491	2.68367	2.79475	2.78e-17	2.78e-17	2.78e-17	3.34111	2.78e-17	4.80301	0.0177169	0.174824	AC023794.4
ENSG00000249502	4.54491	2.68367	2.79475	2.78e-17	2.78e-17	2.78e-17	3.34111	2.78e-17	4.80301	0.0177233	0.174824	AC006160.1
ENSG00000159433	65.8853	116.542	119.91	66.355	20.8536	12.5737	100.779	33.2608	1.59347	0.0177257	0.174824	STARD9
ENSG00000161509	7.20327	9.9589	7.47916	3.01361	0.0387965	1.15298	8.21378	1.4018	2.42579	0.0177904	0.175181	GRIN2C
ENSG00000166004	142.772	141.804	127.365	88.4702	12.8494	4.68816	137.314	35.3359	1.95309	0.0178048	0.175181	CEP295
ENSG00000122176	141.845	45.9309	267.055	77.4225	39.2489	37.3553	151.61	51.3423	1.55909	0.0178137	0.175209	FMOD
ENSG00000254676	0.832466	2.66408	9.45725	2.78e-17	2.78e-17	2.78e-17	4.31793	2.78e-17	5.1573	0.0178551	0.175532	AP000873.4
ENSG00000254838	0.832466	2.66408	9.45725	2.78e-17	2.78e-17	2.78e-17	4.31793	2.78e-17	5.1573	0.0178588	0.175532	GVINP1
ENSG00000120875	3418.45	2967.99	1482.61	808.48	647.48	2090.36	2623.01	1182.11	1.14983	0.0178668	0.17555	DUSP4
ENSG00000149428	2841.83	3231.69	4003.14	2861.83	599.127	479.059	3358.89	1313.34	1.35453	0.0179338	0.175786	HYOU1
ENSG00000167207	4.47304	7.23485	7.50262	0.000883214	2.21465	0.0190212	6.4035	0.74485	2.92007	0.0179596	0.175978	NOD2
ENSG00000135637	210.579	190.588	129.211	119.651	50.7585	20.4978	176.793	63.6357	1.47102	0.0179719	0.176039	CCDC142
ENSG00000130203	43.2409	46.8333	4174.86	88.4967	288.963	236.018	1421.64	204.493	2.79646	0.0179921	0.176095	APOE
ENSG00000242113	2.67764	1.75362	6.60782	2.78e-17	2.78e-17	2.78e-17	3.6797	2.78e-17	4.93542	0.0179962	0.176095	RN7SL124P
ENSG00000079102	57.0792	19.7886	22.4339	15.074	5.80851	0.0898898	33.1006	6.9908	2.21646	0.0180036	0.176108	RUNX1T1
ENSG00000222112	27.0505	25.2229	57.2105	17.079	0.0965388	0.0829063	36.4946	5.75282	2.62855	0.0180638	0.176576	RN7SKP16
ENSG00000164463	312.661	288.117	267.857	198.09	77.3169	123.142	289.545	132.85	1.12234	0.0180809	0.176682	CREBRF
ENSG00000021488	2.68478	2.68344	4.70357	2.78e-17	2.78e-17	2.78e-17	3.35727	2.78e-17	4.80906	0.0180929	0.176739	SLC7A9
ENSG00000237004	25.2589	41.6145	25.2609	14.072	9.20086	1.24998	30.7114	8.17427	1.88912	0.0181262	0.176763	ZNRF2P1
ENSG00000134899	132.895	101.151	70.1995	66.3531	8.2525	18.1818	101.415	30.9291	1.70697	0.0182807	0.177967	ERCC5
ENSG00000228492	24.3381	28.8682	46.8825	16.0739	0.0937958	0.0805685	33.3629	5.41609	2.58321	0.0183106	0.178197	RAB11FIP1P1
ENSG00000106006	55.0375	90.3197	118.061	45.2308	4.77563	0.119795	87.8061	16.7087	2.38318	0.0183354	0.178377	HOXA6
ENSG00000279296	7.31738	0.834981	3.73734	2.78e-17	2.78e-17	2.78e-17	3.96323	2.78e-17	5.03721	0.0183515	0.178383	PRAL
ENSG00000114115	87.5962	53.1799	195.867	13.079	55.127	41.7613	112.214	36.6558	1.61202	0.0183524	0.178383	RBP1
ENSG00000277297	0.83568	7.31448	3.73735	2.78e-17	2.78e-17	2.78e-17	3.9625	2.78e-17	5.03696	0.0183556	0.178383	ATP5F1AP10
ENSG00000197724	665.041	727.991	722.133	592.267	216.665	163.914	705.055	324.282	1.11955	0.0184428	0.178875	PHF2
ENSG00000143772	121.964	112.863	159.252	73.4032	40.4181	57.6107	131.36	57.144	1.19807	0.0185093	0.179276	ITPKB
ENSG00000267365	9.84134	15.2916	41.3255	1.00939	10.1051	1.21378	22.1528	4.10942	2.3946	0.0185474	0.179403	KCNJ2-AS1
ENSG00000106133	53.2993	57.8093	53.3783	34.1789	5.92254	12.5003	54.829	17.5339	1.63392	0.0185944	0.179735	NSUN5P2
ENSG00000145476	297.297	213.1	325.965	124.692	111.796	167.094	278.787	134.527	1.05072	0.0186199	0.179861	CYP4V2
ENSG00000170549	0	5.42357	9.43875	2.78e-17	2.78e-17	2.78e-17	4.95411	2.78e-17	5.34192	0.0187425	0.180675	IRX1
ENSG00000179909	255.788	182.426	148.884	136.748	51.9559	52.0602	195.699	80.2547	1.28336	0.0188186	0.180928	ZNF154
ENSG00000106948	111.083	184.304	150.793	101.553	38.1333	38.505	148.726	59.3972	1.32073	0.0188216	0.180928	AKNA
ENSG00000014257	14.4008	38.1149	7.42409	2.01417	1.24902	8.8616	19.9799	4.0416	2.26932	0.0188253	0.180928	ACPP
ENSG00000108557	1035.57	966.445	749.265	720.975	221.276	69.0871	917.092	337.113	1.44312	0.0189094	0.181524	RAI1
ENSG00000120318	296.335	340.487	471.158	259.43	149.799	116.438	369.326	175.222	1.07442	0.018917	0.181524	ARAP3
ENSG00000214193	752.769	813.881	206.908	402.218	179.783	143.563	591.186	241.855	1.28866	0.0189213	0.181524	SH3D21
ENSG00000152977	84.9922	31.505	84.3287	29.1596	26.4766	17.0239	66.942	24.22	1.46154	0.0189254	0.181524	ZIC1
ENSG00000236008	3.53789	2.62332	17.9234	2.0083	0.021699	0.0187467	8.02821	0.682914	3.2926	0.0189435	0.181545	LINC01814
ENSG00000083857	9793.39	10528.8	8078.33	8215.46	1567.82	1768.87	9466.84	3850.72	1.29768	0.0189543	0.181557	FAT1
ENSG00000225630	1608.42	1287.93	2034.37	1359.51	185.652	172.988	1643.58	572.715	1.52051	0.0190615	0.18214	MTND2P28
ENSG00000257524	39.7373	54.2442	33.6858	25.1303	4.75813	10.2271	42.5558	13.3718	1.65674	0.0190661	0.18214	AL157935.2
ENSG00000235688	186.203	131.841	117.045	52.2911	93.0903	28.3741	145.03	57.9185	1.32289	0.0191139	0.182475	AC116614.1
ENSG00000120733	1034.66	931.206	842.938	795.393	285.783	264.416	936.267	448.531	1.06101	0.0191481	0.18268	KDM3B
ENSG00000266936	4.54508	3.6122	1.84363	2.78e-17	2.78e-17	2.78e-17	3.33364	2.78e-17	4.79986	0.0193191	0.184057	AC011442.1
ENSG00000215493	9.91201	7.16288	16.9097	5.02092	0.0457499	0.0394498	11.3282	1.70204	2.61269	0.0193871	0.184453	AC007731.2
ENSG00000198133	65.986	45.1073	62.76	15.0873	26.4508	25.9482	57.9511	22.4954	1.36292	0.0194651	0.184951	TMEM229B
ENSG00000229644	225.022	148.064	224.803	141.776	49.6654	56.5695	199.296	82.6701	1.26679	0.0194732	0.184951	NAMPTP1
ENSG00000169908	16809.1	14991.6	10566	3736.69	6427.18	10909.2	14122.2	7024.35	1.00754	0.0194839	0.184958	TM4SF1
ENSG00000283199	13.5406	17.1936	11.2126	7.03127	1.22465	0.0548096	13.9823	2.77024	2.26574	0.0195058	0.185105	C13orf46
ENSG00000121270	4.50851	5.43289	3.72827	0.000470457	0.0116584	1.09823	4.55656	0.370119	3.2566	0.0195175	0.185141	ABCC11
ENSG00000132326	193.357	220.398	191.058	127.703	66.9104	85.8728	201.604	93.4953	1.10663	0.0195785	0.185486	PER2
ENSG00000137145	718.391	624.105	606.915	536.963	190.191	212.439	649.804	313.197	1.05197	0.019597	0.185539	DENND4C
ENSG00000179542	157.664	0	13.0258	2.01544	12.442	3.46112	56.8966	5.97287	3.21768	0.0196542	0.185712	SLITRK4
ENSG00000241293	1.76011	4.5428	3.74836	2.78e-17	2.78e-17	2.78e-17	3.35042	2.78e-17	4.80598	0.0197434	0.186247	PPATP1
ENSG00000253955	1.76011	4.5428	3.74836	2.78e-17	2.78e-17	2.78e-17	3.35042	2.78e-17	4.80598	0.0197603	0.186342	AC008663.2
ENSG00000226321	4.54474	1.75908	3.74836	2.78e-17	2.78e-17	2.78e-17	3.35073	2.78e-17	4.8061	0.0197693	0.186342	CROCC2
ENSG00000184557	409.23	568.051	1446.27	534.955	321.402	204.558	807.85	353.638	1.19121	0.019773	0.186342	SOCS3
ENSG00000212541	9.0257	6.26981	12.2051	4.01657	0.0386044	0.0333072	9.16685	1.36283	2.6021	0.0197862	0.186343	RNU6-510P
ENSG00000114796	529.483	496.721	784.93	472.608	226.995	171.8	603.712	290.468	1.05452	0.0198223	0.186499	KLHL24
ENSG00000269038	3.58327	4.50615	5.63169	0.000470988	1.11431	0.0100918	4.5737	0.374959	3.25776	0.0198735	0.186858	AP001462.1
ENSG00000124216	441.832	575.373	498.275	368.032	238.458	149.211	505.16	251.9	1.00299	0.0198863	0.186901	SNAI1
ENSG00000103549	863.86	863.477	744.594	700.862	124.589	100.698	823.977	308.716	1.41547	0.0198977	0.186901	RNF40
ENSG00000151474	541.271	556.393	439.249	414.284	134.915	170.64	512.304	239.946	1.09311	0.0199097	0.186904	FRMD4A
ENSG00000204128	20.777	37.191	3.66846	6.0298	4.57885	0.0634816	20.5455	3.55738	2.4805	0.0199752	0.187322	C2orf72
ENSG00000178882	3295.66	2319.5	97.318	279.554	406.682	894.3	1904.16	526.845	1.85345	0.0200059	0.187434	RFLNA
ENSG00000164342	16.2215	12.5721	31.916	3.01997	6.87631	6.75096	20.2365	5.54908	1.84912	0.0200814	0.187825	TLR3
ENSG00000227811	27.2017	18.0578	8.36928	3.01812	7.87963	0.0641118	17.8763	3.65395	2.24556	0.0201238	0.18816	INKA2-AS1
ENSG00000123411	154.468	198.708	221.061	140.768	48.5034	39.6652	191.412	76.3123	1.32376	0.0202705	0.189099	IKZF4
ENSG00000171502	53.2808	39.6653	88.1058	22.1235	21.9152	25.9591	60.3506	23.3326	1.36682	0.0203211	0.189509	COL24A1
ENSG00000262943	8.11232	9.0271	9.36666	4.01657	0.0386044	0.0333072	8.83536	1.36283	2.54872	0.0203503	0.189719	ALOX12P2
ENSG00000285589	19.9237	15.3447	11.204	4.02324	5.71929	3.4287	15.4908	4.39041	1.79473	0.0204183	0.190031	AC010422.8
ENSG00000231205	64.1663	36.9496	76.8408	18.1028	25.3186	24.8351	59.3189	22.7522	1.37922	0.0204293	0.190031	ZNF826P
ENSG00000128159	780.7	1034.23	713.677	713.941	261.587	206.829	842.868	394.119	1.09592	0.0204303	0.190031	TUBGCP6
ENSG00000188211	105.737	76.7225	105.848	51.2632	0.14368	4.66812	96.1025	18.6917	2.35253	0.0204774	0.190408	NCR3LG1
ENSG00000226306	5.46606	4.5328	0.894811	2.78e-17	2.78e-17	2.78e-17	3.63123	2.78e-17	4.91687	0.0206153	0.191007	NPY6R
ENSG00000165891	260.26	336.999	102.015	128.709	71.5136	93.7679	233.091	97.9968	1.24866	0.0206847	0.191216	E2F7
ENSG00000130856	288.254	263.719	282.857	205.127	64.6619	100.585	278.276	123.458	1.17056	0.020748	0.191554	ZNF236
ENSG00000182168	112.841	226.691	364.429	151.831	74.9297	36.2987	234.654	87.6865	1.41794	0.0208625	0.192083	UNC5C
ENSG00000256139	2.65584	3.57527	8.48483	1.00442	0.0115758	0.0100089	4.90531	0.342001	3.38264	0.0208879	0.192163	AC007637.1
ENSG00000176658	451.749	853.64	464.528	279.548	161.406	413.243	589.972	284.732	1.05069	0.020924	0.192367	MYO1D
ENSG00000107611	18.0119	33.4769	24.3421	5.03088	4.69687	13.413	25.2769	7.71359	1.69878	0.0209302	0.192367	CUBN
ENSG00000099139	278.297	167	421.547	176.975	122.126	90.4515	288.948	129.851	1.1526	0.0209468	0.192458	PCSK5
ENSG00000245148	9.95064	7.19071	9.36666	3.01466	0.0461611	2.25042	8.836	1.77041	2.22396	0.0209654	0.192566	ARAP1-AS2
ENSG00000115318	2981.89	4218.96	3360.58	2822.62	1505.47	708.327	3520.48	1678.81	1.06818	0.0211082	0.193258	LOXL3
ENSG00000187838	9.03107	7.19061	10.314	4.01657	0.0386044	0.0333072	8.84523	1.36283	2.55066	0.0211156	0.193263	PLSCR3
ENSG00000264012	21.6821	25.3186	16.8291	11.049	0.0769722	0.0662068	21.2766	3.73072	2.4529	0.0211373	0.193265	AC091588.1
ENSG00000115414	1.36882e+06	1.46309e+06	1.97995e+06	1.35587e+06	526983	492524	1.60395e+06	791793	1.01843	0.0211499	0.193268	FN1
ENSG00000253921	6.32882	4.48077	6.56201	2.0083	0.021699	0.0187467	5.79053	0.682914	2.82326	0.0212442	0.19382	AC091982.1
ENSG00000205885	113.862	86.6598	120.838	73.3905	17.4204	6.94397	107.12	32.5849	1.71113	0.0212966	0.194112	C1RL-AS1
ENSG00000225498	10.9162	0	10.3423	1.00442	0.0115758	0.0100089	7.08615	0.342001	3.90116	0.0213991	0.194454	AC002064.1
ENSG00000118513	24.5016	21.7459	0	3.01467	2.29179	0.039861	15.4158	1.78211	3.01564	0.0214067	0.194454	MYB
ENSG00000232775	10.753	26.2293	27.1915	10.0476	0.0849921	3.43453	21.3913	4.52237	2.19823	0.021412	0.194454	BMS1P22
ENSG00000162924	70.4666	66.8118	81.4976	49.26	7.08937	14.7822	72.9254	23.7105	1.61267	0.0214238	0.194454	REL
ENSG00000018236	0	2.64971	13.2463	2.78e-17	2.78e-17	2.78e-17	5.29867	2.78e-17	5.43646	0.0214265	0.194454	CNTN1
ENSG00000214279	126.536	130.101	68.3187	74.3952	13.986	8.07046	108.319	32.1506	1.74663	0.021436	0.194454	SCART1
ENSG00000185559	8.09401	0	22.6165	2.0083	0.021699	0.0187467	10.2368	0.682914	3.64095	0.0215204	0.194533	DLK1
ENSG00000165376	5.47808	2.68378	1.84363	2.78e-17	2.78e-17	2.78e-17	3.33517	2.78e-17	4.79977	0.021521	0.194533	CLDN2
ENSG00000163352	5.47808	2.68378	1.84363	2.78e-17	2.78e-17	2.78e-17	3.33517	2.78e-17	4.79977	0.0215319	0.194533	LENEP
ENSG00000243970	110.175	215.056	131.102	74.4111	75.9893	52.0285	152.111	67.4763	1.1712	0.0215744	0.19479	PPIEL
ENSG00000251634	9.95677	7.19517	8.42298	0.00124665	3.32052	0.0269701	8.52497	1.11624	2.80689	0.0216075	0.194835	AC145138.1
ENSG00000135862	43270.6	34807.2	33484.2	32092.7	12036.6	7499.7	37187.3	17209.6	1.11158	0.0216412	0.195078	LAMC1
ENSG00000112773	2150.7	1186.77	1227.88	492.732	517.283	1235.41	1521.78	748.475	1.02374	0.0216504	0.195092	TENT5A
ENSG00000112640	619.895	587.091	487.017	451.478	46.2887	47.6204	564.668	181.796	1.63388	0.0216564	0.195092	PPP2R5D
ENSG00000280216	11.0018	3.57623	0	2.78e-17	2.78e-17	2.78e-17	4.85935	2.78e-17	5.31491	0.0216744	0.195192	AL022326.2
ENSG00000272405	2.64814	10.9684	2.77005	0.000470457	0.0116584	1.09823	5.46219	0.370119	3.50676	0.0218351	0.19633	AL365181.3
ENSG00000277128	27.0427	0	89.1752	10.0466	2.38012	0.0698987	38.7393	4.16553	3.17663	0.0218584	0.19633	AL589743.4
ENSG00000198814	210.543	213.163	183.559	84.4698	86.4388	123.043	202.422	97.9837	1.04631	0.0218596	0.19633	GK
ENSG00000196747	8.22353	5.43353	0	2.78e-17	2.78e-17	2.78e-17	4.55235	2.78e-17	5.22443	0.0219094	0.196443	HIST1H2AI
ENSG00000275322	6.39868	3.6036	0.894811	2.78e-17	2.78e-17	2.78e-17	3.63236	2.78e-17	4.91681	0.0219594	0.196644	AC103746.1
ENSG00000197816	41.5847	30.6677	38.4016	22.1148	9.2891	5.75949	36.8847	12.3878	1.56041	0.0219758	0.19673	CCDC180
ENSG00000274093	6.36359	4.50656	2.77871	1.00442	0.0115758	0.0100089	4.54962	0.342001	3.27683	0.0219967	0.196856	AC009032.1
ENSG00000100288	24.4944	14.4283	8.37599	6.02889	3.45905	0.059427	15.7663	3.18246	2.25295	0.0220224	0.197024	CHKB
ENSG00000228630	92.9884	191.543	158.294	84.4592	56.4124	10.341	147.609	50.4042	1.54676	0.0221407	0.197664	HOTAIR
ENSG00000236304	12.6722	2.6093	16.9188	4.01657	0.0386044	0.0333072	10.7334	1.36283	2.83237	0.0222135	0.197867	AP001189.1
ENSG00000183690	48.7407	24.268	116.267	35.1846	11.6265	8.03317	63.0919	18.2814	1.77822	0.0222278	0.197933	EFHC2
ENSG00000141497	7.99998	9.80356	122.952	6.03635	4.71379	15.6551	46.9185	8.80173	2.39663	0.0222467	0.197935	ZMYND15
ENSG00000285857	5.42631	1.73728	7.53134	1.00442	0.0115758	0.0100089	4.89831	0.342001	3.3809	0.0222488	0.197935	AC016727.3
ENSG00000116703	1.75994	2.68333	5.6599	2.78e-17	2.78e-17	2.78e-17	3.36772	2.78e-17	4.81246	0.0223226	0.198468	PDC
ENSG00000140284	0.838891	6.39546	3.74258	2.78e-17	2.78e-17	2.78e-17	3.65898	2.78e-17	4.92614	0.0223484	0.198477	SLC27A2
ENSG00000186806	86.7246	128.337	63.6425	44.2431	20.871	46.2491	92.9014	37.1211	1.31994	0.0223514	0.198477	VSIG10L
ENSG00000122592	73.1434	65.8693	134.004	49.253	0.143156	5.79124	91.0056	18.3958	2.29695	0.0225247	0.199696	HOXA7
ENSG00000228852	11.7142	9.88174	19.715	4.02077	4.54173	0.0554558	13.7703	2.87265	2.20379	0.0225305	0.199696	AC092802.2
ENSG00000007402	16.1994	18.011	37.5369	12.0607	5.80122	2.36214	23.9158	6.74136	1.80329	0.0225715	0.199835	CACNA2D2
ENSG00000048028	352.376	387.464	459.898	325.793	103.812	113.06	399.913	180.888	1.14308	0.0225787	0.199835	USP28
ENSG00000265195	3.60448	0.838041	6.60782	2.78e-17	2.78e-17	2.78e-17	3.68345	2.78e-17	4.93584	0.0227399	0.200806	MIR4312
ENSG00000171246	51.365	1873.77	34.5646	26.1526	86.472	219.927	653.233	110.85	2.55702	0.0228863	0.201751	NPTX1
ENSG00000196421	13.5329	11.6999	18.7602	0.0027482	5.6644	4.48541	14.6643	3.38419	2.08623	0.022899	0.201751	C20orf204
ENSG00000198732	1418.57	4007.68	2726.5	801.442	1003.32	2079.12	2717.58	1294.63	1.06978	0.0229029	0.201751	SMOC1
ENSG00000253304	444.618	408.269	257.523	296.629	92.2841	66.7924	370.137	151.902	1.28335	0.0229034	0.201751	TMEM200B
ENSG00000107249	447.218	490.388	971.355	465.571	225.862	244.035	636.32	311.823	1.02823	0.0229722	0.20216	GLIS3
ENSG00000167768	18.3555	0.817461	0	2.78e-17	2.78e-17	2.78e-17	6.39097	2.78e-17	5.69781	0.0229782	0.20216	KRT1
ENSG00000258317	7.20865	12.732	3.69818	3.01235	0.0306402	0.0264527	7.87961	1.02315	2.75901	0.0230094	0.202327	AC034102.6
ENSG00000135047	8795.84	6856.29	6026.19	1640.09	3425.53	5656.09	7226.11	3573.9	1.01574	0.0230495	0.202351	CTSL
ENSG00000197768	6.32229	8.1671	3.71146	2.0083	0.021699	0.0187467	6.06695	0.682914	2.89005	0.0231377	0.202894	STPG3
ENSG00000188517	125.527	24.2443	407.625	74.4077	42.6989	46.3596	185.799	54.4887	1.76724	0.0231503	0.202894	COL25A1
ENSG00000225920	16.3162	11.7278	8.39298	6.02539	0.0522016	0.0449898	12.1457	2.04086	2.47019	0.0231574	0.202894	RIMKLBP2
ENSG00000102230	1.71216	2.61931	21.7067	2.0083	0.021699	0.0187467	8.6794	0.682914	3.40695	0.02321	0.203137	PCYT1B
ENSG00000241014	14.5099	7.16914	10.2939	5.02092	0.0457499	0.0394498	10.6576	1.70204	2.52531	0.0232667	0.203509	AC114490.1
ENSG00000254154	5.37889	8.13648	8.43836	3.01235	0.0306402	0.0264527	7.31791	1.02315	2.65126	0.0232877	0.203572	CRYZL2P-SEC16B
ENSG00000163472	94.8634	118.359	82.3943	64.3492	31.1831	26.0789	98.5389	40.5371	1.27705	0.02337	0.204038	TMEM79
ENSG00000213760	50.5885	60.5428	44.934	12.0703	7.06442	33.6503	52.0218	17.595	1.55747	0.0234399	0.204463	ATP6V1G2
ENSG00000164251	601.948	434.475	93.5702	69.3901	98.0085	239.203	376.664	135.534	1.474	0.0234448	0.204463	F2RL1
ENSG00000174808	8.07487	7.15745	20.6863	3.01557	3.40464	0.0456283	11.9729	2.15528	2.39831	0.0234473	0.204463	BTC
ENSG00000081853	130.173	114.725	64.5717	73.3924	15.1395	15.9498	103.157	34.8272	1.5611	0.0235792	0.205297	PCDHGA2
ENSG00000150540	209.533	95.5994	919.97	156.868	158.925	114.144	408.367	143.312	1.50982	0.0235932	0.205297	HNMT
ENSG00000170365	173.443	165.229	311.022	160.871	20.9316	19.3732	216.565	67.0587	1.68841	0.0236231	0.205495	SMAD1
ENSG00000139613	1240.64	1507.48	1345.92	1165.43	187.944	114.264	1364.68	489.213	1.47953	0.0237788	0.20641	SMARCC2
ENSG00000238105	12.5612	38.0481	21.5239	9.04619	7.99747	0.0817922	24.0444	5.70848	2.04364	0.023884	0.207134	GOLGA2P5
ENSG00000272870	66.0061	63.2558	31.7882	28.1512	20.7256	9.15839	53.6834	19.3451	1.46522	0.0239397	0.207429	AC097534.2
ENSG00000257800	18.1392	13.5508	6.50372	6.02539	0.0522016	0.0449898	12.7312	2.04086	2.5386	0.0239729	0.207581	FNBP1P1
ENSG00000267710	9.01573	3.52301	16.9343	4.01657	0.0386044	0.0333072	9.82433	1.36283	2.70511	0.024041	0.207991	EDDM13
ENSG00000160766	85.8835	60.4769	65.548	39.2127	13.969	30.4819	70.6361	27.8879	1.33508	0.0240951	0.20819	GBAP1
ENSG00000026036	75.0306	65.9336	50.544	42.2199	11.6341	3.54239	63.8361	19.1321	1.72897	0.0241049	0.20819	RTEL1-TNFRSF6B
ENSG00000136504	511.439	495.851	525.443	426.351	172.886	143.566	510.911	247.601	1.04391	0.0241747	0.208469	KAT7
ENSG00000274487	141.95	74.9028	89.8931	72.3886	19.7255	18.2027	102.249	36.7723	1.47016	0.0242128	0.208469	AC244154.1
ENSG00000183914	2.69275	3.62177	2.7999	2.78e-17	2.78e-17	2.78e-17	3.03814	2.78e-17	4.67155	0.0242231	0.208495	DNAH2
ENSG00000233491	8.95734	25.3922	14.0292	5.02601	0.0738551	5.58374	16.1262	3.5612	2.12899	0.0243832	0.209432	AC008163.1
ENSG00000140022	2.69263	2.69132	3.75479	2.78e-17	2.78e-17	2.78e-17	3.04625	2.78e-17	4.67477	0.0244576	0.209642	STON2
ENSG00000228073	2.69263	2.69132	3.75479	2.78e-17	2.78e-17	2.78e-17	3.04625	2.78e-17	4.67477	0.024459	0.209642	AC133106.1
ENSG00000166147	41099.2	44431	38132.6	37252.2	10140.8	7866.77	41220.9	18419.9	1.16209	0.0244708	0.209681	FBN1
ENSG00000263345	17.1213	33.5193	14.944	11.0525	3.51675	0.0759745	21.8615	4.88173	2.12435	0.0244998	0.209866	AC006435.2
ENSG00000260518	0.830247	11.9453	0.888939	2.78e-17	2.78e-17	2.78e-17	4.55484	2.78e-17	5.22694	0.0245607	0.210071	BMS1P8
ENSG00000112984	221.427	271.978	54.236	100.549	65.6525	22.7508	182.547	62.9842	1.5328	0.0245722	0.210071	KIF20A
ENSG00000221955	208.662	395.674	301.586	184.016	106.072	151.349	301.974	147.146	1.03611	0.0245751	0.210071	SLC12A8
ENSG00000260051	14.441	19.0049	12.1485	8.03461	0.0634041	0.0545957	15.1981	2.71754	2.40436	0.0246422	0.210335	AL031600.1
ENSG00000167525	41.5041	61.4281	67.4583	22.1234	29.8673	17.015	56.7969	23.0019	1.30029	0.0246496	0.210335	PROCA1
ENSG00000121858	32.4731	3.4833	93.8378	9.0499	14.7972	1.25076	43.2647	8.36594	2.35031	0.0246845	0.210566	TNFSF10
ENSG00000228078	0	2.65404	12.3024	2.78e-17	2.78e-17	2.78e-17	4.9855	2.78e-17	5.35043	0.0247105	0.210575	HLA-U
ENSG00000150636	15.2257	55.9414	150.02	23.128	17.3511	25.944	73.7289	22.141	1.7298	0.0247402	0.210663	CCDC102B
ENSG00000177409	731.141	312.429	413.959	345.909	137.21	210.116	485.843	231.078	1.07118	0.0247797	0.210875	SAMD9L
ENSG00000132405	312.634	306.169	357.799	246.342	29.0007	15.9979	325.534	97.1135	1.7431	0.0247889	0.210887	TBC1D14
ENSG00000175548	171.703	133.637	160.162	95.5248	43.9001	73.4152	155.167	70.9467	1.12663	0.0248293	0.210887	ALG10B
ENSG00000270116	9.09551	3.55643	5.60779	2.0083	0.021699	0.0187467	6.08658	0.682914	2.89488	0.0248328	0.210887	AP001429.1
ENSG00000264932	6.32158	3.55617	8.45827	0.000881454	0.0219728	2.18445	6.11201	0.735769	2.85968	0.0248662	0.210983	AC115989.1
ENSG00000172572	179.701	476.926	582.638	278.536	148.666	131.111	413.088	186.104	1.14927	0.0248912	0.21101	PDE3A
ENSG00000224401	7.33233	2.67692	0.89481	2.78e-17	2.78e-17	2.78e-17	3.63469	2.78e-17	4.91667	0.0248989	0.21101	RPL7P57
ENSG00000250848	6.32897	5.40284	5.61185	2.0083	0.021699	0.0187467	5.78122	0.682914	2.82076	0.0250813	0.212241	AC021087.1
ENSG00000256977	3.58304	2.65914	7.53858	1.00442	0.0115758	0.0100089	4.59359	0.342001	3.29029	0.0250967	0.212309	LIMS3
ENSG00000237126	10.8285	8.07729	15.017	5.02338	2.32556	0.0504442	11.3076	2.46646	2.12645	0.0251404	0.212615	AC073254.1
ENSG00000223949	44.4579	26.2073	0	4.02077	4.54173	0.0554558	23.5551	2.87265	2.97233	0.0251902	0.212785	ROR1-AS1
ENSG00000111536	1.70749	8.09435	19.7785	3.01361	1.17828	0.0334994	9.86013	1.40846	2.68827	0.0252289	0.212986	IL26
ENSG00000278922	24.344	41.6031	29.9583	20.1016	5.85987	3.50618	31.9685	9.82253	1.68487	0.0252995	0.213456	AC002310.6
ENSG00000145864	9.18432	0.835086	1.83702	2.78e-17	2.78e-17	2.78e-17	3.95214	2.78e-17	5.03095	0.0253341	0.213534	GABRB2
ENSG00000272240	16.2685	10.782	18.7542	8.03461	0.0634041	0.0545957	15.2682	2.71754	2.41134	0.0254087	0.214061	AC004908.1
ENSG00000163050	235.847	208.619	228.533	65.3669	111.724	144.472	224.333	107.188	1.06563	0.0254579	0.21435	COQ8A
ENSG00000250251	340.643	433.583	308.122	218.183	16.3386	2.4258	360.782	78.9824	2.18959	0.0255136	0.214504	PKD1P6
ENSG00000285103	11.7557	12.668	7.45856	5.02337	1.21578	1.18497	10.6274	2.4747	2.03863	0.0255505	0.214673	AL451123.1
ENSG00000138379	9.00763	8.08737	14.0825	5.02092	0.0457499	0.0394498	10.3925	1.70204	2.48932	0.0255574	0.214673	MSTN
ENSG00000253327	9.11692	6.33445	0.884432	1.00442	0.0115758	0.0100089	5.44527	0.342001	3.53169	0.0255638	0.214673	RAD21-AS1
ENSG00000132639	195.979	146.195	795.371	187.032	165.816	74.6808	379.182	142.509	1.4108	0.0255866	0.214802	SNAP25
ENSG00000067141	1351.77	1385.49	2077.47	1388.68	546.08	453.039	1604.91	795.932	1.01138	0.0256569	0.21524	NEO1
ENSG00000267523	21.6259	42.5301	26.2034	18.0891	1.29176	4.60184	30.1198	7.99422	1.89093	0.0257287	0.215615	AC008735.2
ENSG00000271933	15.3789	12.6272	12.1606	7.02995	0.0580593	0.0500148	13.3889	2.37934	2.40263	0.0258009	0.21613	AL603756.1
ENSG00000235703	55.1213	34.2449	69.3498	33.1757	10.4946	13.6306	52.9053	19.1003	1.46076	0.0258414	0.216257	LINC00894
ENSG00000214331	55.9767	64.1048	87.1389	45.2349	2.48378	10.2785	69.0735	19.3324	1.82761	0.0259167	0.216493	AC009053.1
ENSG00000280828	13.575	10.82	10.2859	6.02671	1.2154	0.050229	11.5603	2.43078	2.17314	0.0259862	0.21687	AC090114.3
ENSG00000238405	1.74977	0.834669	9.46776	2.78e-17	2.78e-17	2.78e-17	4.0174	2.78e-17	5.05586	0.0259923	0.21687	RNA5SP311
ENSG00000231466	10.9263	1.7215	7.49803	2.0083	0.021699	0.0187467	6.71527	0.682914	3.03689	0.026013	0.216917	AL022324.2
ENSG00000226791	0.82096	0	17.0399	2.78e-17	2.78e-17	2.78e-17	5.95362	2.78e-17	5.59989	0.0261175	0.217448	AC109826.1
ENSG00000246985	30.8212	9.84381	19.6609	4.02484	8.00215	5.66419	20.1086	5.89706	1.75312	0.0261917	0.217772	SOCS2-AS1
ENSG00000281883	8.10706	4.4397	15.0491	4.01657	0.0386044	0.0333072	9.1986	1.36283	2.61005	0.0263015	0.218474	AL512506.3
ENSG00000111684	121.031	135.448	205.166	114.616	18.6111	12.5953	153.882	48.6076	1.65866	0.026334	0.218573	LPCAT3
ENSG00000132386	1324.68	252.755	2704.17	614.4	701.367	338.954	1427.2	551.574	1.37133	0.0263838	0.21886	SERPINF1
ENSG00000264116	1.76028	6.40991	1.84364	2.78e-17	2.78e-17	2.78e-17	3.33794	2.78e-17	4.79938	0.0264014	0.218939	AC116003.1
ENSG00000154237	510.501	565.391	731.529	523.886	159.09	97.3016	602.474	260.093	1.21083	0.0264221	0.218939	LRRK1
ENSG00000263063	3.62354	3.62192	1.84751	2.78e-17	2.78e-17	2.78e-17	3.03099	2.78e-17	4.66826	0.0264239	0.218939	AC024361.2
ENSG00000104290	64.0649	64.9407	201.501	53.2925	36.9151	38.4405	110.169	42.8827	1.35809	0.0265748	0.21995	FZD3
ENSG00000156299	108.415	122.847	110.512	58.3218	33.5227	63.1952	113.924	51.6799	1.13805	0.0266004	0.21995	TIAM1
ENSG00000147465	2.61312	2.6115	25.4614	3.01235	0.0306402	0.0264527	10.2287	1.02315	3.13907	0.0266033	0.21995	STAR
ENSG00000071909	8.23555	0	4.68463	2.78e-17	2.78e-17	2.78e-17	4.30672	2.78e-17	5.14306	0.0266552	0.220105	MYO3B
ENSG00000242553	9.92951	9.00789	11.2462	5.02092	0.0457499	0.0394498	10.0612	1.70204	2.44237	0.026657	0.220105	AP001432.1
ENSG00000101842	10.8932	12.7328	0	1.00543	0.0218351	1.12067	7.87534	0.715977	3.23528	0.0267184	0.220421	VSIG1
ENSG00000237037	9.85667	25.3565	19.6728	8.03908	4.60865	0.0702959	18.2953	4.23934	2.06748	0.0267677	0.220637	NDUFA6-DT
ENSG00000261207	23.5223	21.6875	14.0108	8.04262	2.41468	7.86776	19.7402	6.10835	1.66958	0.0267794	0.22067	AL031717.1
ENSG00000116962	2813.8	3896.48	4257.9	3162.49	1092.04	473.422	3656.06	1575.98	1.21387	0.0268456	0.220853	NID1
ENSG00000255320	50.6135	60.5742	28.0437	27.1417	3.62218	13.584	46.4105	14.7826	1.63894	0.0269004	0.221198	AP000759.1
ENSG00000152049	490.57	721.632	1275.76	638.526	339.841	179.735	829.321	386.034	1.10257	0.0269054	0.221198	KCNE4
ENSG00000079101	3.62323	1.76491	3.75479	2.78e-17	2.78e-17	2.78e-17	3.04765	2.78e-17	4.67488	0.0269257	0.221199	CLUL1
ENSG00000267651	3.62323	1.76491	3.75479	2.78e-17	2.78e-17	2.78e-17	3.04765	2.78e-17	4.67488	0.0269277	0.221199	AC015961.1
ENSG00000260597	71.3709	57.7527	91.8199	50.2627	3.64073	11.4117	73.6478	21.7717	1.74974	0.0269287	0.221199	AC012531.1
ENSG00000270903	4.54456	0.841716	4.70357	2.78e-17	2.78e-17	2.78e-17	3.36328	2.78e-17	4.80955	0.0269991	0.22165	HNRNPA3P9
ENSG00000239605	5.47828	3.61234	0.897183	2.78e-17	2.78e-17	2.78e-17	3.32927	2.78e-17	4.79616	0.027045	0.221772	STPG4
ENSG00000129646	103.032	116.569	55.2031	55.3007	32.3072	24.9437	91.6014	37.5172	1.2838	0.0270953	0.222057	QRICH2
ENSG00000127481	5016.89	5000.21	3890.69	4050.4	586.481	418.085	4635.93	1684.99	1.45998	0.0271804	0.222627	UBR4
ENSG00000095564	1568.69	1284.34	1551.05	1325.32	339.945	204.608	1468.02	623.291	1.23545	0.0271957	0.222689	BTAF1
ENSG00000279873	6.29882	10.9039	4.64758	3.01235	0.0306402	0.0264527	7.28343	1.02315	2.6463	0.027275	0.223026	LINC01126
ENSG00000254352	18.0885	3.50062	26.302	0.00211588	6.66562	0.0462774	15.9637	2.238	2.75577	0.0273279	0.223026	AC100854.1
ENSG00000241627	8.9536	18.983	22.5154	9.0418	2.37154	0.0666136	16.8173	3.82665	2.08756	0.0273421	0.223026	UBQLN4P1
ENSG00000188566	282.823	311.624	255.678	226.242	86.5016	65.6455	283.375	126.13	1.16593	0.0273537	0.223026	NDOR1
ENSG00000169564	1664.44	1766.68	1890.11	1583.75	559.9	290.442	1773.74	811.366	1.12801	0.0273927	0.22311	PCBP1
ENSG00000176700	46.081	47.8754	41.1944	25.1303	13.8283	1.26803	45.0503	13.4089	1.73553	0.027393	0.22311	SCAND2P
ENSG00000274620	6.36303	1.74092	5.63169	0.000470988	1.11431	0.0100918	4.57855	0.374959	3.25611	0.0274222	0.223145	MIR378J
ENSG00000179532	211.442	192.36	219.172	150.828	69.2159	72.3676	207.658	97.4705	1.089	0.027427	0.223145	DNHD1
ENSG00000185013	11.8329	9.05943	0.878025	0.000883214	2.21465	0.0190212	7.2568	0.74485	3.08786	0.027519	0.223354	NT5C1B
ENSG00000279833	23.4438	42.5303	24.3226	16.0739	0.0937958	0.0805685	30.0989	5.41609	2.43552	0.027549	0.223407	AL031846.2
ENSG00000279716	16.1936	22.5529	36.5847	15.074	2.4268	3.4782	25.1104	6.99299	1.81955	0.0275922	0.223448	AC006128.1
ENSG00000162572	150.003	198.792	80.4863	76.4211	55.344	59.8896	143.094	63.8849	1.16163	0.0276177	0.223457	SCNN1D
ENSG00000252743	4.50879	7.28998	1.8316	1.00442	0.0115758	0.0100089	4.54346	0.342001	3.27601	0.0276573	0.223714	RNU6-850P
ENSG00000008323	41.6523	33.4438	11.1677	15.0712	2.4124	0.0832446	28.7546	5.8556	2.2638	0.0277057	0.223942	PLEKHG6
ENSG00000144488	162.628	172.504	187.33	31.1791	51.9336	133.014	174.154	72.0424	1.27284	0.0277583	0.224214	ESPNL
ENSG00000008710	3775.33	3824.24	2463.27	2951.32	424.076	349.185	3354.28	1241.53	1.4337	0.0277765	0.224298	PKD1
ENSG00000233101	35.2514	28.8737	32.7783	19.0924	0.108499	3.48586	32.3011	7.56225	2.06829	0.0278137	0.224386	HOXB-AS3
ENSG00000166278	11.6445	18.9054	49.7578	6.03552	4.69644	12.3135	26.7692	7.68182	1.7852	0.0278281	0.224386	C2
ENSG00000134780	131.041	117.409	105.818	78.4131	8.25032	2.42116	118.089	29.6948	1.98593	0.0278311	0.224386	DAGLA
ENSG00000214338	8.14693	5.38089	7.49375	3.01235	0.0306402	0.0264527	7.00719	1.02315	2.58999	0.0278506	0.224453	SOGA3
ENSG00000166444	337.836	464.166	1423.81	549.018	79.6761	38.592	741.938	222.429	1.73715	0.0278781	0.224611	ST5
ENSG00000143341	2298.73	2925.49	4353.47	2854.79	576.094	476.8	3192.56	1302.56	1.29316	0.0279163	0.224793	HMCN1
ENSG00000041515	9.86064	8.94564	33.836	8.03813	2.37201	1.21162	17.5474	3.87392	2.13767	0.0279444	0.224829	MYO16
ENSG00000110665	0	11.0126	2.77872	2.78e-17	2.78e-17	2.78e-17	4.59712	2.78e-17	5.23267	0.0279523	0.224829	C11orf21
ENSG00000249835	11.6854	12.5914	27.2315	9.03934	0.0683026	0.0587906	17.1694	3.05548	2.42131	0.0279817	0.224939	VCAN-AS1
ENSG00000234818	4.51602	2.66446	5.63779	1.00442	0.0115758	0.0100089	4.27276	0.342001	3.18823	0.0280009	0.225017	AC007314.1
ENSG00000085872	402.991	472.397	413.975	372.044	93.4575	63.4191	429.788	176.307	1.28411	0.0280342	0.225017	CHERP
ENSG00000165023	0	0	22.6973	2.78e-17	2.78e-17	2.78e-17	7.56577	2.78e-17	5.9342	0.0280367	0.225017	DIRAS2
ENSG00000236064	7.29299	4.50669	1.8316	0.000470457	0.0116584	1.09823	4.54376	0.370119	3.25005	0.0280406	0.225017	AL034399.2
ENSG00000114805	3.61328	0.841658	5.6599	2.78e-17	2.78e-17	2.78e-17	3.37161	2.78e-17	4.81292	0.0281718	0.22573	PLCH1
ENSG00000269068	0.842327	3.61163	5.6599	2.78e-17	2.78e-17	2.78e-17	3.37129	2.78e-17	4.8128	0.0281748	0.22573	AC009955.4
ENSG00000250644	53.2341	53.2101	140.599	35.1941	20.8454	39.4754	82.3476	31.8383	1.36699	0.0282878	0.22626	AC068580.4
ENSG00000121653	128.254	179.746	198.585	113.623	68.0124	52.0552	168.862	77.897	1.11388	0.0283043	0.226324	MAPK8IP1
ENSG00000129465	8.03605	8.03202	39.487	7.03524	3.49833	2.32677	18.5183	4.28678	2.07719	0.028315	0.226346	RIPK3
ENSG00000228031	4.55652	1.765	2.7999	2.78e-17	2.78e-17	2.78e-17	3.04047	2.78e-17	4.67159	0.0283473	0.226439	AC078842.1
ENSG00000196535	821.36	1045.95	827.956	747.114	98.1115	47.629	898.423	297.618	1.59323	0.0283565	0.226439	MYO18A
ENSG00000275325	4.55652	1.765	2.7999	2.78e-17	2.78e-17	2.78e-17	3.04047	2.78e-17	4.67159	0.0283583	0.226439	PDCD6IPP1
ENSG00000149639	1085.27	1013.42	693.994	832.597	274.268	201.196	930.896	436.02	1.09357	0.0285129	0.227199	SOGA1
ENSG00000273521	58.8571	31.5752	20.5469	19.0893	0.10155	0.0871744	36.993	6.426	2.49351	0.0286014	0.227617	AL162274.1
ENSG00000244218	12.6191	14.4408	16.8715	8.03461	0.0634041	0.0545957	14.6438	2.71754	2.35133	0.0286509	0.227885	RN7SL81P
ENSG00000146776	79.5346	68.6274	66.4848	48.2593	15.1158	22.6533	71.5489	28.6761	1.31274	0.0287199	0.228179	ATXN7L1
ENSG00000226874	2.69251	1.76482	4.71128	2.78e-17	2.78e-17	2.78e-17	3.0562	2.78e-17	4.67828	0.0287846	0.228503	AC005154.1
ENSG00000258904	2.69251	1.76482	4.71128	2.78e-17	2.78e-17	2.78e-17	3.0562	2.78e-17	4.67828	0.028798	0.228546	AL157871.5
ENSG00000283294	1.76582	2.6912	4.71128	2.78e-17	2.78e-17	2.78e-17	3.0561	2.78e-17	4.67824	0.0288091	0.228571	AP005212.4
ENSG00000246339	10.8481	12.6797	6.51811	2.01192	1.206	3.34794	10.0153	2.18862	2.13642	0.0288735	0.228949	EXTL3-AS1
ENSG00000204311	80.4007	100.288	75.845	48.2629	41.4171	14.8257	85.5111	34.8352	1.2915	0.0289214	0.229167	PJVK
ENSG00000167371	65.0147	126.584	45.8347	32.1774	43.6167	11.439	79.1443	29.0777	1.44056	0.0289243	0.229167	PRRT2
ENSG00000132874	9.09611	6.31955	2.76537	0.000883214	2.21465	0.0190212	6.06034	0.74485	2.83957	0.0289525	0.229327	SLC14A2
ENSG00000125247	164.393	175.168	332.572	123.683	99.0966	100.552	224.044	107.777	1.05452	0.0291315	0.230107	TMTC4
ENSG00000139437	280.148	233.916	215.401	189.037	79.5824	66.757	243.155	111.792	1.11906	0.029398	0.231867	TCHP
ENSG00000254598	50.5515	60.496	80.5824	46.2413	7.07849	8.04302	63.8766	20.4543	1.63389	0.0294177	0.23192	CSNK2A3
ENSG00000161653	112.023	174.415	78.6231	66.3636	60.9816	21.606	121.687	49.6504	1.29062	0.029656	0.233284	NAGS
ENSG00000075290	3.56241	7.25027	6.56201	0.000881454	0.0219728	2.18445	5.79157	0.735769	2.78393	0.0297505	0.233581	WNT8B
ENSG00000123999	62.403	68.7281	14.9041	21.1139	18.3972	8.01857	48.6784	15.8432	1.61134	0.029758	0.233581	INHA
ENSG00000007944	86.7602	50.4991	100.253	48.2617	20.8491	28.2812	79.1706	32.464	1.28107	0.0298168	0.233723	MYLIP
ENSG00000187801	49.7443	44.2732	25.238	15.0801	0.122918	16.8252	39.7519	10.6761	1.87873	0.0298241	0.233723	ZFP69B
ENSG00000205129	78.5811	140.126	48.6405	21.1217	47.1283	38.39	89.1159	35.5466	1.32469	0.0298398	0.233766	C4orf47
ENSG00000143369	6172.88	1874.99	769.81	1398.74	1351.06	926.23	2939.23	1225.34	1.26216	0.0298502	0.233783	ECM1
ENSG00000206561	27.9739	24.3282	46.8843	14.0767	7.01791	14.6429	33.0621	11.9125	1.46188	0.0298704	0.233828	COLQ
ENSG00000173456	678.64	625.932	483.264	507.801	224.693	133.428	595.945	288.64	1.04499	0.0299214	0.23405	RNF26
ENSG00000178764	207.796	192.335	311.938	149.826	101.421	103.956	237.357	118.401	1.00201	0.0299257	0.23405	ZHX2
ENSG00000198925	915.354	1055.89	782.051	647.559	43.9924	13.7363	917.764	235.096	1.96418	0.0299783	0.234337	ATG9A
ENSG00000226237	12.5505	8.9164	61.0543	10.0502	0.0948485	6.75738	27.5071	5.63415	2.25539	0.0300404	0.234694	GAS1RR
ENSG00000235027	25.2908	26.1896	25.2818	15.0722	3.54665	0.0855944	25.5874	6.23481	2.0063	0.0300614	0.234774	AC068580.3
ENSG00000187372	28.1388	18.9853	2.7349	7.03242	0.0687269	2.30104	16.6197	3.13406	2.34914	0.0300901	0.234774	PCDHB13
ENSG00000185278	190.628	198.681	260.406	155.857	76.1207	80.2664	216.572	104.081	1.05516	0.0300999	0.234774	ZBTB37
ENSG00000272908	2.68524	6.41014	0.897184	2.78e-17	2.78e-17	2.78e-17	3.33085	2.78e-17	4.79585	0.0301024	0.234774	AC006033.2
ENSG00000186174	2105.43	2268.9	1734.59	1460.06	62.4242	47.6274	2036.31	523.369	1.95974	0.0301156	0.234774	BCL9L
ENSG00000105497	1434.16	1125.45	264.973	375.078	204.041	631.186	941.526	403.435	1.22241	0.0301163	0.234774	ZNF175
ENSG00000168939	65.9014	78.5456	123.687	36.2017	30.0304	50.7498	89.378	38.994	1.1943	0.0301346	0.234778	SPRY3
ENSG00000264954	6.41264	2.68389	0.897182	2.78e-17	2.78e-17	2.78e-17	3.33124	2.78e-17	4.79602	0.0301373	0.234778	PRR29-AS1
ENSG00000205572	66.8895	82.2751	27.0913	32.1731	18.4859	14.7693	58.752	21.8094	1.42333	0.0301414	0.234778	SERF1B
ENSG00000225783	10.7373	41.6604	27.1597	10.0544	10.324	4.60494	26.5191	8.32778	1.65613	0.0301982	0.235156	MIAT
ENSG00000276231	0.839002	8.26345	1.84016	2.78e-17	2.78e-17	2.78e-17	3.64754	2.78e-17	4.91947	0.0302098	0.235182	PIK3R6
ENSG00000011258	205.083	268.278	236.023	157.87	117.497	75.7807	236.461	117.049	1.01309	0.0302222	0.235215	MBTD1
ENSG00000260618	15.4361	8.08801	7.46066	5.02224	1.20482	0.0452015	10.3283	2.09075	2.21894	0.030235	0.235251	AC025917.1
ENSG00000158869	25.3086	24.3865	20.5854	7.03932	12.4986	1.24216	23.4268	6.92668	1.73866	0.0303036	0.235656	FCER1G
ENSG00000272442	10.0703	1.73759	2.77557	1.00442	0.0115758	0.0100089	4.86116	0.342001	3.37137	0.0303171	0.235697	AL353588.1
ENSG00000140534	248.533	260.178	112.329	129.71	89.8159	22.7643	207.013	80.7635	1.35593	0.0305139	0.236712	TICRR
ENSG00000163618	200.203	0	0	1.00888	0.0700121	8.81094	66.7343	3.29661	4.26813	0.0306496	0.237315	CADPS
ENSG00000240666	7.28111	0.82681	6.57839	1.00442	0.0115758	0.0100089	4.89544	0.342001	3.38154	0.0306754	0.23745	MME-AS1
ENSG00000216179	1.74215	8.2193	3.72828	1.00442	0.0115758	0.0100089	4.56324	0.342001	3.28199	0.0308329	0.238085	MIR541
ENSG00000140688	896.378	1025.17	779.243	713.929	81.9909	27.2964	900.265	274.405	1.71336	0.0308329	0.238085	C16orf58
ENSG00000206113	20.7944	22.6102	13.0729	7.03838	5.7843	5.67172	18.8258	6.1648	1.59238	0.0308343	0.238085	CFAP99
ENSG00000180787	67.747	69.5285	82.4355	40.2196	36.8111	15.9372	73.237	30.9893	1.23656	0.0308407	0.238085	ZFP3
ENSG00000230408	1.74215	8.2193	3.72828	1.00442	0.0115758	0.0100089	4.56324	0.342001	3.28199	0.0308581	0.238155	AC007163.1
ENSG00000227230	18.1633	2.6061	14.0673	5.02092	0.0457499	0.0394498	11.6122	1.70204	2.65339	0.0308804	0.238263	AL606534.1
ENSG00000249863	7.14863	20.8616	13.1024	7.02995	0.0580593	0.0500148	13.7042	2.37934	2.43847	0.0308994	0.238345	AC021106.1
ENSG00000143473	8.9102	4.38646	95.7857	14.065	1.26672	0.0782573	36.3608	5.13667	2.79101	0.0309879	0.238758	KCNH1
ENSG00000279794	13.54	11.7059	16.8772	8.03592	1.2328	0.0590021	14.041	3.10924	2.11364	0.0309991	0.238758	AC024580.1
ENSG00000010318	94.9033	82.1821	72.096	50.2738	19.7212	37.2716	83.0605	35.7555	1.2116	0.0310114	0.238758	PHF7
ENSG00000104894	60.5556	29.7105	74.9774	33.1649	1.30997	1.26463	55.0811	11.9132	2.19448	0.0310395	0.238911	CD37
ENSG00000140548	285.55	281.807	236.006	226.236	48.5502	39.6945	267.788	104.827	1.35094	0.0310511	0.238935	ZNF710
ENSG00000241404	21.6686	20.7482	26.2387	14.0706	3.56481	4.59289	22.8852	7.40942	1.60459	0.031084	0.239125	EGFL8
ENSG00000255299	8.18901	4.48667	3.71737	2.0083	0.021699	0.0187467	5.46435	0.682914	2.74349	0.0312363	0.240038	AP003557.1
ENSG00000172602	5.37412	3.53889	14.1302	3.01235	0.0306402	0.0264527	7.68107	1.02315	2.72465	0.0312755	0.240145	RND1
ENSG00000274756	21.7486	13.515	12.1451	7.03441	4.59453	0.0670217	15.8029	3.89865	1.97479	0.0313262	0.24047	AC243732.1
ENSG00000260300	9.97686	3.53921	9.38273	2.01044	0.03899	2.23232	7.63293	1.42725	2.30765	0.0314142	0.24088	AC009119.2
ENSG00000205978	98.3862	216.784	281.046	143.786	57.6946	39.671	198.739	80.3838	1.30349	0.0314435	0.24088	NYNRIN
ENSG00000138741	0	5.4516	6.59944	2.78e-17	2.78e-17	2.78e-17	4.01701	2.78e-17	5.04653	0.031445	0.24088	TRPC3
ENSG00000110427	619.977	425.402	253.763	324.791	140.644	167.229	433.047	210.888	1.03707	0.0315325	0.241019	KIAA1549L
ENSG00000261644	23.4943	26.2173	17.7653	9.04902	10.2994	3.4849	22.4923	7.61109	1.54778	0.0315678	0.241183	AC007728.2
ENSG00000283240	6.31515	4.47071	8.45277	1.00622	2.24535	0.0267958	6.41287	1.09279	2.4233	0.0315709	0.241183	AC007529.2
ENSG00000188234	174.421	132.735	152.663	99.5462	73.7143	38.5295	153.273	70.5967	1.11618	0.0316712	0.241556	AGAP4
ENSG00000150995	410.2	471.465	568.551	412.272	116.503	171.763	483.405	233.513	1.04853	0.0316803	0.241556	ITPR1
ENSG00000230724	3.53856	12.7312	7.48248	3.01361	1.17828	0.0334994	7.9174	1.40846	2.37337	0.0317045	0.241556	LINC01001
ENSG00000197329	117.454	121.926	125.506	70.3876	47.2987	57.6169	121.629	58.4344	1.05537	0.0317099	0.241556	PELI1
ENSG00000182858	173.443	224.902	250.096	171.932	26.6807	14.8634	216.147	71.1587	1.60023	0.0318344	0.242162	ALG12
ENSG00000246334	19.8756	26.2536	12.129	5.02966	8.01622	5.67302	19.4194	6.23963	1.62325	0.031937	0.242749	PRR7-AS1
ENSG00000271009	13.5904	1.70343	16.9188	4.01786	0.0459549	1.16519	10.7375	1.743	2.52189	0.0319656	0.242901	AC116667.1
ENSG00000267033	10.1008	0	2.78215	2.78e-17	2.78e-17	2.78e-17	4.29433	2.78e-17	5.13696	0.0319775	0.242927	AC020911.1
ENSG00000054392	149.125	94.7737	142.377	66.3666	72.5071	41.882	128.758	60.2519	1.09395	0.0320151	0.243084	HHAT
ENSG00000274251	21.7265	19.8902	10.2538	8.03908	4.60865	0.0702959	17.2902	4.23934	1.98658	0.0320881	0.243524	AP003419.2
ENSG00000259933	11.7089	20.8505	10.2676	8.03591	0.0685145	1.19937	14.2756	3.10126	2.14021	0.0320977	0.243524	AC009065.2
ENSG00000159314	57.0531	28.858	20.5495	12.0678	8.16085	17.9857	35.4869	12.7381	1.46982	0.0321588	0.243657	ARHGAP27
ENSG00000268119	9.09671	9.09287	0	1.00442	0.0115758	0.0100089	6.06319	0.342001	3.68205	0.0322504	0.244092	AC010615.2
ENSG00000138081	537.637	498.544	627.551	500.755	77.3767	113.091	554.577	230.408	1.26607	0.0323191	0.244336	FBXO11
ENSG00000164309	67.8288	50.565	38.3612	31.1673	19.6099	11.4054	52.2517	20.7275	1.32694	0.0324167	0.244639	CMYA5
ENSG00000149925	405.744	440.813	236.912	291.602	115.278	53.2553	361.157	153.378	1.23412	0.0324322	0.244667	ALDOA
ENSG00000254681	104.769	108.34	179.883	99.5321	11.7123	11.4608	130.997	40.9017	1.67489	0.0325168	0.245136	PKD1P5
ENSG00000249790	0	4.52223	7.55506	2.78e-17	2.78e-17	2.78e-17	4.02576	2.78e-17	5.04979	0.0325824	0.245501	AC092490.1
ENSG00000181045	498.78	635.91	418.636	408.252	246.515	114.23	517.775	256.333	1.01345	0.0327054	0.246195	SLC26A11
ENSG00000279744	4.40349	27.178	24.3855	9.03934	0.0683026	0.0587906	18.6557	3.05548	2.54339	0.032709	0.246195	AC132938.5
ENSG00000152207	11.6331	3.48548	81.7155	9.04801	6.92234	4.58306	32.278	6.85114	2.21613	0.0327301	0.246288	CYSLTR2
ENSG00000100336	0	0	49.9182	2.0083	0.021699	0.0187467	16.6394	0.682914	4.34536	0.0328101	0.246503	APOL4
ENSG00000213240	4.50178	9.13704	0.887309	1.00442	0.0115758	0.0100089	4.84204	0.342001	3.36675	0.0328772	0.246829	AC239799.1
ENSG00000102057	77.6511	90.2865	141.481	69.3769	38.0621	22.717	103.14	43.3853	1.2453	0.0329498	0.247016	KCND1
ENSG00000234290	26.1634	16.1631	52.5401	18.0907	6.97047	1.25309	31.6222	8.77141	1.83131	0.0329563	0.247016	AC116366.1
ENSG00000180720	4.52487	3.59533	3.73734	1.00442	0.0115758	0.0100089	3.95251	0.342001	3.07922	0.0330376	0.247302	CHRM4
ENSG00000172349	79.5422	63.1978	65.5502	16.0936	12.8194	50.5731	69.4301	26.4954	1.38628	0.0330882	0.247616	IL16
ENSG00000167702	261.099	414.642	273.468	258.418	98.0105	53.2477	316.403	136.559	1.21061	0.0331069	0.247633	KIFC2
ENSG00000259660	11.7253	16.2979	10.2769	7.02995	0.0580593	0.0500148	12.7667	2.37934	2.33554	0.0333943	0.249189	DNM1P47
ENSG00000167447	454.571	320.608	312.806	297.639	119.908	113.056	362.661	176.867	1.03458	0.0334499	0.249409	SMG8
ENSG00000198673	14.5229	4.43307	11.2462	4.01898	2.3099	0.0454143	10.0674	2.12476	2.16658	0.0334795	0.249565	FAM19A2
ENSG00000188779	19.9194	18.0825	9.31784	2.01419	9.0057	1.21347	15.7733	4.07779	1.92192	0.0335046	0.249599	SKOR1
ENSG00000259005	1.76609	5.48946	1.84751	2.78e-17	2.78e-17	2.78e-17	3.03435	2.78e-17	4.66789	0.0335348	0.249599	AC005479.1
ENSG00000177294	12.8311	1.73147	1.8251	0.000470988	1.11431	0.0100918	5.46255	0.374959	3.49713	0.0335736	0.249745	FBXO39
ENSG00000163141	9.00815	12.6734	9.35106	3.01634	3.42592	1.18572	10.3442	2.54266	1.97464	0.0336651	0.249971	BNIPL
ENSG00000164068	564.743	608.767	593.813	499.745	70.4623	30.6857	589.108	200.298	1.55537	0.033676	0.249987	RNF123
ENSG00000135917	16.1357	31.5156	129.438	7.04455	19.5522	24.7446	59.0299	17.1138	1.77939	0.0337288	0.250218	SLC19A3
ENSG00000278864	189.835	152.656	77.6756	91.4835	2.4955	5.81653	140.055	33.2652	2.06915	0.0337577	0.250269	AC055811.4
ENSG00000201499	6.30954	8.15081	5.60053	3.01235	0.0306402	0.0264527	6.68696	1.02315	2.52422	0.0337865	0.250288	RNU6-312P
ENSG00000269069	19.8278	28.0072	29.9869	13.0687	3.58323	10.1498	25.9406	8.93392	1.5212	0.0338422	0.250571	AC007842.1
ENSG00000283297	5.38844	8.15065	6.54896	3.01235	0.0306402	0.0264527	6.69601	1.02315	2.5261	0.0339118	0.250891	TEX52
ENSG00000229020	10.9172	4.46248	5.59726	3.01235	0.0306402	0.0264527	6.99232	1.02315	2.58911	0.0339444	0.250998	AKR7A2P1
ENSG00000207554	9.90616	22.7416	2.74227	5.02092	0.0457499	0.0394498	11.7967	1.70204	2.67649	0.0339526	0.250998	MIR647
ENSG00000197935	29.8394	29.8262	18.6928	13.0692	10.3545	4.61689	26.1195	9.34686	1.46876	0.0339615	0.250999	ZNF311
ENSG00000103257	1633.02	671.925	465.429	609.369	339.887	429.221	923.458	459.493	1.00667	0.0341079	0.251413	SLC7A5
ENSG00000207342	4.49473	6.342	4.67027	2.0083	0.021699	0.0187467	5.169	0.682914	2.66424	0.0342316	0.252019	RF00019
ENSG00000130812	27.1739	18.9519	13.0692	3.02049	6.90345	8.96876	19.7317	6.29757	1.63484	0.0342416	0.252027	ANGPTL6
ENSG00000174740	59.6408	35.1425	75.91	36.1936	17.3541	13.6543	56.8978	22.4007	1.33764	0.0343005	0.252304	PABPC5
ENSG00000249286	1.76573	1.76473	5.66887	2.78e-17	2.78e-17	2.78e-17	3.06644	2.78e-17	4.68206	0.0343519	0.252449	AMD1P3
ENSG00000279469	2.70142	2.70015	2.80567	2.78e-17	2.78e-17	2.78e-17	2.73575	2.78e-17	4.52689	0.034415	0.252726	AC109454.4
ENSG00000217825	2.70142	2.70015	2.80567	2.78e-17	2.78e-17	2.78e-17	2.73575	2.78e-17	4.52689	0.0344161	0.252726	AC099552.1
ENSG00000279066	1.74578	4.51381	6.5918	1.00442	0.0115758	0.0100089	4.2838	0.342001	3.19295	0.0344799	0.253	HEXDC-IT1
ENSG00000130052	177.99	204.136	187.317	157.859	39.3206	31.7793	189.814	76.3198	1.31164	0.0345489	0.253442	STARD8
ENSG00000261349	4.49448	4.49233	6.57249	2.0083	0.021699	0.0187467	5.18644	0.682914	2.66885	0.0346102	0.253696	AL031432.2
ENSG00000134242	478.129	294.424	177.894	76.4287	89.968	249.356	316.816	138.584	1.19254	0.0346858	0.253882	PTPN22
ENSG00000161249	148.982	75.7289	753.262	131.728	141.605	73.5245	325.991	115.619	1.49433	0.0347043	0.253929	DMKN
ENSG00000242689	7.2035	11.8013	5.58618	3.01467	2.29179	0.039861	8.19698	1.78211	2.11398	0.0347325	0.253929	CNTF
ENSG00000136874	196.984	177.907	206.998	156.857	51.968	48.6913	193.963	85.8389	1.17348	0.0347453	0.253929	STX17
ENSG00000224072	4.52502	4.523	2.78594	1.00442	0.0115758	0.0100089	3.94465	0.342001	3.07704	0.0347719	0.253929	AL139811.1
ENSG00000078596	0	11.8695	6.55735	0.000470457	0.0116584	1.09823	6.14229	0.370119	3.65999	0.0348021	0.253929	ITM2A
ENSG00000156875	74.1137	58.6762	66.4948	40.2024	2.47236	0.115139	66.4282	14.2633	2.20731	0.0348062	0.253929	MFSD14A
ENSG00000138670	13.5245	24.4896	8.37711	1.00914	1.24268	8.83829	15.4637	3.69671	2.02845	0.0348107	0.253929	RASGEF1B
ENSG00000235848	18.9614	6.21212	33.8089	10.0441	0.0728098	0.0626475	19.6608	3.3932	2.47467	0.0348466	0.253997	RMDN2-AS1
ENSG00000228741	2.66569	2.66427	7.54645	1.00442	0.0115758	0.0100089	4.29214	0.342001	3.19579	0.03491	0.254077	SPATA13
ENSG00000188856	150.825	254.726	279.142	1.01238	5.96501	136.062	228.231	47.6798	2.25363	0.0349198	0.254077	RPSAP47
ENSG00000152078	69.5795	64.1117	66.4942	44.2379	25.3756	12.5569	66.7285	27.3901	1.27865	0.0349465	0.254184	TMEM56
ENSG00000185164	2337.61	2951.71	3136.76	2392.22	199.489	147.023	2808.69	912.91	1.62114	0.034955	0.254184	NOMO2
ENSG00000148541	62.3476	36.9472	82.4707	37.1885	0.134684	5.77339	60.5885	14.3655	2.06402	0.034988	0.25425	FAM13C
ENSG00000232104	29.8553	12.5538	30.9381	14.0662	2.40707	0.0809183	24.449	5.51805	2.11344	0.034999	0.254265	RFX3-AS1
ENSG00000134532	44.1623	121.971	139.608	40.2235	25.4666	58.621	101.914	41.437	1.29567	0.0350495	0.254503	SOX5
ENSG00000112246	85.0653	17.036	59.0157	34.1769	8.19455	5.7816	53.7057	16.051	1.73257	0.03517	0.254978	SIM1
ENSG00000239467	4.55688	3.62207	0.899817	2.78e-17	2.78e-17	2.78e-17	3.02626	2.78e-17	4.66439	0.0351819	0.254978	AC007405.3
ENSG00000259475	4.55688	3.62207	0.899817	2.78e-17	2.78e-17	2.78e-17	3.02626	2.78e-17	4.66439	0.0351896	0.254978	AC036108.1
ENSG00000129151	4.43291	6.25675	20.7139	2.01125	3.38095	0.0400688	10.4678	1.81076	2.44487	0.0351917	0.254978	BBOX1
ENSG00000116014	4.55688	3.62207	0.899817	2.78e-17	2.78e-17	2.78e-17	3.02626	2.78e-17	4.66439	0.0351952	0.254978	KISS1R
ENSG00000273771	9.02192	15.4533	3.69052	1.0074	2.29298	2.2516	9.38857	1.85066	2.27983	0.0352649	0.255289	AC024337.2
ENSG00000171316	199.704	218.607	147.95	123.68	53.1259	95.9978	188.754	90.9347	1.05179	0.0353222	0.255574	CHD7
ENSG00000080511	8.17116	9.09267	0.881979	1.00543	0.0218351	1.12067	6.0486	0.715977	2.86504	0.0353365	0.255613	RDH8
ENSG00000171388	131.936	112.876	123.63	89.4876	44.9925	30.6189	122.814	55.033	1.15472	0.0353973	0.255924	APLN
ENSG00000275371	7.23169	8.15097	4.65292	3.01235	0.0306402	0.0264527	6.67853	1.02315	2.52305	0.0354369	0.255951	AC012645.4
ENSG00000229990	9.15359	1.74112	2.77871	1.00442	0.0115758	0.0100089	4.5578	0.342001	3.28089	0.0354608	0.256059	AC022400.2
ENSG00000179406	76.8611	61.415	42.1031	25.1401	23.0848	30.4631	60.1264	26.2293	1.19382	0.0354889	0.256135	LINC00174
ENSG00000242294	46.9165	65.9184	92.7728	50.2654	8.23571	13.6641	68.5359	24.055	1.50295	0.0357073	0.257255	STAG3L5P
ENSG00000134253	98.4853	118.358	79.5803	54.2992	39.2271	47.4452	98.8079	46.9905	1.06995	0.0358612	0.258103	TRIM45
ENSG00000165983	141.871	114.668	147.995	92.5068	55.3446	44.1427	134.845	63.998	1.07252	0.0359108	0.2582	PTER
ENSG00000159403	1703.24	1033.16	4778.79	1318.3	1442.01	837.02	2505.06	1199.11	1.06278	0.0359391	0.25825	C1R
ENSG00000283537	1.76036	7.34526	0.897185	2.78e-17	2.78e-17	2.78e-17	3.33427	2.78e-17	4.79553	0.035945	0.25825	AC073264.3
ENSG00000283267	28.0723	1.68861	32.8528	2.01385	8.97691	0.0643227	20.8712	3.68503	2.45112	0.0359629	0.25825	FAM237B
ENSG00000261089	7.34804	1.75934	0.897182	2.78e-17	2.78e-17	2.78e-17	3.33485	2.78e-17	4.79578	0.0359742	0.258267	CDC37P2
ENSG00000160712	61.397	81.2957	86.1826	40.2211	40.2711	22.6849	76.2918	34.3924	1.14624	0.0360691	0.258818	IL6R
ENSG00000278991	3.56668	3.56484	9.42298	2.0083	0.021699	0.0187467	5.51817	0.682914	2.75843	0.0360816	0.258843	AC090181.3
ENSG00000006459	370.511	295.326	294.082	271.492	100.329	78.0702	319.973	149.964	1.09173	0.0360956	0.258846	KDM7A
ENSG00000244041	23.5189	23.5085	13.0681	12.0592	3.54098	2.35373	20.0319	5.98462	1.71592	0.0361001	0.258846	LINC01011
ENSG00000259030	22.5724	21.6519	27.1749	12.0638	9.21275	4.60883	23.7997	8.62844	1.44856	0.0361355	0.258991	FPGT-TNNI3K
ENSG00000279861	20.7627	25.3088	20.5912	14.0706	3.56481	4.59289	22.2209	7.40942	1.56253	0.0361549	0.258996	AC073548.1
ENSG00000215068	31.6078	19.7878	48.7639	10.056	18.2177	1.25736	33.3865	9.84368	1.74692	0.0361573	0.258996	AC025171.2
ENSG00000115604	14.3366	5.2872	111.699	2.01663	11.4746	14.5718	43.7743	9.35433	2.21	0.0362317	0.259387	IL18R1
ENSG00000206159	0	0	19.8758	2.78e-17	2.78e-17	2.78e-17	6.62527	2.78e-17	5.74468	0.0362487	0.259387	GYG2P1
ENSG00000131746	25.2334	29.7604	55.3277	18.0977	8.17563	15.7946	36.7738	14.0227	1.38132	0.036268	0.259387	TNS4
ENSG00000251429	13.6422	8.11419	3.69483	4.01657	0.0386044	0.0333072	8.48375	1.36283	2.49581	0.0362708	0.259387	AC098679.2
ENSG00000185101	7.34778	0.84189	1.84363	2.78e-17	2.78e-17	2.78e-17	3.34443	2.78e-17	4.79932	0.0362785	0.259387	ANO9
ENSG00000251141	9.93911	5.35129	13.1482	3.01556	2.31048	1.17637	9.47954	2.16747	2.06656	0.0363219	0.25959	MRPS30-DT
ENSG00000185345	40.6337	64.2132	30.8625	22.1203	21.8298	9.14886	45.2365	17.6996	1.34718	0.0365518	0.260582	PRKN
ENSG00000117600	11.6365	65.2846	13.9831	5.03116	14.7845	4.60198	30.3014	8.13921	1.88067	0.0365758	0.260688	PLPPR4
ENSG00000139946	45.0637	97.5189	179.932	42.2348	56.3583	33.9556	107.505	44.1829	1.28065	0.0367025	0.261265	PELI2
ENSG00000003056	753.577	802.029	1064.03	829.576	162.596	168.447	873.212	386.873	1.17375	0.0367272	0.261347	M6PR
ENSG00000167995	159.057	108.328	156.426	66.3677	35.8549	93.6227	141.27	65.2818	1.11202	0.0367413	0.261347	BEST1
ENSG00000136160	10.7056	66.7919	166.882	32.1754	24.2133	19.2696	81.4599	25.2194	1.68653	0.0368076	0.261688	EDNRB
ENSG00000284154	0.821259	7.24977	9.41597	1.00543	1.14048	0.0188831	5.829	0.721596	2.80838	0.0368335	0.261807	MIR3605
ENSG00000158286	336.145	373.958	265.969	253.394	144.013	65.6658	325.357	154.358	1.07442	0.0369418	0.262283	RNF207
ENSG00000213888	32.5012	37.9362	38.4039	24.1261	7.03795	10.2319	36.2805	13.7987	1.38259	0.0369462	0.262283	LINC01521
ENSG00000258412	2.67152	3.59508	5.64447	1.00442	0.0115758	0.0100089	3.97036	0.342001	3.08568	0.0369563	0.262289	AL355102.1
ENSG00000276805	18.9223	45.3244	11.1735	10.0516	0.100429	8.97546	25.1401	6.37584	1.95067	0.0369852	0.262304	AL133216.2
ENSG00000272948	5.45446	2.67033	3.73734	0.000470988	1.11431	0.0100918	3.95404	0.374959	3.05327	0.0370043	0.262304	AP001412.1
ENSG00000255142	13.5126	18.0701	18.741	9.04285	3.49717	0.0700972	16.7746	4.20337	1.9532	0.0370271	0.262401	AP006621.2
ENSG00000239264	529.485	541.899	729.656	510.805	56.6516	29.5562	600.347	199.004	1.59203	0.0370849	0.262745	TXNDC5
ENSG00000138669	122.812	313.574	124.519	98.5437	50.8153	101.597	186.969	83.6519	1.15885	0.0371211	0.262937	PRKG2
ENSG00000205560	0.829965	6.36015	6.58481	1.00442	0.0115758	0.0100089	4.59164	0.342001	3.29171	0.0371707	0.263158	CPT1B
ENSG00000164344	6.34461	3.57019	5.62096	0.000881454	0.0219728	2.18445	5.17859	0.735769	2.62635	0.0372237	0.263285	KLKB1
ENSG00000279608	11.8234	8.13104	2.75634	2.01045	2.27058	0.0336932	7.57028	1.43824	2.2914	0.037264	0.263285	AL353795.3
ENSG00000073849	11.6331	6.19509	78.8915	10.0517	9.13986	0.0864091	32.2399	6.42598	2.29961	0.0372689	0.263285	ST6GAL1
ENSG00000273226	15.3988	10.8123	10.2812	3.01811	4.58127	3.40804	12.1641	3.66914	1.70209	0.0372994	0.263285	AL391834.2
ENSG00000228606	19.9382	12.6138	11.209	5.0279	4.62418	4.53494	14.587	4.72901	1.60236	0.0373083	0.263285	AL139011.1
ENSG00000272115	5.43578	7.29019	0.888937	0.000470988	1.11431	0.0100918	4.5383	0.374959	3.2408	0.0373313	0.263285	AC233992.3
ENSG00000253973	2.70155	3.63281	1.85185	2.78e-17	2.78e-17	2.78e-17	2.72874	2.78e-17	4.52337	0.0373711	0.263285	AC079296.1
ENSG00000273890	3.63437	2.70027	1.85185	2.78e-17	2.78e-17	2.78e-17	2.72883	2.78e-17	4.52341	0.0373727	0.263285	AC034102.8
ENSG00000177291	1.75976	0.841541	7.57486	2.78e-17	2.78e-17	2.78e-17	3.39205	2.78e-17	4.82034	0.0374136	0.263394	GJD4
ENSG00000223505	1.75976	0.841541	7.57486	2.78e-17	2.78e-17	2.78e-17	3.39205	2.78e-17	4.82034	0.0374251	0.263394	AC114402.1
ENSG00000180881	87.586	75.7865	196.786	60.3317	22.0535	65.4227	120.053	49.2693	1.28196	0.0375243	0.263962	CAPS2
ENSG00000233008	1.77252	3.63265	2.80567	2.78e-17	2.78e-17	2.78e-17	2.73695	2.78e-17	4.52686	0.037722	0.264811	LINC01725
ENSG00000213561	1.77252	3.63265	2.80567	2.78e-17	2.78e-17	2.78e-17	2.73695	2.78e-17	4.52686	0.0377327	0.264811	AC103591.2
ENSG00000264017	3.63421	1.77155	2.80567	2.78e-17	2.78e-17	2.78e-17	2.73714	2.78e-17	4.52694	0.0377376	0.264811	RN7SL336P
ENSG00000265443	12.7203	8.11407	4.63881	4.01787	1.1926	0.0396547	8.49107	1.75004	2.18165	0.0378093	0.265009	AC127024.3
ENSG00000273295	67.0774	1.68391	33.7113	15.0701	1.27069	0.0807434	34.1575	5.47383	2.6108	0.0378122	0.265009	AP000350.6
ENSG00000249715	13.4984	17.1382	25.3287	8.04206	7.99841	1.23309	18.6551	5.75785	1.67153	0.0378344	0.2651	FER1L5
ENSG00000237017	12.6411	19.0481	6.50373	7.03243	1.23315	1.19971	12.731	3.1551	1.96123	0.0379372	0.265431	AC245052.4
ENSG00000100784	10.7508	29.8698	25.3026	12.0614	5.8102	3.47928	21.9744	7.11697	1.60603	0.0380459	0.265987	RPS6KA5
ENSG00000268686	1.77243	2.70002	3.76198	2.78e-17	2.78e-17	2.78e-17	2.74481	2.78e-17	4.53041	0.0380605	0.265987	AC010643.1
ENSG00000256625	2.7013	1.77145	3.76198	2.78e-17	2.78e-17	2.78e-17	2.74491	2.78e-17	4.53046	0.0380632	0.265987	AC092747.2
ENSG00000256029	50.6367	43.3516	32.7471	28.1383	1.30374	1.25939	42.2451	10.2338	2.02806	0.0381627	0.266261	SNHG28
ENSG00000275532	13.4909	23.5109	22.4902	11.0565	3.55462	5.68632	19.8307	6.76582	1.52966	0.0381678	0.266261	AC006449.2
ENSG00000235863	127.426	126.464	91.755	38.2153	79.3169	42.9833	115.215	53.5052	1.1062	0.0382259	0.266378	B3GALT4
ENSG00000172650	6.2886	6.28559	11.2757	4.01657	0.0386044	0.0333072	7.94996	1.36283	2.40131	0.0382595	0.266433	AGAP5
ENSG00000267737	7.28171	3.57581	3.72432	1.00543	1.14048	0.0188831	4.86061	0.721596	2.55417	0.0383918	0.266914	AC087645.2
ENSG00000272645	65.02	64.9909	100.259	36.1993	45.9398	13.6941	76.7566	31.9444	1.26116	0.0384287	0.267105	GTF2IP20
ENSG00000069702	284.576	193.18	670.739	245.354	153.261	151.408	382.831	183.341	1.06125	0.0385074	0.267263	TGFBR3
ENSG00000163354	12.6493	16.3093	7.44946	1.00825	0.0593583	6.60019	12.136	2.55593	2.18443	0.0385529	0.267461	DCST2
ENSG00000185274	2.67111	0	9.46775	2.78e-17	2.78e-17	2.78e-17	4.04629	2.78e-17	5.05666	0.0386063	0.267559	GALNT17
ENSG00000206149	279.27	210.429	176.05	156.861	103.657	34.0518	221.916	98.1899	1.1746	0.0386481	0.267655	HERC2P9
ENSG00000011590	4.50893	8.21999	0.888937	1.00442	0.0115758	0.0100089	4.53929	0.342001	3.27616	0.0386707	0.267682	ZBTB32
ENSG00000230992	0.846457	5.48925	2.7999	2.78e-17	2.78e-17	2.78e-17	3.0452	2.78e-17	4.67135	0.0387414	0.267912	FAM201B
ENSG00000091879	29.6815	99.2967	257.729	5.03519	13.9903	82.0141	128.902	33.6799	1.93089	0.0387525	0.267921	ANGPT2
ENSG00000124422	2895.17	3026.67	3264.13	2974.45	762.671	718.479	3061.99	1485.2	1.0436	0.038946	0.268741	USP22
ENSG00000198753	285.522	420.985	201.322	231.258	30.1458	8.08777	302.609	89.8305	1.75036	0.0390375	0.269113	PLXNB3
ENSG00000267296	22.5959	14.3875	26.2514	4.02594	9.17337	9.00484	21.0783	7.40138	1.49981	0.0390555	0.269173	CEBPA-DT
ENSG00000261582	4.46884	9.99784	5.60053	3.01235	0.0306402	0.0264527	6.68907	1.02315	2.52623	0.0390851	0.269246	AL121753.1
ENSG00000151364	2.63765	7.23454	9.40336	2.00948	1.16124	0.0266234	6.42518	1.06578	2.44548	0.0391353	0.269463	KCTD14
ENSG00000240038	112.071	70.3832	113.348	27.1551	59.7922	47.431	98.6007	44.7928	1.13787	0.0392221	0.269995	AMY2B
ENSG00000278999	2.69239	0.845618	5.66887	2.78e-17	2.78e-17	2.78e-17	3.06896	2.78e-17	4.68241	0.0392587	0.270125	AC008985.1
ENSG00000167311	0.846271	2.69107	5.66887	2.78e-17	2.78e-17	2.78e-17	3.06874	2.78e-17	4.68232	0.0392771	0.270125	ART5
ENSG00000230069	0.846271	2.69107	5.66887	2.78e-17	2.78e-17	2.78e-17	3.06874	2.78e-17	4.68232	0.0392787	0.270125	LRRC37A15P
ENSG00000258366	32.5406	33.4356	23.3833	21.1044	3.58488	2.38119	29.7865	9.0235	1.70363	0.0393351	0.270318	RTEL1
ENSG00000238039	4.53495	6.39633	0	2.78e-17	2.78e-17	2.78e-17	3.64376	2.78e-17	4.91246	0.0393937	0.270386	AC244197.2
ENSG00000234614	8.22236	0.829338	4.67942	1.00442	0.0115758	0.0100089	4.57704	0.342001	3.28724	0.0394127	0.270396	AL450992.2
ENSG00000271662	4.53381	0	6.60782	2.78e-17	2.78e-17	2.78e-17	3.71388	2.78e-17	4.93666	0.0394389	0.270511	AC233280.2
ENSG00000250979	10.0434	0	6.56704	1.00442	0.0115758	0.0100089	5.5368	0.342001	3.55132	0.0395063	0.270714	AC022905.1
ENSG00000100678	24.3126	75.1468	24.2962	23.12	12.6854	2.39829	41.2519	12.7346	1.68361	0.0396996	0.271973	SLC8A3
ENSG00000260398	11.7147	15.3675	14.0466	6.03133	3.49891	3.42755	13.7096	4.31926	1.63661	0.0397976	0.272449	AC068700.1
ENSG00000253537	112.084	79.442	89.9042	71.3848	27.7425	17.0838	93.8102	38.737	1.27127	0.0398091	0.272458	PCDHGA7
ENSG00000220323	30.7776	19.834	19.644	15.0756	3.56953	4.59793	23.4185	7.74767	1.57486	0.039818	0.272458	HIST2H2BD
ENSG00000260947	42.5255	20.6979	34.6579	17.0898	13.7737	2.3918	32.6271	11.0851	1.54416	0.0400713	0.273797	AL356489.2
ENSG00000260735	7.13625	34.546	6.49264	8.03592	1.2328	0.0590021	16.0583	3.10924	2.31078	0.0401379	0.274122	AC139256.1
ENSG00000204618	81.3564	84.9453	41.1538	40.2098	16.1792	0.123013	69.1518	18.8373	1.86712	0.0401833	0.274236	RNF39
ENSG00000205702	27.0825	37.9838	24.3237	11.0625	14.9238	10.2083	29.7967	12.0648	1.29781	0.0402634	0.274593	CYP2D7
ENSG00000102996	93.9482	81.2359	134.914	50.2787	47.2542	51.9536	103.366	49.8288	1.05093	0.0404342	0.275405	MMP15
ENSG00000261766	6.27321	12.6991	8.41656	5.02092	0.0457499	0.0394498	9.12964	1.70204	2.30624	0.0404412	0.275405	AC133550.2
ENSG00000180884	50.6097	47.8653	43.0674	31.1659	10.4951	15.8646	47.1808	19.1752	1.29046	0.0404891	0.27559	ZNF792
ENSG00000272097	6.34445	2.65027	6.57249	2.0083	0.021699	0.0187467	5.18907	0.682914	2.67111	0.0404973	0.27559	AL024498.1
ENSG00000232546	9.04836	4.45136	10.3269	4.01657	0.0386044	0.0333072	7.94219	1.36283	2.4006	0.0405302	0.275633	AC027644.1
ENSG00000263606	5.41938	7.2688	2.77269	2.0083	0.021699	0.0187467	5.15362	0.682914	2.66192	0.0405325	0.275633	AP000919.1
ENSG00000249087	87.6014	113.808	124.587	52.2902	61.0095	46.3539	108.665	53.2178	1.02857	0.0405902	0.275763	ZNF436-AS1
ENSG00000154874	133.018	55.0366	31.7708	51.2686	10.5161	5.80222	73.2752	22.529	1.69457	0.0406322	0.275786	CCDC144B
ENSG00000203804	9.0007	16.3343	7.45655	1.00825	1.21731	5.52491	10.9305	2.58349	2.03455	0.0406421	0.275788	ADAMTSL4-AS1
ENSG00000108785	37.0249	34.2852	48.7294	27.1331	1.30228	1.25815	40.0132	9.89783	1.99741	0.0407756	0.276366	HSD17B1P1
ENSG00000233452	132.079	71.325	33.643	25.142	27.6964	42.8335	79.0156	31.8906	1.30658	0.0409673	0.276977	STXBP5-AS1
ENSG00000270015	122.01	100.233	101.141	72.3958	47.2605	32.8569	107.795	50.8378	1.08128	0.0409723	0.276977	AC087481.3
ENSG00000254428	18.1271	9.88505	12.1606	8.03592	1.2328	0.0590021	13.3909	3.10924	2.04684	0.0410884	0.277497	AP003392.1
ENSG00000203865	15.3293	12.5872	25.3374	9.04543	1.26796	5.65023	17.7513	5.32121	1.70833	0.0410978	0.277497	ATP1A1-AS1
ENSG00000130592	100.161	63.9837	1093.31	125.697	192.181	67.9027	419.152	128.594	1.70355	0.0411431	0.277672	LSP1
ENSG00000108839	58.7123	70.4685	59.9315	44.2374	20.8095	14.7973	63.0374	26.6147	1.23767	0.0412082	0.278046	ALOX12
ENSG00000170615	7.3316	0	3.74257	2.78e-17	2.78e-17	2.78e-17	3.69139	2.78e-17	4.92645	0.0412263	0.278102	SLC26A5
ENSG00000126746	318.961	341.415	330.622	263.434	11.7349	18.2562	330.333	97.8084	1.75418	0.041257	0.278178	ZNF384
ENSG00000274180	455.45	429.039	302.489	337.861	149.829	101.79	395.659	196.493	1.00857	0.0412887	0.278327	NATD1
ENSG00000226548	19.8247	32.5537	27.1597	18.0882	3.56854	1.24727	26.5127	7.63468	1.77331	0.0413239	0.278498	AC016722.1
ENSG00000280213	33.4294	40.6867	24.3144	15.0818	17.1832	4.64102	32.8101	12.302	1.40558	0.0413341	0.278502	UCKL1-AS1
ENSG00000162745	94.7394	70.3068	1006.2	182	128.977	37.445	390.415	116.141	1.74793	0.0414208	0.278888	OLFML2B
ENSG00000260404	94.8138	159.008	138.623	94.5012	2.49625	9.20123	130.815	35.3996	1.88121	0.0415012	0.279194	AC110079.1
ENSG00000248485	8.18842	1.73119	6.56704	2.0083	0.021699	0.0187467	5.49555	0.682914	2.75384	0.0415053	0.279194	PCP4L1
ENSG00000279544	4.47807	9.09188	4.65908	1.00622	0.0309828	2.21075	6.07634	1.08265	2.35272	0.0415829	0.279545	AL133243.4
ENSG00000167680	1.69226	8.03422	44.2179	1.00889	2.35439	6.65126	17.9815	3.33818	2.38613	0.0416126	0.279587	SEMA6B
ENSG00000185432	180.671	177.878	322.258	67.3781	116.332	151.246	226.936	111.652	1.02318	0.041754	0.280274	METTL7A
ENSG00000063180	142.702	153.488	304.479	90.5026	113.991	93.7717	200.223	99.4217	1.00929	0.0417781	0.28037	CA11
ENSG00000226049	18.9042	35.2616	32.7938	18.0933	8.12515	4.62617	28.9865	10.2815	1.48026	0.0417927	0.280402	TLK2P1
ENSG00000127377	0.792553	2.59093	55.5185	6.02671	1.2154	0.050229	19.634	2.43078	2.94533	0.04181	0.280411	CRYGN
ENSG00000182379	193.316	475.309	85.1469	137.759	103.689	81.3998	251.257	107.616	1.22217	0.0418662	0.280563	NXPH4
ENSG00000230280	6.29337	7.20982	9.38273	4.01657	0.0386044	0.0333072	7.62864	1.36283	2.34221	0.0419121	0.280703	HNRNPA1P59
ENSG00000222108	4.50125	5.42433	4.67465	2.0083	0.021699	0.0187467	4.86674	0.682914	2.57945	0.0419316	0.280717	RNA5SP317
ENSG00000271014	4.50125	5.42433	4.67465	2.0083	0.021699	0.0187467	4.86674	0.682914	2.57945	0.0419377	0.280717	AC062037.1
ENSG00000254245	54.2771	46.0805	23.3572	26.1278	2.45033	0.101766	41.2383	9.55997	2.09021	0.0419938	0.280921	PCDHGA3
ENSG00000220867	4.52456	1.74901	5.64447	1.00442	0.0115758	0.0100089	3.97268	0.342001	3.08725	0.0420183	0.280921	HSPE1P26
ENSG00000281530	1.75007	4.52254	5.64447	1.00442	0.0115758	0.0100089	3.97236	0.342001	3.08715	0.0420271	0.280921	AC004461.2
ENSG00000159712	6.31005	11.8479	1.8186	2.00948	1.16124	0.0266234	6.65884	1.06578	2.49717	0.042189	0.281608	ANKRD18CP
ENSG00000115353	2.65559	0.82659	11.3476	1.00442	0.0115758	0.0100089	4.94326	0.342001	3.39784	0.0422494	0.281798	TACR1
ENSG00000224897	32.6162	11.6533	22.4748	2.01593	6.92716	12.2882	22.2481	7.0771	1.63962	0.0423972	0.282142	POT1-AS1
ENSG00000177082	116.602	98.4435	78.6434	78.4215	16.2971	22.7042	97.8962	39.1409	1.31771	0.0424265	0.282257	WDR73
ENSG00000133687	164.339	57.6614	925.621	167.927	116.39	116.382	382.54	133.566	1.51709	0.0425193	0.282626	TMTC1
ENSG00000196388	78.6115	98.5065	53.3412	55.2906	2.48985	14.7852	76.8197	24.1886	1.66003	0.0425974	0.283079	INCA1
ENSG00000091831	64.2588	24.2973	40.2609	26.1382	7.05484	14.7128	42.939	15.9686	1.41742	0.0427026	0.283429	ESR1
ENSG00000177640	53.4056	24.3152	31.8229	21.1124	12.7128	9.12279	36.5146	14.316	1.34138	0.0427294	0.283429	CASC2
ENSG00000233369	515.022	634.967	644.401	571.148	142.997	154.872	598.13	289.672	1.04505	0.0427429	0.283453	GTF2IP4
ENSG00000244371	1.74563	2.66418	8.50164	1.00442	0.0115758	0.0100089	4.30382	0.342001	3.20101	0.0429095	0.284111	PFN1P8
ENSG00000235408	2.6656	1.74455	8.50164	1.00442	0.0115758	0.0100089	4.30393	0.342001	3.20105	0.0429101	0.284111	SNORA71B
ENSG00000285416	4.47304	7.23485	7.50262	3.01235	0.0306402	0.0264527	6.4035	1.02315	2.4637	0.0429138	0.284111	AC137630.5
ENSG00000007923	484.331	485.02	477.67	454.5	114.191	78.1023	482.34	215.598	1.16053	0.0429282	0.284111	DNAJC11
ENSG00000182224	1.74228	10.0813	1.8316	1.00442	0.0115758	0.0100089	4.55174	0.342001	3.27973	0.0429447	0.284111	CYB5D1
ENSG00000271415	1.77262	4.56784	1.85185	2.78e-17	2.78e-17	2.78e-17	2.73077	2.78e-17	4.52316	0.0430082	0.284131	RPL23AP90
ENSG00000275328	4.56968	1.77165	1.85185	2.78e-17	2.78e-17	2.78e-17	2.73106	2.78e-17	4.52329	0.0430182	0.284131	SPDYE19P
ENSG00000167619	1.77262	4.56784	1.85185	2.78e-17	2.78e-17	2.78e-17	2.73077	2.78e-17	4.52316	0.0430202	0.284131	TMEM145
ENSG00000108984	21.6249	21.615	47.8436	2.01619	1.28951	19.9981	30.3611	7.76794	1.94531	0.0430239	0.284131	MAP2K6
ENSG00000172977	157.218	156.243	165.782	120.657	57.6387	14.8606	159.748	64.3853	1.30815	0.0431297	0.284698	KAT5
ENSG00000213149	8.19953	4.49282	2.77269	2.0083	0.021699	0.0187467	5.15501	0.682914	2.66283	0.0431532	0.28477	CNN2P9
ENSG00000185339	122.859	106.522	186.435	50.2817	54.2079	94.7541	138.605	66.4146	1.06059	0.0433631	0.285777	TCN2
ENSG00000222046	13.5333	15.3552	14.9833	9.03934	0.0683026	0.0587906	14.6239	3.05548	2.19069	0.043549	0.286408	DCDC2B
ENSG00000253854	26.2377	13.4745	25.3047	10.0528	2.42817	8.99977	21.6723	7.16026	1.57759	0.0435604	0.286417	AC010834.3
ENSG00000273253	58.8156	42.4458	24.2952	24.1287	17.2707	6.90166	41.8522	16.1004	1.36985	0.0436359	0.286737	AL022328.4
ENSG00000164171	7223.65	5325.39	1038.62	1787.9	915.874	3167.91	4529.22	1957.23	1.2104	0.0436391	0.286737	ITGA2
ENSG00000001630	100.299	84.866	107.721	75.3979	10.5436	3.55422	97.6288	29.8319	1.70491	0.0438113	0.287732	CYP51A1
ENSG00000142632	135.446	131.77	447.844	110.613	126.653	88.1613	238.354	108.476	1.13478	0.0439373	0.2881	ARHGEF19
ENSG00000259683	28.0164	40.7516	10.232	15.0689	0.0908733	0.0780765	26.3333	5.07927	2.33482	0.0440319	0.288479	AC243562.2
ENSG00000277342	1.77233	1.77136	4.71987	2.78e-17	2.78e-17	2.78e-17	2.75452	2.78e-17	4.53434	0.0440454	0.288479	AC048344.4
ENSG00000230918	2.65627	8.20713	3.72432	1.00543	1.14048	0.0188831	4.86257	0.721596	2.55425	0.0441227	0.288853	AC008063.1
ENSG00000250645	9.11648	4.48678	2.77005	2.0083	0.021699	0.0187467	5.45777	0.682914	2.74326	0.0441936	0.289184	AC010442.2
ENSG00000213023	10.8133	12.6386	14.0577	3.01812	6.78231	1.20747	12.5032	3.6693	1.73766	0.044259	0.289243	SYT3
ENSG00000279278	46.0916	41.5329	41.2004	32.1646	7.04228	3.52948	42.9416	14.2455	1.57967	0.0442632	0.289243	AC245060.6
ENSG00000270231	325.307	362.223	235.99	268.473	91.1135	47.6069	307.84	135.731	1.17983	0.0443252	0.289512	NBPF8
ENSG00000185442	71.6272	20.6928	10.2234	8.04733	11.5195	13.5146	34.1811	11.0271	1.6225	0.0443256	0.289512	FAM174B
ENSG00000279283	14.4283	18.9876	15.9134	7.03597	0.0855724	6.71953	16.4431	4.61369	1.79508	0.0443348	0.289512	AC131009.4
ENSG00000270130	4.49424	2.65011	8.4774	2.0083	0.021699	0.0187467	5.20725	0.682914	2.67703	0.0443474	0.289528	AC068790.7
ENSG00000266524	12.8156	0	4.66251	0.000470988	1.11431	0.0100918	5.82603	0.374959	3.57691	0.0443659	0.289583	GDF10
ENSG00000180233	57.798	56.8661	82.4547	33.1827	37.9291	17.0527	65.7063	29.3881	1.15725	0.044421	0.289664	ZNRF2
ENSG00000167302	111.108	130.059	142.378	88.4847	38.1403	58.7565	127.848	61.7938	1.0461	0.0445518	0.29	TEPSIN
ENSG00000227200	6.30865	1.72128	12.2498	1.00622	0.0309828	2.21075	6.7599	1.08265	2.50192	0.0445644	0.29	AL162724.1
ENSG00000100918	129.227	142.744	87.0629	80.4407	49.5867	42.9988	119.678	57.6754	1.0506	0.0446165	0.290094	REC8
ENSG00000250091	65.8757	143.676	118.958	79.4279	34.6173	9.20686	109.503	41.084	1.41021	0.0448086	0.290879	DNAH10OS
ENSG00000136514	27.2268	3.49949	18.7435	5.0279	4.62418	4.53494	16.4899	4.72901	1.77663	0.0449558	0.291288	RTP4
ENSG00000187045	9.93011	13.5985	6.51811	5.02338	2.32556	0.0504442	10.0156	2.46646	1.95446	0.0449575	0.291288	TMPRSS6
ENSG00000083067	8.04411	10.7724	31.0161	8.03814	3.48581	0.0668175	16.6109	3.86359	2.05938	0.0449836	0.291288	TRPM3
ENSG00000275449	7.25378	5.40297	4.66252	2.00948	1.16124	0.0266234	5.77309	1.06578	2.29407	0.0450505	0.29153	MIR6859-3
ENSG00000221995	33.4681	27.9938	21.5095	19.0914	1.28651	1.24486	27.6572	7.2076	1.91517	0.0451029	0.291731	TIAF1
ENSG00000278561	6.42787	0.845863	1.84751	2.78e-17	2.78e-17	2.78e-17	3.04041	2.78e-17	4.66781	0.0451285	0.29183	PTPN20CP
ENSG00000110900	50.4774	29.6665	333.671	71.3879	32.3474	29.4635	137.938	44.3996	1.63246	0.0452453	0.292387	TSPAN11
ENSG00000244515	6.37351	0.831955	5.63779	1.00442	0.0115758	0.0100089	4.28108	0.342001	3.19347	0.0452712	0.292422	KRT18P34
ENSG00000188365	3.60488	3.6032	3.74257	0.000470457	0.0116584	1.09823	3.65022	0.370119	2.94642	0.0452993	0.292538	AC092171.1
ENSG00000243433	3.57728	4.49888	6.57839	2.0083	0.021699	0.0187467	4.88485	0.682914	2.58527	0.0453635	0.292754	AC010973.1
ENSG00000232470	5.42692	5.42448	3.72432	0.000883214	2.21465	0.0190212	4.85857	0.74485	2.53034	0.0454161	0.292862	AL136368.1
ENSG00000262180	8.11244	9.94635	8.41967	5.02224	1.20482	0.0452015	8.82615	2.09075	1.99451	0.0454211	0.292862	OCLM
ENSG00000224017	3.55384	3.55196	12.2571	2.00948	1.16124	0.0266234	6.4543	1.06578	2.45244	0.0454612	0.293054	LINC01449
ENSG00000224413	13.471	24.3828	33.7684	13.0649	6.91954	0.0881204	23.874	6.69085	1.80918	0.0455169	0.293149	AP001476.1
ENSG00000206567	51.4441	78.5991	79.6276	41.2254	23.1334	32.762	69.8903	32.3736	1.10619	0.045673	0.293565	AC022007.1
ENSG00000137766	2.67743	0	8.52166	2.78e-17	2.78e-17	2.78e-17	3.73303	2.78e-17	4.94376	0.0458492	0.294334	UNC13C
ENSG00000006740	177.073	337.054	94.5247	93.5185	102.502	92.6366	202.884	96.219	1.07557	0.0458593	0.294334	ARHGAP44
ENSG00000279381	0	2.67606	8.52166	2.78e-17	2.78e-17	2.78e-17	3.73257	2.78e-17	4.94363	0.0458655	0.294334	CR392039.1
ENSG00000196547	618.021	743.329	961.942	737.061	136.101	75.8609	774.431	316.341	1.29092	0.0458994	0.294485	MAN2A2
ENSG00000126882	31.6474	30.7234	20.569	8.04708	7.00046	16.8206	27.6466	10.6227	1.37175	0.0459355	0.294607	FAM78A
ENSG00000255443	10.8925	9.04537	3.69818	3.01466	0.0461611	2.25042	7.87868	1.77041	2.0629	0.0459554	0.294607	CD44-AS1
ENSG00000184809	11.6455	25.2738	42.2259	17.0848	3.57361	3.49055	26.3817	8.04967	1.69282	0.0460861	0.295257	B3GALT5-AS1
ENSG00000164749	3.56214	4.48045	9.41596	1.00622	2.24535	0.0267958	5.81952	1.09279	2.28519	0.0460966	0.295257	HNF4G
ENSG00000213462	281.949	224.869	246.323	223.216	27.848	26.1539	251.047	92.4059	1.4398	0.0460985	0.295257	ERV3-1
ENSG00000184047	40.6636	41.5536	34.6349	26.1383	9.33101	12.4846	38.9507	15.9846	1.27512	0.0461363	0.295375	DIABLO
ENSG00000247746	17.1518	13.4965	23.4476	7.03837	3.54315	7.86864	18.032	6.15005	1.53212	0.0461517	0.295375	USP51
ENSG00000256894	28.9186	29.8156	23.3919	18.0873	3.56342	0.0914167	27.3754	7.24739	1.89198	0.0462686	0.295726	AC022509.3
ENSG00000185269	1.68915	1.68785	63.0205	5.02602	2.36346	3.40676	22.1325	3.59875	2.58101	0.0464009	0.29619	NOTUM
ENSG00000196917	23.388	31.5316	96.6072	26.1405	19.5743	9.15254	50.5089	18.2891	1.45822	0.0464744	0.296447	HCAR1
ENSG00000135324	98.6086	24.2669	70.2543	6.03984	9.36252	45.9645	64.3766	20.4556	1.64738	0.0464746	0.296447	MRAP2
ENSG00000139540	4.45397	12.7314	6.53527	3.01467	2.29179	0.039861	7.90687	1.78211	2.06294	0.0465227	0.296621	SLC39A5
ENSG00000056558	146.418	121.921	104.874	67.3718	32.3999	78.9751	124.404	59.5823	1.06009	0.046544	0.296691	TRAF1
ENSG00000240750	3.63453	3.63297	0.902759	2.78e-17	2.78e-17	2.78e-17	2.72342	2.78e-17	4.51934	0.0466843	0.297386	RN7SL559P
ENSG00000274642	16.31	8.97987	12.1679	6.02889	3.45905	0.059427	12.4859	3.18246	1.91914	0.0467228	0.297499	AC244669.2
ENSG00000198752	1976.2	2083.72	1862.92	1981.96	346.896	401.113	1974.28	909.988	1.1171	0.0467829	0.297749	CDC42BPB
ENSG00000154330	4.53446	3.60333	2.79012	1.00442	0.0115758	0.0100089	3.64264	0.342001	2.96622	0.046862	0.297943	PGM5
ENSG00000211452	3.60502	4.53248	2.79012	1.00442	0.0115758	0.0100089	3.64254	0.342001	2.96619	0.0468655	0.297943	DIO1
ENSG00000104313	9.81515	15.2449	85.43	12.0659	14.8799	4.62786	36.83	10.5246	1.79436	0.0471229	0.299181	EYA1
ENSG00000145934	2072.97	2194.91	397.971	1293.14	311.152	131.206	1555.28	578.5	1.42648	0.0472607	0.299799	TENM2
ENSG00000139194	66.8683	41.4693	84.3368	37.1846	0.129593	0.110997	64.2248	12.4751	2.35001	0.0472832	0.299799	RBP5
ENSG00000189283	3.51143	23.6331	11.221	1.00859	2.34195	5.5483	12.7885	2.96628	2.06728	0.0473513	0.300098	FHIT
ENSG00000210144	270.143	273.639	392.479	267.471	77.3377	114.158	312.087	152.989	1.02694	0.0474068	0.300316	MT-TY
ENSG00000202441	9.92053	9.91598	12.1857	2.01252	5.61079	0.0510955	10.6741	2.55813	2.0044	0.0474179	0.300321	RNY4P10
ENSG00000078177	166.242	118.243	250.135	98.5446	60.0105	107.245	178.207	88.6	1.00678	0.0475103	0.300655	N4BP2
ENSG00000259515	3.60475	2.67649	4.69663	1.00442	0.0115758	0.0100089	3.65929	0.342001	2.97203	0.0475332	0.300718	AL117209.1
ENSG00000161681	370.504	483.327	132.92	280.534	35.913	40.8306	328.917	119.092	1.46414	0.0475695	0.30088	SHANK1
ENSG00000253559	3.58316	3.58138	6.58481	1.00543	0.0218351	1.12067	4.58312	0.715977	2.47413	0.0476191	0.301061	OSGEPL1-AS1
ENSG00000260634	0.850812	3.63249	3.76198	2.78e-17	2.78e-17	2.78e-17	2.74843	2.78e-17	4.53066	0.0476728	0.301147	AC012508.2
ENSG00000256862	0.850812	3.63249	3.76198	2.78e-17	2.78e-17	2.78e-17	2.74843	2.78e-17	4.53066	0.0476738	0.301147	AC005842.1
ENSG00000253112	3.63406	0.850177	3.76198	2.78e-17	2.78e-17	2.78e-17	2.74874	2.78e-17	4.5308	0.0476748	0.301147	AC102945.1
ENSG00000280202	37.0836	10.7237	44.077	20.0975	1.29143	2.37352	30.6281	7.92083	1.93017	0.0477253	0.301251	AC005831.1
ENSG00000188013	15.4443	11.7619	2.74693	5.02092	0.0457499	0.0394498	9.98436	1.70204	2.43789	0.0477553	0.301257	MEIS3P2
ENSG00000091536	18.0058	32.5536	29.0421	7.04011	15.8773	0.0930229	26.5338	7.67015	1.76846	0.047868	0.30171	MYO15A
ENSG00000272654	19.8493	27.1284	20.5897	13.0648	0.1025	6.78686	22.5225	6.6514	1.73157	0.0478695	0.30171	AL358472.2
ENSG00000213600	9.12764	2.65051	3.7207	2.0083	0.021699	0.0187467	5.16628	0.682914	2.66663	0.0479404	0.301958	U73169.1
ENSG00000149503	297.298	326.998	207.889	241.324	87.6534	54.3703	277.395	127.783	1.11657	0.0480117	0.302341	INCENP
ENSG00000183808	198.792	179.714	206.06	166.913	43.9357	58.8361	194.855	89.8948	1.11364	0.0481685	0.303061	RBM12B
ENSG00000269243	5.42707	6.35121	2.77557	2.0083	0.021699	0.0187467	4.85129	0.682914	2.57675	0.0482391	0.303238	AC008894.2
ENSG00000228203	13.5659	17.2266	5.5639	4.02075	0.0642648	4.46452	12.1188	2.84984	2.02942	0.0482794	0.303358	RNF144A-AS1
ENSG00000281005	10.817	12.6429	13.1155	0.0027482	5.6644	4.48541	12.1918	3.38419	1.82233	0.0484329	0.303818	LINC00921
ENSG00000100926	287.387	238.439	195.722	208.141	66.9494	69.015	240.516	114.702	1.06631	0.0484481	0.303818	TM9SF1
ENSG00000267340	11.9326	1.73772	0.887306	1.00442	0.0115758	0.0100089	4.85255	0.342001	3.37053	0.0485297	0.304196	AC060780.2
ENSG00000246982	21.636	38.0012	24.3303	18.0927	8.11835	3.50665	27.9892	9.90589	1.48291	0.0485742	0.304275	Z84485.1
ENSG00000182175	2.59711	0.794491	45.1996	3.01633	2.32669	2.2803	16.1971	2.54111	2.6161	0.0485882	0.304296	RGMA
ENSG00000184481	234.931	260.142	212.593	208.14	68.0878	47.5897	235.889	107.939	1.12585	0.0487761	0.305206	FOXO4
ENSG00000174963	84.0965	29.6973	79.6418	37.2024	24.2383	21.526	64.4785	27.6556	1.21655	0.0488374	0.305371	ZIC4
ENSG00000137261	6.36359	4.50656	2.77871	1.00543	0.0218351	1.12067	4.54962	0.715977	2.46481	0.0488465	0.305371	KIAA0319
ENSG00000140043	32.4787	37.0012	55.3022	28.1408	5.87956	0.107715	41.5941	11.376	1.85517	0.0488581	0.305371	PTGR2
ENSG00000198690	421.129	324.233	288.45	319.753	63.5299	44.2248	344.604	142.502	1.27245	0.0488686	0.305371	FAN1
ENSG00000182473	1096.07	1131.72	1182.02	1142.31	274.301	204.6	1136.6	540.403	1.0721	0.048951	0.305631	EXOC7
ENSG00000261143	4.56987	2.7004	0.902758	2.78e-17	2.78e-17	2.78e-17	2.72434	2.78e-17	4.51928	0.0489906	0.305645	ADAMTS7P3
ENSG00000104880	101.198	104.774	96.4604	82.437	10.551	5.81623	100.811	32.9347	1.60884	0.0489915	0.305645	ARHGEF18
ENSG00000122756	2.70168	4.56803	0.902759	2.78e-17	2.78e-17	2.78e-17	2.72416	2.78e-17	4.51919	0.0489966	0.305645	CNTFR
ENSG00000267374	4.47333	10.0074	4.65589	3.01235	0.0306402	0.0264527	6.37887	1.02315	2.45993	0.0490066	0.305645	AC016205.1
ENSG00000134569	134.521	442.673	349.374	234.289	76.179	119.78	308.856	143.416	1.10539	0.049056	0.305753	LRP4
ENSG00000232284	27.1509	21.6698	15.8863	14.0713	4.69935	4.59834	21.569	7.78966	1.45009	0.0492116	0.306273	GNG12-AS1
ENSG00000204261	22.5274	28.8764	44.0693	7.04319	18.3161	12.4371	31.8244	12.5988	1.3319	0.0492276	0.306273	PSMB8-AS1
ENSG00000131477	6.36322	2.65941	4.67942	1.00543	0.0218351	1.12067	4.56735	0.715977	2.46963	0.0493519	0.306795	RAMP2
ENSG00000263001	911.741	798.407	1016.25	891.918	149.931	96.1901	908.798	379.346	1.25982	0.0493991	0.306888	GTF2I
ENSG00000107140	611.753	694.612	430.804	516.85	235.043	99.5646	579.056	283.819	1.02791	0.0494205	0.306888	TESK1
ENSG00000169495	4.56949	0.850241	2.80567	2.78e-17	2.78e-17	2.78e-17	2.7418	2.78e-17	4.52702	0.0496505	0.307824	HTRA4
ENSG00000226148	4.56949	0.850241	2.80567	2.78e-17	2.78e-17	2.78e-17	2.7418	2.78e-17	4.52702	0.0496531	0.307824	SLC25A39P1
ENSG00000279862	0.850877	4.56765	2.80567	2.78e-17	2.78e-17	2.78e-17	2.7414	2.78e-17	4.52683	0.0496578	0.307824	AC092964.1
ENSG00000204176	47.8821	44.2323	52.4577	36.1895	12.7634	5.79034	48.1907	18.2477	1.39172	0.0497004	0.307824	SYT15
ENSG00000248840	0.827274	1.73696	12.3024	1.00442	0.0115758	0.0100089	4.95556	0.342001	3.40251	0.0497492	0.307993	AL645949.1
ENSG00000246731	3.61414	6.41036	0	2.78e-17	2.78e-17	2.78e-17	3.3415	2.78e-17	4.7914	0.0498999	0.308379	MGC16275
ENSG00000242020	6.41287	3.61249	0	2.78e-17	2.78e-17	2.78e-17	3.34179	2.78e-17	4.79154	0.0499058	0.308379	RN7SL68P
ENSG00000224505	8.13387	6.29049	8.43415	4.01786	0.0459549	1.16519	7.6195	1.743	2.02875	0.0499138	0.308379	AC138150.1
ENSG00000259797	0	6.40945	3.74836	2.78e-17	2.78e-17	2.78e-17	3.38594	2.78e-17	4.80613	0.0499677	0.308379	AC020978.1
ENSG00000100652	6.41195	0	3.74836	2.78e-17	2.78e-17	2.78e-17	3.38677	2.78e-17	4.80644	0.0499733	0.308379	SLC10A1
