# Supplementary material for: Bone marrow-derived mesenchymal stem/stromal cells in patients with acute myeloid leukemia reveal transcriptome alterations and deficiency in cellular vitality
Source: Stem Cell Res Ther. 2021 Jun 26;12:365. doi: 10.1186/s13287-021-02444-0 (PMC8233618; doi:10.1186/s13287-021-02444-0)
Supplement: Supplementary file 5 — Additional file 5: Additional Table S6. The downregulated genes (HD-MSCs vs AML-MSCs). [file 13287_2021_2444_MOESM5_ESM.xlsx]

## Sheet: Sheet1
Table S6 Downregulated genes (HD-MSCs vs AML-MSCs)
gene_id	HD_01	HD_02	HD_03	AML_01	AML_02	AML_03	HD	AML	log2FoldChange	pvalue	padj	gene_name
ENSG00000170498	19.8647	32.6257	9.30293	233.299	986.851	537.653	20.5978	585.934	-4.82074	2.4e-13	3.43e-09	KISS1
ENSG00000117525	79.5618	54.1511	59.9284	832.606	776.273	376.237	64.5471	661.705	-3.35514	1.84e-12	1.76e-08	F3
ENSG00000188243	264.714	299.846	394.348	1332.38	5634.54	4918.68	319.636	3961.87	-3.63113	5e-12	3.43e-08	COMMD6
ENSG00000184113	2.76747	0	0.924777	47.2686	211.64	93.8127	1.23075	117.574	-6.45389	8.98e-12	4.28e-08	CLDN5
ENSG00000276107	185.345	100.205	92.6835	668.707	1423.54	1157.67	126.078	1083.31	-3.10145	1.74e-11	7.12e-08	AC037198.1
ENSG00000167642	55.0631	97.6185	64.6064	475.636	836.092	524.118	72.4293	611.949	-3.0762	3.24e-11	1.16e-07	SPINT2
ENSG00000150051	7.25361	4.48088	5.61185	233.284	131.356	75.8121	5.78211	146.817	-4.63559	5.07e-11	1.41e-07	MKX
ENSG00000228495	0.875341	0	3.80161	68.3805	109.291	56.5589	1.55898	78.0768	-5.56073	5.41e-11	1.41e-07	LINC01013
ENSG00000120937	3.71615	0	0	49.2774	105.842	74.562	1.23872	76.5605	-5.83899	8.09e-11	1.84e-07	NPPB
ENSG00000130751	243.061	272.787	225.707	981.439	2643.24	1707.75	247.185	1777.48	-2.84536	8.35e-11	1.84e-07	NPAS1
ENSG00000231924	96.849	55.9914	14.9009	1302.2	1011.28	472.254	55.9138	928.578	-4.05048	1.1e-10	2.25e-07	PSG1
ENSG00000103175	4.47314	8.15832	6.553	76.4285	194.495	126.522	6.39482	132.482	-4.3445	1.62e-10	2.9e-07	WFDC1
ENSG00000166165	184.428	135.484	70.1811	640.552	1701.07	1167.86	130.031	1169.83	-3.16775	1.82e-10	3.06e-07	CKB
ENSG00000111057	528.75	133.552	341.864	2142.87	6811.53	2376.48	334.722	3776.96	-3.4957	2.48e-09	3.66e-06	KRT18
ENSG00000136928	0.907552	0.907153	0	141.779	131.183	12.6091	0.604902	95.1902	-7.02497	3.46e-09	4.72e-06	GABBR2
ENSG00000148677	355.4	57.677	87.0379	2157.95	2445.24	1470.63	166.705	2024.61	-3.60132	4.03e-09	4.81e-06	ANKRD1
ENSG00000151729	787.992	710.842	471.075	2238.4	4464.34	3700.06	656.636	3467.6	-2.40044	5.9e-09	6.75e-06	SLC25A4
ENSG00000113578	186.199	95.6605	158.295	1119.19	1035.44	518.544	146.718	891.058	-2.60153	8.97e-09	9.87e-06	FGF1
ENSG00000214026	147.263	206.896	127.346	387.151	1953.41	2429.28	160.502	1589.95	-3.30713	1.19e-08	1.26e-05	MRPL23
ENSG00000171793	774.429	637.653	585.365	3421.94	3580.94	2087.32	665.816	3030.07	-2.18592	1.4e-08	1.37e-05	CTPS1
ENSG00000078401	17.9775	70.6775	15.8546	449.487	473.349	297.134	34.8365	406.657	-3.54029	1.46e-08	1.37e-05	EDN1
ENSG00000138798	41.5012	39.6703	92.811	575.181	499.865	289.252	57.9942	454.766	-2.96906	1.51e-08	1.37e-05	EGF
ENSG00000184292	41.4863	65.0228	89.0281	483.677	565.456	293.765	65.1791	447.633	-2.77775	2.02e-08	1.7e-05	TACSTD2
ENSG00000108639	123.738	197.849	162.031	549.044	1080.31	878.706	161.206	836.019	-2.37349	2.15e-08	1.76e-05	SYNGR2
ENSG00000165996	241.267	195.051	259.457	820.546	1394.74	929.581	231.925	1048.29	-2.17559	3.19e-08	2.28e-05	HACD1
ENSG00000198467	15403	16144	25895.7	47595.5	188414	154937	19147.6	130315	-2.76676	4.08e-08	2.73e-05	TPM2
ENSG00000135480	515.976	114.567	800.916	4075.56	7017.84	3104.96	477.153	4732.79	-3.3099	4.51e-08	2.93e-05	KRT7
ENSG00000149201	16.2315	18.0476	22.4969	160.892	248.633	101.771	18.9254	170.432	-3.16211	5.5e-08	3.39e-05	CCDC81
ENSG00000116717	1017.51	884.248	662.153	2560.18	4312.35	4156.34	854.637	3676.29	-2.10462	7.24e-08	4.23e-05	GADD45A
ENSG00000225383	17.1766	23.5693	6.49344	129.722	323.405	119.836	15.7465	190.988	-3.58875	1.04e-07	5.74e-05	SFTA1P
ENSG00000130176	205.035	157.951	619.249	2251.47	3260.65	1480.82	327.412	2330.98	-2.83144	1.21e-07	6.38e-05	CNN1
ENSG00000237039	4.58447	1.77915	0.906064	21.1244	128.74	72.3022	2.42323	74.0557	-4.86014	1.39e-07	6.96e-05	AC018738.1
ENSG00000184160	213.489	87.5641	21.4512	976.409	2025.81	734.267	107.501	1245.5	-3.53275	1.96e-07	9.34e-05	ADRA2C
ENSG00000128510	270.09	689.276	392.42	3275.13	1777.34	1795.9	450.595	2282.79	-2.34061	1.99e-07	9.34e-05	CPA4
ENSG00000019186	17.1547	12.5873	23.4504	261.439	132.536	96.1262	17.7308	163.367	-3.1954	2.36e-07	0.000107236	CYP24A1
ENSG00000169583	15.2221	70.3791	219.354	684.798	2279.24	1446.84	101.652	1470.29	-3.85317	2.76e-07	0.000123315	CLIC3
ENSG00000226084	99.3527	116.5	144.265	262.461	1079.11	955.445	120.039	765.671	-2.67176	3.07e-07	0.000134132	AC113935.1
ENSG00000164305	985.861	682.771	1013.44	3734.68	4321.54	2534.58	894.024	3530.26	-1.98125	3.12e-07	0.000134132	CASP3
ENSG00000070404	972.277	1029.67	989.065	2541.07	4181.09	5307.18	997.003	4009.78	-2.00766	3.15e-07	0.000134132	FSTL3
ENSG00000276953	2.78e-17	2.78e-17	2.78e-17	42.2283	35.6366	6.93837	2.78e-17	28.2678	-7.835	3.22e-07	0.000134132	TRBV12-4
ENSG00000260025	103.056	81.2744	67.4042	206.149	884.396	625.696	83.9114	572.08	-2.76699	3.24e-07	0.000134132	AC009414.2
ENSG00000147224	430.979	475.967	653.796	2200.18	2501.67	1433.37	520.247	2045.07	-1.97467	4.12e-07	0.000168364	PRPS1
ENSG00000025423	7.172	7.16852	17.8659	73.4098	101.358	117.411	10.7355	97.3931	-3.16745	7.16e-07	0.00026928	HSD17B6
ENSG00000242221	5.50718	2.70053	0	73.4015	50.701	31.7357	2.7359	51.9461	-4.19099	7.48e-07	0.000277683	PSG2
ENSG00000183688	543.912	755.086	912.3	2749.22	3078.76	2200.23	737.099	2676.07	-1.86003	8.31e-07	0.000304566	RFLNB
ENSG00000085662	7663.46	11367.8	27779.4	60303.8	104308	85443.9	15603.5	83352.1	-2.41734	8.75e-07	0.000312531	AKR1B1
ENSG00000053438	8.9865	8.98224	18.7893	90.5034	155.342	75.7654	12.2527	107.204	-3.11662	8.87e-07	0.000312531	NNAT
ENSG00000099860	587.326	722.597	591.929	1730.58	3631.51	2072.6	633.951	2478.23	-1.96656	8.96e-07	0.000312531	GADD45B
ENSG00000142185	7.36515	0	1.84751	56.3124	77.0635	38.4989	3.07088	57.2916	-4.18112	1.2e-06	0.000402288	TRPM2
ENSG00000150782	0	1.82156	1.8847	22.1249	35.6193	23.7611	1.23542	27.1685	-4.34133	1.28e-06	0.000424821	IL18
ENSG00000150054	8.10772	9.94053	9.3632	88.4885	94.3833	48.6758	9.13715	77.1825	-3.06033	1.31e-06	0.000429785	MPP7
ENSG00000072163	9.81564	34.3031	64.7371	285.584	622.869	187.631	36.2853	365.361	-3.32808	1.51e-06	0.000491555	LIMS2
ENSG00000167552	1907.45	2345.6	4393.77	8518.16	14743.2	12806.8	2882.27	12022.7	-2.06044	1.53e-06	0.000493113	TUBA1A
ENSG00000167641	27.0056	115.869	22.4037	298.659	951.109	362.657	55.0926	537.475	-3.28336	1.81e-06	0.000562368	PPP1R14A
ENSG00000101335	9152.68	9482.82	15104.9	28982.5	66569.1	41144.7	11246.8	45565.4	-2.01841	1.9e-06	0.00057855	MYL9
ENSG00000206532	8.17008	3.55634	6.55734	69.3826	71.3612	39.6318	6.09459	60.1252	-3.27544	1.93e-06	0.00057855	AC117402.1
ENSG00000092841	10791	11383.2	13009.7	20591	72688.7	75152.3	11727.9	56144	-2.25917	1.97e-06	0.00057855	MYL6
ENSG00000189410	17.1447	29.9156	9.30757	178.988	145.133	100.613	18.7893	141.578	-2.90459	1.98e-06	0.00057855	SH2D5
ENSG00000083457	224.937	270.934	409.354	646.586	1550.31	1879.29	301.742	1358.73	-2.17035	2.18e-06	0.000629789	ITGAE
ENSG00000111716	283.716	217.608	396.236	454.524	2366.94	3295.54	299.187	2039	-2.76819	2.33e-06	0.000659438	LDHB
ENSG00000181649	277.392	317.042	276.291	463.574	1918.86	2333.29	290.242	1571.91	-2.43654	2.33e-06	0.000659438	PHLDA2
ENSG00000261040	13.4415	17.0613	75.0955	111.626	558.543	650.417	35.1994	440.195	-3.64054	2.55e-06	0.000714341	WFDC21P
ENSG00000175416	737.353	692.755	683.723	1354.51	3575.15	3575.76	704.61	2835.14	-2.00824	2.61e-06	0.000719371	CLTB
ENSG00000189159	604.493	711.745	656.565	1294.17	3275.68	3243.71	657.601	2604.52	-1.98543	2.62e-06	0.000719371	JPT1
ENSG00000239672	343.333	393.789	471.141	605.359	2686.02	4105.33	402.754	2465.57	-2.61352	2.67e-06	0.000727297	NME1
ENSG00000241837	369.582	373.033	316.557	557.092	2472.83	2465.48	353.057	1831.8	-2.37474	2.74e-06	0.000734012	ATP5PO
ENSG00000101333	219.565	148.047	308.2	1384.66	974.45	564.852	225.271	974.654	-2.11285	2.75e-06	0.000734012	PLCB4
ENSG00000173267	118.441	72.2089	76.7781	203.132	711.667	569.206	89.1427	494.668	-2.47018	2.78e-06	0.000737235	SNCG
ENSG00000124802	61.444	59.6037	58.0613	135.759	367.472	700.019	59.703	401.083	-2.74505	2.89e-06	0.000758471	EEF1E1
ENSG00000099849	73.1107	162.669	108.635	343.909	811.86	493.611	114.805	549.793	-2.25817	3.33e-06	0.000849944	RASSF7
ENSG00000151366	238.575	175.177	222.918	313.745	1450.11	2159.3	212.223	1307.72	-2.62256	3.46e-06	0.000859644	NDUFC2
ENSG00000083454	16.3108	13.555	7.44788	61.3442	133.476	90.3811	12.4379	95.067	-2.91964	3.65e-06	0.000876914	P2RX5
ENSG00000109846	341.543	286.263	476.781	1016.63	2174.44	1111.45	368.195	1434.18	-1.96127	3.76e-06	0.000888259	CRYAB
ENSG00000101608	4610.22	4037.32	6720.3	12985.9	23004	18241.7	5122.61	18077.2	-1.81919	3.84e-06	0.000892987	MYL12A
ENSG00000130748	224.137	191.481	141.391	257.433	1612.42	1697.43	185.669	1189.1	-2.67804	4.27e-06	0.000968854	TMEM160
ENSG00000172590	492.464	522.969	456.119	726.027	3022.32	4034.22	490.517	2594.19	-2.40252	4.37e-06	0.000983132	MRPL52
ENSG00000157168	531.277	693.676	733.388	2697.93	2649.13	1446.94	652.78	2264.67	-1.79447	4.47e-06	0.000990347	NRG1
ENSG00000173391	3.63453	3.63297	0.902759	40.2219	45.9971	22.6932	2.72342	36.3041	-3.67231	5.07e-06	0.00108947	OLR1
ENSG00000137312	1206.28	1241.87	2066.24	4479.8	7374.95	4367.65	1504.8	5407.47	-1.8453	5.27e-06	0.00110894	FLOT1
ENSG00000237550	2747.83	5472.7	2831.37	6009.28	25664.7	30799.9	3683.97	20824.6	-2.49891	5.27e-06	0.00110894	RPL9P9
ENSG00000268894	0.861353	0.860762	4.74039	45.2465	25.4218	28.2846	2.15417	32.9843	-3.86662	5.87e-06	0.00119952	PLCE1-AS1
ENSG00000175701	99.3135	197.855	176.097	239.333	1133.34	1584.42	157.755	985.701	-2.64238	6.55e-06	0.00130023	MTLN
ENSG00000233927	5413.75	2285.07	1517.25	6895.18	26053.9	20183.2	3072.02	17710.8	-2.5273	6.72e-06	0.00132519	RPS28
ENSG00000183087	11185.9	8609.4	13198.9	35854.5	57998.4	25358.5	10998	39737.1	-1.85323	7.06e-06	0.00136343	GAS6
ENSG00000072506	345.137	415.472	481.443	640.554	2087.11	3644.5	414.017	2124.05	-2.35864	7.5e-06	0.00142932	HSD17B10
ENSG00000244313	417.443	509.432	446.759	583.237	3215.79	3894.18	457.878	2564.4	-2.48519	7.97e-06	0.00148922	AC024293.1
ENSG00000222041	362.336	369.405	386.825	656.642	1906.15	1767.53	372.855	1443.44	-1.9523	8.17e-06	0.00151777	CYTOR
ENSG00000182718	21617.2	23355.4	20303.1	46441.1	84963.7	80231.5	21758.6	70545.4	-1.69696	8.23e-06	0.00151888	ANXA2
ENSG00000095380	586.451	616.914	464.535	984.457	2525.88	2971.47	555.967	2160.6	-1.95799	8.72e-06	0.00154949	NANS
ENSG00000241685	454.537	457.047	313.729	544.02	2641.06	3556.45	408.438	2247.18	-2.45946	9.36e-06	0.00165299	ARPC1A
ENSG00000100300	5025.92	4486.25	4681.22	6901.21	27917.6	28157.1	4731.13	20992	-2.14954	1.1e-05	0.00191077	TSPO
ENSG00000262814	115.618	160.8	140.489	158.888	1217.36	1407.13	138.969	927.795	-2.73777	1.12e-05	0.00194759	MRPL12
ENSG00000164687	106.577	159.909	131.12	242.349	704.869	892.126	132.535	613.115	-2.20841	1.13e-05	0.00194759	FABP5
ENSG00000177700	1852.41	1918.44	1669.98	2435.49	10913.4	13752	1813.61	9033.63	-2.31634	1.17e-05	0.00200215	POLR2L
ENSG00000169750	49.6165	100.31	87.1152	209.164	658.608	346.794	79.0139	404.855	-2.35511	1.23e-05	0.00208171	RAC3
ENSG00000169432	35.182	77.8154	28.9812	421.326	263.798	152.61	47.3262	279.245	-2.5576	1.28e-05	0.00215102	SCN9A
ENSG00000257732	12.685	9.00821	8.40817	49.2764	86.3002	66.6516	10.0338	67.4094	-2.73083	1.3e-05	0.00217132	AC089983.1
ENSG00000260257	9.90514	12.6473	13.1185	25.1471	146.203	179.422	11.8903	116.924	-3.28314	1.36e-05	0.00223248	AL035071.1
ENSG00000180914	484.699	80.2638	35.4983	2579.27	2073.25	1108.12	200.154	1920.22	-3.26144	1.37e-05	0.00223248	OXTR
ENSG00000127528	383.217	305.302	143.234	710.94	1422.38	1082.02	277.251	1071.78	-1.95	1.55e-05	0.0024648	KLF2
ENSG00000129235	665.069	594.298	605.984	865.801	3107.58	4645.23	621.784	2872.87	-2.20771	1.55e-05	0.0024648	TXNDC17
ENSG00000170848	0.894819	1.83754	0	19.1067	21.871	19.2219	0.910788	20.0665	-4.28402	1.63e-05	0.00257232	PSG6
ENSG00000138772	1.76564	0.845557	6.62728	57.3127	43.7593	21.5858	3.07949	40.886	-3.68295	1.65e-05	0.00259747	ANXA3
ENSG00000153904	1583.17	1318.68	1188.55	6210.38	4995.41	2624.97	1363.46	4610.25	-1.75749	1.67e-05	0.00260907	DDAH1
ENSG00000124172	2192.17	2132.48	2069.92	2916.15	11517	14396.9	2131.53	9610.01	-2.17256	1.68e-05	0.00260907	ATP5F1E
ENSG00000127540	240.333	245.651	307.231	391.173	1400.54	1649.99	264.405	1147.23	-2.11667	1.77e-05	0.00270379	UQCR11
ENSG00000237541	0	0	5.71691	27.155	82.6285	22.7188	1.90564	44.1674	-4.48722	1.78e-05	0.0027101	HLA-DQA2
ENSG00000189306	381.288	547.398	393.36	847.699	2701.94	1490.92	440.682	1680.18	-1.93036	1.8e-05	0.00271986	RRP7A
ENSG00000127329	49.8011	42.5042	6.47294	635.505	232.777	113.119	32.9261	327.134	-3.30782	1.89e-05	0.0028105	PTPRB
ENSG00000152611	0	0	0.950464	11.0646	21.7883	14.7101	0.316821	15.8543	-5.21376	1.97e-05	0.00290645	CAPSL
ENSG00000160256	316.273	267.322	303.464	401.229	1954.47	1646.67	295.686	1334.12	-2.17312	1.97e-05	0.00290645	FAM207A
ENSG00000172428	531.301	583.473	609.744	664.688	3533.72	4920.81	574.839	3039.74	-2.40241	2.02e-05	0.00296455	COPS9
ENSG00000125995	843.049	1007.1	877.603	1058.87	6205.87	6724.6	909.252	4663.12	-2.35834	2.05e-05	0.00299222	ROMO1
ENSG00000161281	492.505	219.377	538.597	585.248	2732.05	3611.8	416.827	2309.7	-2.4698	2.07e-05	0.00300419	COX7A1
ENSG00000180332	11.7088	19.9347	11.2108	60.338	105.897	91.477	14.2848	85.904	-2.57614	2.11e-05	0.00304476	KCTD4
ENSG00000118939	34.3122	40.6541	37.4594	103.579	209.587	231.461	37.4752	181.543	-2.27169	2.14e-05	0.00307211	UCHL3
ENSG00000275226	0.807031	4.43922	22.6393	122.678	107.134	93.7929	9.29519	107.868	-3.52355	2.35e-05	0.00329184	LINC00547
ENSG00000213977	43.3253	61.4406	57.1367	85.4812	436.445	497.946	53.9675	339.958	-2.65199	2.4e-05	0.00332633	TAX1BP3
ENSG00000144583	223.309	136.361	81.4219	692.833	616.21	422.502	147.031	577.182	-1.97184	2.42e-05	0.00333584	2020-03-04
ENSG00000211459	4446.62	4735.49	10198	15004.1	29236.5	26710.3	6460.04	23650.3	-1.87222	2.43e-05	0.00333584	MT-RNR1
ENSG00000204922	140.968	142.715	117.992	170.955	772.863	1261.36	133.891	735.06	-2.45545	2.7e-05	0.00366357	UQCC3
ENSG00000161981	233.103	270.968	270.685	373.073	1164.47	1733.52	258.252	1090.35	-2.07724	2.87e-05	0.00385395	SNRNP25
ENSG00000203711	2.78e-17	2.78e-17	2.78e-17	6.03874	10.4486	26.8984	2.78e-17	14.4619	-6.8737	2.95e-05	0.00394237	C6orf99
ENSG00000105404	356.934	369.43	283.768	346.929	2281.68	3015.44	336.711	1881.35	-2.48165	3e-05	0.00399555	RABAC1
ENSG00000106211	3221.36	4109.65	3680.91	5011.75	22804.6	17908.5	3670.64	15241.6	-2.05386	3.12e-05	0.00406155	HSPB1
ENSG00000119705	355.995	422.713	404.619	472.625	2138.88	2974.78	394.442	1862.09	-2.23858	3.13e-05	0.00406155	SLIRP
ENSG00000218175	75.8471	125.602	94.5874	123.693	764.699	851.462	98.6787	579.951	-2.55335	3.13e-05	0.00406155	AC016739.1
ENSG00000198937	167.152	224.056	132.024	243.355	960.572	1298.69	174.411	834.206	-2.25683	3.14e-05	0.00406155	CCDC167
ENSG00000171055	1273.21	1052.22	1145.48	3488.31	3897.69	2532.3	1156.97	3306.1	-1.51467	3.21e-05	0.00412154	FEZ2
ENSG00000243449	440.954	392.864	503.916	452.513	3170.85	3655.87	445.912	2426.41	-2.44361	3.22e-05	0.00412154	C4orf48
ENSG00000137267	200.53	256.48	410.301	887.916	934.125	895.667	289.103	905.903	-1.64746	3.28e-05	0.00415503	TUBB2A
ENSG00000155324	581.08	419.968	378.364	1789.91	1818.65	875.449	459.804	1494.67	-1.70045	3.3e-05	0.00415503	GRAMD2B
ENSG00000196196	27.9161	46.0305	83.4425	171.957	521.496	205.66	52.463	299.704	-2.51145	3.37e-05	0.00422413	HRCT1
ENSG00000070785	281.942	215.825	274.434	484.689	890.363	1269.37	257.4	881.473	-1.77521	3.43e-05	0.00428383	EIF2B3
ENSG00000212724	109.376	142.837	19.5792	235.31	905.156	695.708	90.5974	612.058	-2.75427	3.6e-05	0.00441642	KRTAP2-3
ENSG00000118680	3884.66	3385.23	3567.58	6294.85	14565.8	13765.7	3612.49	11542.1	-1.67579	3.61e-05	0.00441642	MYL12B
ENSG00000105755	192.484	178.833	154.52	320.782	897.125	704.756	175.279	640.888	-1.86929	3.61e-05	0.00441642	ETHE1
ENSG00000137936	1133.16	938.421	897.263	3547.64	3252.7	1969.86	989.615	2923.4	-1.56259	3.8e-05	0.00455605	BCAR3
ENSG00000137168	250.315	176.973	258.522	522.899	774.002	842.522	228.603	713.141	-1.64065	3.82e-05	0.00455605	PPIL1
ENSG00000116661	18.8506	60.5119	98.4407	202.125	566.479	301.619	59.2677	356.741	-2.58729	3.91e-05	0.00461972	FBXO2
ENSG00000129559	581.025	573.538	532.924	718.988	2876	3312.54	562.496	2302.51	-2.03295	3.98e-05	0.00468879	NEDD8
ENSG00000241553	834.907	942.948	1064.01	1351.49	4870.9	4456.73	947.29	3559.71	-1.90969	4.09e-05	0.0047937	ARPC4
ENSG00000227077	2.73553	2.73439	0	8.05182	34.5759	64.1487	1.82331	35.5921	-4.20081	4.12e-05	0.00479514	AC107983.1
ENSG00000013297	1337.25	1718.74	4711.33	10654	12432.6	7669.04	2589.11	10251.9	-1.98533	4.23e-05	0.00485649	CLDN11
ENSG00000004809	2.78e-17	2.78e-17	2.78e-17	1.01243	2.49954	204.904	2.78e-17	69.472	-9.13056	4.39e-05	0.00500713	SLC22A16
ENSG00000154277	2155.06	2615.68	4233.59	4833.77	13215.9	16968.7	3001.44	11672.8	-1.95937	4.42e-05	0.00501942	UCHL1
ENSG00000237181	2.78e-17	2.78e-17	2.78e-17	3.02333	11.6222	39.2154	2.78e-17	17.9537	-7.18498	4.46e-05	0.00502621	AC147651.3
ENSG00000175183	331.59	351.325	459.907	772.28	1536.41	1178.02	380.941	1162.24	-1.60884	4.61e-05	0.00514551	CSRP2
ENSG00000102030	395.795	377.544	321.238	441.452	2001.76	2245.21	364.859	1562.81	-2.09821	4.7e-05	0.00522761	NAA10
ENSG00000162630	3.49742	33.5682	19.6686	297.64	199.246	53.2643	18.9114	183.383	-3.27005	4.76e-05	0.00525213	B3GALT2
ENSG00000178531	81.2146	182.456	250.145	306.705	1105.6	949.812	171.272	787.373	-2.1999	4.8e-05	0.00527493	CTXN1
ENSG00000173432	0	0	1.90751	6.04035	19.6618	51.6733	0.635835	25.7918	-5.13424	4.93e-05	0.00539477	SAA1
ENSG00000169020	281.945	252.891	227.578	278.55	1440.87	1987.64	254.138	1235.69	-2.28091	4.94e-05	0.00539477	ATP5ME
ENSG00000187051	563.831	635.866	630.345	694.855	3136.36	4409.18	610.014	2746.8	-2.17054	5.03e-05	0.00547318	RPS19BP1
ENSG00000134375	929.78	1057.65	1292.56	1948.79	3806.73	4553.84	1093.33	3436.45	-1.65204	5.06e-05	0.00547318	TIMM17A
ENSG00000224877	600.9	675.631	496.38	656.643	3086.85	4779.61	590.971	2841.03	-2.26495	5.07e-05	0.00547318	NDUFAF8
ENSG00000011332	22.5373	34.3469	31.8498	78.44	191.099	167.124	29.578	145.554	-2.29331	5.21e-05	0.00556484	DPF1
ENSG00000122026	4360.83	5159.18	4607.23	5859.45	24178.8	27062.6	4709.08	19033.6	-2.01499	5.25e-05	0.00557965	RPL21
ENSG00000099795	889.153	950.194	799.855	1000.55	5203.78	5293.61	879.734	3832.65	-2.12299	5.34e-05	0.00565817	NDUFB7
ENSG00000153037	167.142	154.408	225.757	294.638	778.602	1037.82	182.436	703.686	-1.94663	5.37e-05	0.00566736	SRP19
ENSG00000103363	2706.35	2404.35	2220.71	2723.08	13335.7	17143.7	2443.8	11067.5	-2.17905	5.42e-05	0.00570198	ELOB
ENSG00000169314	0.830012	7.28915	5.6317	39.2191	68.9367	27.2182	4.58362	45.1247	-3.26604	5.48e-05	0.00574656	C22orf15
ENSG00000182809	402.941	597.931	717.486	1152.38	2569.56	1756.32	572.786	1826.09	-1.67241	5.57e-05	0.00580296	CRIP2
ENSG00000272825	10.8526	6.26325	12.1967	44.2483	75.9315	56.4948	9.77084	58.8915	-2.57536	5.72e-05	0.00590219	AL844908.1
ENSG00000250305	2.65175	6.34167	6.5725	33.1855	33.4502	46.2535	5.18864	37.6298	-2.82819	5.85e-05	0.00602209	TRMT9B
ENSG00000113070	193.347	281.874	159.185	548.036	647.337	765.723	211.469	653.699	-1.62734	5.98e-05	0.00606283	HBEGF
ENSG00000232573	739.107	1051.37	956.291	1111.16	6083.68	4444.34	915.59	3879.73	-2.08298	6.18e-05	0.00615657	RPL3P4
ENSG00000171858	2985.54	3303.08	2605.66	3709.54	15387	15925.1	2964.76	11673.9	-1.97723	6.19e-05	0.00615657	RPS21
ENSG00000176014	2726.17	3165.76	3769.92	8573.46	12195.3	6932.64	3220.62	9233.81	-1.51955	6.2e-05	0.00615657	TUBB6
ENSG00000081051	2.65183	7.26824	5.62096	14.0853	75.8719	66.5668	5.18034	52.1747	-3.29989	6.33e-05	0.0062634	AFP
ENSG00000161970	495.179	462.429	491.723	640.554	2160.74	2573.88	483.11	1791.73	-1.89053	6.43e-05	0.00634515	RPL26
ENSG00000256053	130.106	149.047	123.617	198.104	674.894	783.712	134.257	552.237	-2.03891	6.63e-05	0.00646223	APOPT1
ENSG00000164919	991.274	960.117	842.939	1112.16	4440.21	5946.37	931.443	3832.91	-2.0407	6.64e-05	0.00646223	COX6C
ENSG00000149451	11.8638	5.39164	1.82004	68.3764	74.7706	27.2465	6.35848	56.7979	-3.13339	6.74e-05	0.00647936	ADAM33
ENSG00000134419	1146.66	1276.24	1336.56	1545.56	5949.07	7406.77	1253.15	4967.14	-1.9867	6.75e-05	0.00647936	RPS15A
ENSG00000183648	380.369	453.394	605.092	604.354	2347.34	2912.7	479.618	1954.8	-2.02671	6.75e-05	0.00647936	NDUFB1
ENSG00000100234	34025.7	10165.6	45708.1	158312	123076	82803.4	29966.5	121397	-2.01831	6.84e-05	0.00650985	TIMP3
ENSG00000122644	102.041	100.187	224.875	423.346	526.377	561.311	142.368	503.678	-1.82214	6.87e-05	0.00650985	ARL4A
ENSG00000142507	1092.43	1348.51	1361.85	1592.83	6003.2	7308.52	1267.6	4968.18	-1.97048	6.87e-05	0.00650985	PSMB6
ENSG00000138495	445.473	431.721	466.438	538.992	2151.53	2663.09	447.877	1784.54	-1.99396	7.01e-05	0.00661414	COX17
ENSG00000198258	1440.33	1818.19	1749.61	1937.74	8263.08	11085.4	1669.37	7095.39	-2.08747	7.03e-05	0.00661414	UBL5
ENSG00000211445	559.315	653.037	591	1011.61	1912.02	2743.29	601.117	1888.97	-1.65157	7.17e-05	0.00670013	GPX3
ENSG00000163584	720.145	780.358	975.045	1387.69	3839.99	2674.54	825.183	2634.07	-1.67429	7.29e-05	0.00677599	RPL22L1
ENSG00000183011	937.066	771.317	843.889	1022.67	4367.59	4678.06	850.757	3356.1	-1.97975	7.3e-05	0.00677599	NAA38
ENSG00000138650	436.418	419.959	586.353	2438.49	1406.42	870.939	480.91	1571.95	-1.7086	7.33e-05	0.00678762	PCDH10
ENSG00000181061	645.171	535.559	774.609	1028.7	2369.26	3057.29	651.78	2151.75	-1.72279	7.38e-05	0.00680669	HIGD1A
ENSG00000162614	694.864	544.577	924.484	2624.53	2270.22	1446.93	721.308	2113.89	-1.55112	7.64e-05	0.00700055	NEXN
ENSG00000175756	1262.35	1300.64	1063.04	1466.12	6061.91	6596.99	1208.68	4708.34	-1.96163	7.92e-05	0.00710872	AURKAIP1
ENSG00000147889	1205.42	1447.9	877.572	1605.9	4467.94	8621.96	1176.97	4898.6	-2.05714	7.98e-05	0.00710872	CDKN2A
ENSG00000145494	648.788	697.291	604.104	691.838	3390.88	4384.35	650.061	2822.36	-2.11797	8.03e-05	0.00710872	NDUFS6
ENSG00000169126	19.8774	12.5775	25.3233	102.567	112.822	67.8557	19.2594	94.4148	-2.28624	8.1e-05	0.00710872	ARMC4
ENSG00000183684	367.76	377.538	375.58	502.791	1727.62	1732.48	373.626	1320.97	-1.82141	8.27e-05	0.00721283	ALYREF
ENSG00000182154	663.227	775.871	735.244	837.645	3770.94	4015.07	724.781	2874.55	-1.98746	8.31e-05	0.00722134	MRPL41
ENSG00000004779	668.7	595.214	501.065	746.138	2578.87	3366.73	588.326	2230.58	-1.9224	8.33e-05	0.00722134	NDUFAB1
ENSG00000183298	38.7997	64.1777	49.6322	67.3811	367.369	484.353	50.8699	306.368	-2.58704	8.37e-05	0.0072308	RPSAP19
ENSG00000169689	206.861	318.854	332.52	432.401	1188.63	1447.83	286.078	1022.95	-1.83765	8.46e-05	0.00728885	CENPX
ENSG00000075624	33257.5	41814.3	82429.3	158245	215486	131887	52500.4	168539	-1.68268	8.64e-05	0.00737333	ACTB
ENSG00000116701	9.0369	9.03283	7.47604	41.2303	43.8094	58.677	8.51526	47.9056	-2.47277	8.7e-05	0.00737333	NCF2
ENSG00000173915	1395.18	1346.68	1361.84	1655.17	6252	7893.56	1367.9	5266.91	-1.94486	8.71e-05	0.00737333	ATP5MD
ENSG00000285875	2.76762	0.883892	0	17.0951	18.4205	15.8408	1.21717	17.1188	-3.68634	8.73e-05	0.00737333	AL035446.2
ENSG00000132432	3072.3	3088.1	2556.01	3814.12	12443	15274.5	2905.47	10510.6	-1.85493	8.76e-05	0.00737333	SEC61G
ENSG00000092345	0	1.85681	0	9.05474	21.8072	19.1747	0.618935	16.6789	-4.51929	8.76e-05	0.00737333	DAZL
ENSG00000101220	370.442	502.217	428.965	592.286	1822.12	2238.43	433.875	1550.95	-1.83736	8.85e-05	0.00742183	C20orf27
ENSG00000182575	54.2275	56.0178	39.3047	304.682	232.652	110.827	49.85	216.054	-2.1129	8.93e-05	0.00746664	NXPH3
ENSG00000242299	356.933	339.602	317.5	391.173	1793.26	1832.99	338.012	1339.14	-1.9856	9e-05	0.00750703	AC073861.1
ENSG00000110717	1008.42	1081.15	1096.78	1270.04	4930.86	6005.13	1062.11	4068.68	-1.93745	9.33e-05	0.00767064	NDUFS8
ENSG00000112078	1652.71	1826.33	1343.08	10932.5	5228.16	2316.67	1607.37	6159.11	-1.93795	9.99e-05	0.00818763	KCTD20
ENSG00000269958	140.977	124.628	121.747	227.264	563.166	584.977	129.117	458.469	-1.8267	0.000100761	0.00823422	AL049840.4
ENSG00000164405	1677.11	1558.93	1611.92	1847.23	7618.05	9699.54	1615.99	6388.28	-1.9829	0.000101134	0.00824116	UQCRQ
ENSG00000260260	72.2298	110.218	104.91	125.704	605.742	631.246	95.786	454.231	-2.24376	0.000103194	0.00836132	SNHG19
ENSG00000170477	16.3638	9.00864	4.6305	17.1027	104.818	183.849	10.001	101.923	-3.33252	0.000105482	0.00849815	KRT4
ENSG00000130332	479.779	635.886	575.083	766.249	2517.77	2475.67	563.583	1919.89	-1.76799	0.000106368	0.00849815	LSM7
ENSG00000115350	313.509	326.926	491.768	463.574	1719.62	2315.2	377.401	1499.46	-1.98984	0.000106835	0.00850465	POLE4
ENSG00000178734	7.28111	0.82681	6.57839	35.1959	38.0158	38.4034	4.89544	37.205	-2.89632	0.00010867	0.00860994	LMO7DN
ENSG00000010030	6.26911	5.35101	16.9399	42.2381	94.2848	53.1392	9.52002	63.2207	-2.71616	0.000110876	0.00871228	ETV7
ENSG00000184076	535.828	547.338	581.643	707.927	2564.98	2526.49	554.936	1933.13	-1.8002	0.000111716	0.00873242	UQCR10
ENSG00000174886	226.769	278.195	285.677	291.622	1367.12	1588.99	263.547	1082.58	-2.03767	0.000111743	0.00873242	NDUFA11
ENSG00000129951	18.8926	53.4258	24.3161	98.5506	226.769	158.139	32.2115	161.153	-2.31768	0.000112215	0.00874199	PLPPR3
ENSG00000229619	59.5854	71.3323	97.4448	342.895	230.427	237.231	76.1209	270.185	-1.82628	0.000112477	0.00874199	MBNL1-AS1
ENSG00000167985	112.91	112.859	177.065	168.943	641.565	1065.97	134.278	625.494	-2.21859	0.000114784	0.00889329	SDHAF2
ENSG00000214087	523.155	650.324	645.336	784.35	2778.07	2744.47	606.272	2102.3	-1.79362	0.000115045	0.00889329	ARL16
ENSG00000127884	1462.03	1626.69	1581.95	2082.54	6220.91	7601.06	1556.89	5301.5	-1.76761	0.000115849	0.0089313	ECHS1
ENSG00000242485	809.626	878.834	805.484	1040.77	3411.64	4486.01	831.315	2979.47	-1.84136	0.000116323	0.00894373	MRPL20
ENSG00000265452	1.73851	7.27826	5.6261	22.1273	49.4327	40.6468	4.88096	37.4023	-2.90533	0.00011701	0.00897242	MIR3682
ENSG00000042753	3257.53	3343.7	3307.2	3601.95	15705	20185.3	3302.81	13164.1	-1.99479	0.000117406	0.00897874	AP2S1
ENSG00000103187	5090.9	8117.22	8332.2	13827.6	27308.3	21429	7180.11	20855	-1.53829	0.00011787	0.00899015	COTL1
ENSG00000121577	7.20293	7.19957	10.3223	29.1664	51.8265	66.5438	8.24161	49.1789	-2.5575	0.000122969	0.00928011	POPDC2
ENSG00000173457	1418.66	1713.43	1293.45	1923.66	6304.97	7169.62	1475.18	5132.75	-1.79871	0.00012364	0.0092894	PPP1R14B
ENSG00000139343	412.92	477.8	502.036	590.275	1880.88	2488.02	464.252	1653.06	-1.83177	0.000123742	0.0092894	SNRPF
ENSG00000130255	3871.1	3837.77	3221.02	4116.8	17963.6	19643.2	3643.29	13907.9	-1.93254	0.000125629	0.0093818	RPL36
ENSG00000169252	0	0.86724	4.75276	19.1078	20.7656	27.0621	1.87333	22.3118	-3.51094	0.000127524	0.00949555	ADRB2
ENSG00000111832	817.761	726.149	952.56	1184.56	3268.78	3528.3	832.157	2660.55	-1.67658	0.000127816	0.00949555	RWDD1
ENSG00000160213	585.495	907.788	651.87	1154.4	2493.65	2940.98	715.051	2196.34	-1.61871	0.000129011	0.00955951	CSTB
ENSG00000072952	48.666	139.076	251.124	1178.52	725.661	294.952	146.289	733.043	-2.32439	0.000133211	0.00981986	MRVI1
ENSG00000142252	131.018	119.198	139.562	189.054	542.493	791.569	129.926	507.706	-1.96496	0.000134264	0.00987206	GEMIN7
ENSG00000145390	558.412	589.789	644.402	3444.06	1632.2	945.501	597.534	2007.25	-1.74802	0.000138814	0.0100088	USP53
ENSG00000105393	289.168	266.44	246.314	276.539	1331.44	1748.21	267.307	1118.73	-2.06461	0.000139583	0.0100088	BABAM1
ENSG00000177556	994.039	744.234	572.233	856.751	3518.78	5327.4	770.169	3234.31	-2.06997	0.000139863	0.0100088	ATOX1
ENSG00000188186	627.984	695.469	756.798	701.894	3459.99	4368.54	693.417	2843.47	-2.03561	0.00014004	0.0100088	LAMTOR4
ENSG00000213178	193.328	236.637	272.576	311.733	1021.59	1180.15	234.18	837.825	-1.83828	0.000140141	0.0100088	RPL22P1
ENSG00000155115	482.533	475.994	426.146	565.136	1903.91	2469.95	461.558	1646.33	-1.83425	0.000140321	0.0100088	GTF3C6
ENSG00000084453	0	0	5.71691	39.2137	35.6532	13.6867	1.90564	29.5179	-3.90758	0.000140323	0.0100088	SLCO1A2
ENSG00000142546	491.529	663.895	547.912	542.009	2943.99	4043.23	567.779	2509.74	-2.14383	0.000142091	0.0100846	NOSIP
ENSG00000258998	13.5844	0.80186	18.8079	83.4625	72.62	93.7178	11.0647	83.2668	-2.90033	0.00014284	0.0101124	LINC02302
ENSG00000104886	527.686	588.895	603.186	758.205	2459.02	2396.61	573.256	1871.28	-1.70644	0.000147849	0.0103589	PLEKHJ1
ENSG00000261428	2.78e-17	2.78e-17	2.78e-17	4.02825	5.90212	32.4261	2.78e-17	14.1188	-6.84176	0.000149193	0.0104079	AC097461.1
ENSG00000197756	13468.4	13121	10597.8	14935.7	58606.6	58154.1	12395.8	43898.8	-1.82432	0.000149558	0.010408	RPL37A
ENSG00000234009	36.1364	47.0233	25.2457	61.3472	256.737	251.775	36.1351	189.953	-2.3893	0.000150888	0.010475	RPL5P34
ENSG00000179271	1289.5	1078.43	867.277	1098.09	5536.7	6783.31	1078.4	4472.7	-2.05208	0.000155465	0.010693	GADD45GIP1
ENSG00000118508	770.753	784.867	1022.81	1434.95	3283.71	2660.97	859.478	2459.88	-1.51685	0.000155772	0.010693	RAB32
ENSG00000185641	219.537	291.759	267.873	304.695	1270.35	1347.32	259.723	974.121	-1.90642	0.00015637	0.0106967	AC034236.1
ENSG00000210140	2288.84	1864.18	3163.01	3467.2	9617.62	11522.5	2438.68	8202.44	-1.74989	0.000157018	0.0106967	MT-TC
ENSG00000172301	777.135	731.614	535.711	1015.63	2840.26	2464.41	681.486	2106.77	-1.62796	0.000157074	0.0106967	COPRS
ENSG00000178896	211.445	215.872	188.243	176.988	1167.89	1645.4	205.187	996.759	-2.27945	0.000157704	0.0107141	EXOSC4
ENSG00000109475	6200.6	6535.66	6677.17	8010.35	28558	28995.1	6471.14	21854.5	-1.75581	0.000160439	0.0108741	RPL34
ENSG00000132465	17.1246	20.7603	26.2491	93.519	144.977	62.233	21.378	100.243	-2.22241	0.000161415	0.0108963	JCHAIN
ENSG00000173156	175.193	230.238	653.897	685.803	1967.18	1680.58	353.109	1444.52	-2.03207	0.000162547	0.0109392	RHOD
ENSG00000117395	586.446	568.115	547.913	796.416	2042.12	2446.27	567.491	1761.6	-1.63387	0.000163236	0.0109598	EBNA1BP2
ENSG00000103121	370.462	379.335	427.107	593.291	1384.43	1557.42	392.301	1178.38	-1.58629	0.000163736	0.0109677	CMC2
ENSG00000235065	6.28432	7.19945	11.2707	11.0692	132.229	97.0795	8.25151	80.126	-3.25933	0.000165374	0.0110515	RPL24P2
ENSG00000158050	20.7055	46.139	32.7746	123.687	176.142	116.391	33.2064	138.74	-2.0583	0.000165822	0.0110556	DUSP2
ENSG00000172809	3734.63	4154.81	3596.61	4739.24	16945.4	16993.6	3828.68	12892.7	-1.75159	0.000171068	0.0112722	RPL38
ENSG00000138326	9385.87	9092.67	8350.89	11351.9	36930.6	40442.1	8943.14	29574.8	-1.72549	0.000171352	0.0112722	RPS24
ENSG00000169715	824.135	887.921	366.15	779.323	3086.91	6333.66	692.735	3399.97	-2.29489	0.0001719	0.0112722	MT1E
ENSG00000114391	5853.61	6478.77	6158.28	6903.22	27875	32267.1	6163.55	22348.4	-1.85831	0.000172359	0.0112722	RPL24
ENSG00000034510	22868.7	22803.5	19795.5	23471.9	113310	108163	21822.6	81648.1	-1.90359	0.000173136	0.0112722	TMSB10
ENSG00000111907	173.401	165.19	551.806	1202.66	1547.92	669.889	296.799	1140.15	-1.94139	0.000173259	0.0112722	TPD52L1
ENSG00000143947	7956.34	7534.62	7246.62	8922.4	31979	38918.4	7579.19	26606.6	-1.81164	0.000173407	0.0112722	RPS27A
ENSG00000141552	1130.4	1304.25	1282.23	1329.37	5985.89	6647.8	1238.96	4654.36	-1.90931	0.000174108	0.0112922	ANAPC11
ENSG00000130520	925.315	960.14	672.458	1110.15	3773.24	3623.19	852.637	2835.53	-1.73337	0.000175624	0.0113463	LSM4
ENSG00000178449	434.64	382.936	440.214	490.724	1905.01	2034.02	419.263	1476.59	-1.81589	0.000175737	0.0113463	COX14
ENSG00000115539	153.606	142.684	165.788	248.381	636.876	650.487	154.026	511.915	-1.73157	0.000176941	0.0113984	PDCL3
ENSG00000205542	15172.5	23515.2	54996.6	61212.9	169924	127952	31228.1	119696	-1.93846	0.000177848	0.0114142	TMSB4X
ENSG00000135919	62804	76670.4	93696.8	191398	182197	220935	77723.7	198176	-1.35036	0.000178362	0.0114142	SERPINE2
ENSG00000128626	478.909	438.033	513.274	524.914	2038.67	2779.4	476.739	1781	-1.90104	0.000178385	0.0114142	MRPS12
ENSG00000145247	415.62	507.606	556.367	747.142	1663.19	2036.28	493.198	1482.21	-1.58714	0.000182064	0.0116107	OCIAD2
ENSG00000220842	348.778	372.121	374.647	390.168	1727.64	1992.21	365.182	1370.01	-1.90699	0.000183534	0.0116107	RPL21P16
ENSG00000171401	11.6979	22.6589	12.1468	31.18	113.975	142.169	15.5012	95.7745	-2.6164	0.000183552	0.0116107	KRT13
ENSG00000268903	0.835785	9.18086	1.83702	27.1546	70.0299	27.2053	3.95122	41.4632	-3.35281	0.000183558	0.0116107	AL627309.6
ENSG00000147684	524.051	655.734	724.024	700.888	2687.16	3835.42	634.603	2407.82	-1.92353	0.000183667	0.0116107	NDUFB9
ENSG00000008405	129.157	156.229	227.645	544.011	541.339	425.859	171.01	503.737	-1.55806	0.000183891	0.0116107	CRY1
ENSG00000277791	1231.61	1296.11	1312.2	1337.41	5700.29	7636.03	1279.98	4891.24	-1.93394	0.000191355	0.0119501	PSMB3
ENSG00000167088	392.136	419.072	514.225	634.519	1492.74	2019.31	441.811	1382.19	-1.64506	0.000192998	0.0120003	SNRPD1
ENSG00000250303	35.2121	47.9092	34.634	95.5339	208.369	166.022	39.2518	156.642	-1.99225	0.000195782	0.012147	AP002884.1
ENSG00000125835	968.658	1116.39	953.466	1226.8	4078.52	4897.15	1012.84	3400.82	-1.74729	0.000206099	0.0126228	SNRPB
ENSG00000120913	1063.58	877.903	880.409	1659.19	3532.49	2470.12	940.63	2553.93	-1.44081	0.000210765	0.0128165	PDLIM2
ENSG00000108518	7599.38	9150.5	8255.37	12689.3	32097.5	26967.8	8335.08	23918.2	-1.52082	0.000211054	0.0128165	PFN1
ENSG00000204389	274.633	337.772	514.258	625.468	1390.17	1397.07	375.554	1137.57	-1.59846	0.000212925	0.0129027	HSPA1A
ENSG00000127922	962.315	1221.17	1112.7	1320.32	4963.06	4759.41	1098.73	3680.93	-1.74406	0.000214911	0.0129681	SEM1
ENSG00000234520	5.40576	9.10212	2.76762	29.1642	46.0017	35.0362	5.7585	36.734	-2.64416	0.000216418	0.0130315	HRAT17
ENSG00000189171	852.984	957.404	1018.11	842.673	4773.07	6351.83	942.834	3989.19	-2.08084	0.000217317	0.013055	S100A13
ENSG00000187837	469.083	272.731	215.372	309.723	1391.46	3277.33	319.062	1659.51	-2.37832	0.000217721	0.013055	HIST1H1C
ENSG00000002330	488.854	491.349	447.69	633.514	1910.76	1875.94	475.965	1473.4	-1.6298	0.000220681	0.0132048	BAD
ENSG00000223803	46.9084	103.053	69.2972	116.653	457.129	399.762	73.0862	324.515	-2.14831	0.000223714	0.0132752	RPS20P14
ENSG00000103254	330.731	317.93	279.093	317.767	1387.89	1854.38	309.252	1186.68	-1.93948	0.000225739	0.0133401	FAM173A
ENSG00000175193	82.1867	105.686	105.845	89.5038	543.648	902.183	97.9057	511.778	-2.38436	0.000228035	0.0134479	PARL
ENSG00000117118	696.685	734.324	617.213	985.462	2385.35	2585.22	682.741	1985.34	-1.53968	0.000230052	0.013539	SDHB
ENSG00000251281	0	0	0.950464	17.0911	13.8017	5.75789	0.316821	12.2169	-4.84196	0.000232257	0.0136132	AC034223.2
ENSG00000119632	924.354	1250.07	1163.28	1142.33	5115.15	6415.11	1112.57	4224.2	-1.92462	0.000232266	0.0136132	IFI27L2
ENSG00000160783	149.967	165.275	192.022	215.199	816.522	797.303	169.088	609.674	-1.84922	0.000233666	0.0136673	PMF1
ENSG00000108826	384.021	387.466	419.609	448.491	1657.4	2046.41	397.032	1384.1	-1.80116	0.000235671	0.0137059	MRPL27
ENSG00000177600	9047.95	7408.16	6195.71	8155.16	35354.9	39221.1	7550.61	27577.1	-1.86878	0.000236177	0.0137059	RPLP2
ENSG00000150779	318.04	347.724	407.446	390.168	1531.86	1984.28	357.736	1302.1	-1.86338	0.000236236	0.0137059	TIMM8B
ENSG00000220749	19.8423	20.7435	30.0025	25.1473	235.957	219.007	23.5295	160.037	-2.75889	0.000236242	0.0137059	RPL21P28
ENSG00000250697	12.7283	6.28189	5.58618	73.4025	70.1758	20.4881	8.19878	54.6888	-2.71848	0.000241732	0.0139711	AC010343.3
ENSG00000197780	823.194	700.86	869.192	1212.72	2319.77	3472.9	797.749	2335.13	-1.54927	0.00024179	0.0139711	TAF13
ENSG00000260428	53.2814	56.8829	70.2654	83.4699	289.114	484.313	60.1432	285.632	-2.24497	0.00024313	0.0139811	SCX
ENSG00000099337	451.828	441.687	314.668	752.169	1668.82	995.093	402.728	1138.69	-1.49899	0.000244306	0.0140033	KCNK6
ENSG00000105258	117.461	126.458	110.507	98.5539	684.141	1021.93	118.142	601.541	-2.3467	0.000246455	0.0140612	POLR2I
ENSG00000165502	1661.73	1802.82	1684.97	1908.57	7323.17	8624.33	1716.51	5952.03	-1.79379	0.000246792	0.0140612	RPL36AL
ENSG00000099624	1204.52	1252.77	1087.4	1105.13	5813.14	7039.69	1181.56	4652.65	-1.9772	0.000248886	0.0141016	ATP5F1D
ENSG00000204362	38.0979	16.2034	11.1807	105.585	107.118	96.0336	21.8273	102.912	-2.23005	0.000248979	0.0141016	AL590644.1
ENSG00000225790	2.78e-17	2.78e-17	2.78e-17	9.04946	8.07331	6.81447	2.78e-17	7.97908	-6.02464	0.000254869	0.0143754	AC007953.1
ENSG00000172115	1202.68	1181.37	1686.89	2322.86	3810.22	5143.4	1356.98	3758.83	-1.46977	0.000259103	0.0144792	CYCS
ENSG00000198832	2869.89	2528.98	2635.64	2628.56	12409.6	15255.3	2678.17	10097.8	-1.91465	0.000259736	0.0144792	SELENOM
ENSG00000184497	41.4837	70.455	88.0846	155.868	287.906	295.864	66.6744	246.546	-1.88447	0.000260203	0.0144792	TMEM255B
ENSG00000107223	3020.78	3266.94	2963.46	3273.13	13492.3	15926.2	3083.72	10897.2	-1.82115	0.000261976	0.0145201	EDF1
ENSG00000148362	215.91	318.865	289.418	334.861	1340.57	1164.4	274.731	946.609	-1.78408	0.000262434	0.0145201	PAXX
ENSG00000141759	1391.56	1441.53	1375.89	1678.3	5608.12	6365.45	1402.99	4550.62	-1.69742	0.00026246	0.0145201	TXNL4A
ENSG00000119013	620.78	569.002	644.398	774.294	2142.35	2911.56	611.393	1942.74	-1.66761	0.000263086	0.0145266	NDUFB3
ENSG00000158417	1811.76	1553.5	1704.65	2541.07	6107.98	5544.42	1689.97	4731.16	-1.48508	0.000264537	0.0145506	EIF5B
ENSG00000164442	2371.06	3501.85	1785.15	8957.59	8022.37	4691.84	2552.69	7223.93	-1.50072	0.000267833	0.0147036	CITED2
ENSG00000182117	950.634	782.166	725.859	988.48	3325.21	3637.84	819.553	2650.51	-1.69312	0.000271402	0.0148142	NOP10
ENSG00000113558	2924.08	2696.97	3616.31	3865.41	10981.4	15128.8	3079.12	9991.87	-1.69818	0.000273523	0.0148732	SKP1
ENSG00000261342	1.75007	4.52254	5.64447	21.1201	34.4978	29.3667	3.97236	28.3282	-2.79496	0.000274652	0.0149063	AC006538.1
ENSG00000184182	114.748	111.983	121.762	170.953	448.048	651.525	116.164	423.509	-1.86473	0.000275767	0.0149384	UBE2F
ENSG00000079462	35.1299	81.29	118.087	103.581	633.3	490.129	78.169	409.003	-2.38556	0.000277275	0.0149917	PAFAH1B3
ENSG00000164713	1798.22	1576.1	1457.36	2146.89	6372.89	6002.95	1610.56	4840.91	-1.58759	0.000283421	0.0152663	BRI3
ENSG00000166136	143.636	164.373	193.899	210.171	691.05	914.696	167.303	605.306	-1.85418	0.000286307	0.0153928	NDUFB8
ENSG00000161677	706.652	725.314	431.734	611.393	3223.82	3415.33	621.233	2416.85	-1.95961	0.000289978	0.0155027	JOSD2
ENSG00000131495	454.525	393.776	436.463	476.646	1721.91	2180.81	428.254	1459.79	-1.76879	0.00029403	0.01569	NDUFA2
ENSG00000115128	801.474	943.863	963.788	1071.94	3275.74	4549.25	903.042	2965.64	-1.71528	0.000295457	0.0157177	SF3B6
ENSG00000128311	383.147	302.539	366.22	426.368	1503.01	1469.33	350.635	1132.9	-1.69144	0.000295648	0.0157177	TST
ENSG00000174775	523.202	576.286	367.114	529.942	2089.34	2648.4	488.867	1755.89	-1.84429	0.000297659	0.0157415	HRAS
ENSG00000125743	1482.8	1802.83	1659.69	1793.94	7431.41	7675.62	1648.44	5633.66	-1.77286	0.000297746	0.0157415	SNRPD2
ENSG00000149600	270.162	251.964	330.647	409.272	1094.13	1041.29	284.257	848.23	-1.57663	0.000299911	0.0157975	COMMD7
ENSG00000175602	2372.9	2742.21	1616.56	2423.42	9971.21	12367.3	2243.89	8253.98	-1.879	0.000300483	0.0157985	CCDC85B
ENSG00000276170	0.875565	2.74909	0.919014	16.09	24.0731	10.2601	1.51456	16.8077	-3.36271	0.000302799	0.0158911	AC244153.1
ENSG00000180992	616.225	741.538	810.19	816.528	2984.28	3430.01	722.651	2410.27	-1.73757	0.000305941	0.0160063	MRPL14
ENSG00000141378	311.727	336.897	339.056	417.318	1074.66	1747.06	329.227	1079.68	-1.7129	0.000306113	0.0160063	PTRH2
ENSG00000154582	939.732	1120.9	1041.52	1479.2	3453.09	3832.13	1034.05	2921.47	-1.4982	0.000307992	0.0160751	ELOC
ENSG00000174917	663.226	832.791	690.276	775.3	3320.58	3420.99	728.764	2505.62	-1.78138	0.000309004	0.0160986	C19orf70
ENSG00000173660	1893.07	2017.79	1809.54	2265.55	6912.02	9434.12	1906.8	6203.9	-1.70192	0.000311882	0.0161998	UQCRH
ENSG00000177410	499.675	507.585	613.502	649.604	2152.66	2338.98	540.254	1713.75	-1.66511	0.000312831	0.0162094	ZFAS1
ENSG00000092820	433.716	509.433	426.147	1392.71	1292.31	814.431	456.432	1166.48	-1.35348	0.000316001	0.016344	EZR
ENSG00000226380	36.1782	34.3431	19.6218	50.2858	181.924	218.978	30.0477	150.396	-2.31767	0.00031987	0.0165143	LINC-PINT
ENSG00000254337	4.5006	0.826678	9.43874	18.1066	67.7714	44.0543	4.92201	43.3108	-3.10811	0.000322261	0.0166078	AC083967.1
ENSG00000126267	1314.74	1351.2	1528.57	1546.57	5813.14	6610.54	1398.17	4656.75	-1.73565	0.00032295	0.0166133	COX6B1
ENSG00000122711	8.18901	4.48667	3.71737	17.1005	42.5783	50.7269	5.46435	36.8019	-2.72079	0.000325605	0.0166899	SPINK4
ENSG00000136522	318.971	288.098	340	414.301	1038.93	1515.55	315.689	989.596	-1.64776	0.000329391	0.0168237	MRPL47
ENSG00000142623	17.2286	17.2211	2.74101	110.607	79.4789	41.9193	12.3969	77.3351	-2.62867	0.000335128	0.0170104	PADI1
ENSG00000136810	3889.15	3415.92	4715.91	4947.4	13932.4	19664.7	4006.99	12848.1	-1.68092	0.000335427	0.0170104	TXN
ENSG00000172586	360.512	418.19	425.229	438.435	1752.96	1848.8	401.311	1346.73	-1.74621	0.000337416	0.017066	CHCHD1
ENSG00000102898	927.101	986.317	886.967	1562.66	2863.35	2677.89	933.461	2367.97	-1.34277	0.000337717	0.017066	NUTF2
ENSG00000163170	225.017	197.791	185.433	267.488	742.892	989.249	202.747	666.543	-1.71609	0.00034127	0.0171848	BOLA3
ENSG00000152082	739.156	793.943	626.575	702.899	3533.64	3502.31	719.891	2579.62	-1.84104	0.000343794	0.0172457	MZT2B
ENSG00000196683	2006.02	2531.77	1439.54	2491.8	8514.12	8392.85	1992.44	6466.26	-1.69829	0.000345436	0.0172457	TOMM7
ENSG00000167283	297.247	300.731	457.112	422.346	1427.03	1665.81	351.697	1171.73	-1.73577	0.000346069	0.0172457	ATP5MG
ENSG00000156411	805.095	912.249	913.206	1030.71	3416.21	3818.55	876.85	2755.16	-1.65152	0.000346096	0.0172457	ATP5MPL
ENSG00000100911	1209.03	1278.96	1127.68	1500.31	4401.03	5080.14	1205.22	3660.49	-1.60257	0.000347211	0.0172712	PSME2
ENSG00000234996	0	0.923338	0	6.03789	9.27901	20.1733	0.307779	11.8301	-4.80151	0.000349916	0.0173454	AC098934.2
ENSG00000106400	1545.18	1505.65	1468.61	1695.39	6110.3	6814.97	1506.48	4873.56	-1.69366	0.000351343	0.017386	ZNHIT1
ENSG00000125356	823.184	888.772	783.938	1082	3258.37	2954.58	831.964	2431.65	-1.5471	0.000354566	0.0175067	NDUFA1
ENSG00000196262	11167.8	10975.9	11361.2	15113.7	38385.4	42120.4	11168.3	31873.2	-1.51292	0.000355006	0.0175067	PPIA
ENSG00000141933	112.012	151.773	122.685	94.5316	734.827	1137.12	128.823	655.492	-2.34589	0.000361748	0.0177451	TPGS1
ENSG00000227615	74.9721	86.7114	86.1699	111.626	366.256	526.145	82.6178	334.676	-2.01619	0.000362321	0.0177451	AP001324.1
ENSG00000143546	11.8063	7.20013	5.58618	13.0801	72.5157	99.2125	8.19754	61.6028	-2.88928	0.000365923	0.0178716	S100A8
ENSG00000187193	46.9882	62.3978	26.1679	24.1415	207.512	1176.36	45.1846	469.338	-3.37319	0.000366182	0.0178716	MT1X
ENSG00000219507	105.691	123.741	127.385	144.809	566.609	636.884	118.939	449.434	-1.91643	0.00036678	0.0178716	FTH1P8
ENSG00000196976	296.318	423.607	516.112	426.368	1834.77	2247.45	412.012	1502.86	-1.86655	0.000374389	0.0180324	LAGE3
ENSG00000210176	77.7599	44.1916	63.6889	90.5088	225.855	592.646	61.8802	303.003	-2.28921	0.000374697	0.0180324	MT-TH
ENSG00000214530	140.912	158.03	233.262	232.293	809.617	790.53	177.401	610.813	-1.7828	0.000375024	0.0180324	STARD10
ENSG00000162961	363.216	457.944	434.592	553.069	1536.44	1604.86	418.584	1231.46	-1.55632	0.000375781	0.0180324	DPY30
ENSG00000168393	413.834	468.775	440.206	530.947	1693.09	1861.22	440.939	1361.75	-1.62638	0.000376687	0.0180324	DTYMK
ENSG00000141873	321.689	317.027	287.527	335.867	1271.53	1506.55	308.748	1037.98	-1.74867	0.000376727	0.0180324	SLC39A3
ENSG00000123349	3234.05	2678	3059	3477.26	11924.7	12834.9	2990.35	9412.29	-1.65417	0.000377724	0.0180324	PFDN5
ENSG00000053372	549.412	465.131	492.654	580.22	1847.47	2399.93	502.399	1609.21	-1.67907	0.0003778	0.0180324	MRTO4
ENSG00000099800	866.543	1002.58	941.299	969.374	4098.06	4434.09	936.807	3167.18	-1.75718	0.000378139	0.0180324	TIMM13
ENSG00000204435	196.057	225.807	223.853	225.255	946.724	1158.66	215.239	776.881	-1.85092	0.000378276	0.0180324	CSNK2B
ENSG00000131143	3842.16	4119.57	3941.29	4474.78	15754.5	17718.7	3967.67	12649.3	-1.67264	0.000380553	0.0181108	COX4I1
ENSG00000143543	112.055	111.1	91.7656	112.632	457.287	815.215	104.974	461.711	-2.13532	0.000387201	0.0183965	JTB
ENSG00000166171	317.141	419.131	310.937	397.207	1300.37	1818.24	349.07	1171.94	-1.74677	0.000388099	0.0184086	DPCD
ENSG00000111775	437.344	437.151	424.281	490.724	1660.86	2008.02	432.925	1386.54	-1.67885	0.00038927	0.0184336	COX6A1
ENSG00000280143	134.502	173.289	1100.76	2668.77	3524.42	1353.22	469.516	2515.47	-2.42139	0.000393068	0.0185827	AP000892.3
ENSG00000233762	108.413	120.13	116.137	162.909	564.248	475.45	114.893	400.869	-1.80128	0.000398942	0.0188278	AC007969.1
ENSG00000129084	377.724	299.829	362.474	403.24	1214	1792.25	346.676	1136.5	-1.71242	0.000406184	0.0189831	PSMA1
ENSG00000071859	1473.78	1596.89	1448.94	1787.91	5798.16	6198.31	1506.54	4594.79	-1.60863	0.00040877	0.0190728	FAM50A
ENSG00000198523	3.5718	4.49221	7.52468	40.2213	49.4004	14.8256	5.19623	34.8158	-2.71503	0.000409762	0.019088	PLN
ENSG00000198648	455.393	501.275	557.3	1182.55	1264.69	1135.12	504.656	1194.12	-1.24236	0.00041053	0.0190927	STK39
ENSG00000090273	1208.12	1211.2	1356.23	1485.23	4547.32	5629.03	1258.52	3887.19	-1.62686	0.000413609	0.0191735	NUDC
ENSG00000131174	684.023	636.738	790.521	807.478	2491.35	3436.75	703.761	2245.19	-1.67343	0.000415802	0.019244	COX7B
ENSG00000133169	3791.62	4084.42	1291.52	3789.99	12200.1	23132	3055.85	13040.7	-2.09331	0.000418268	0.0192956	BEX1
ENSG00000172889	365.076	452.59	178.828	473.629	1511.06	1338.34	332.165	1107.68	-1.73696	0.000419665	0.0193289	EGFL7
ENSG00000143429	69.6527	67.8074	14.903	139.779	305.126	249.595	50.7877	231.5	-2.18515	0.000424781	0.0194841	LSP1P4
ENSG00000143158	869.334	743.358	447.651	986.468	2422.21	2708.32	686.781	2039	-1.56963	0.000430555	0.0196861	MPC2
ENSG00000274225	3.67659	1.79736	0	11.0657	19.5878	27.012	1.82465	19.2219	-3.31427	0.000430895	0.0196861	AP001065.1
ENSG00000178982	1230.7	1305.14	1404.94	1360.54	5435.34	6327.03	1313.59	4374.31	-1.7354	0.000431551	0.0196861	EIF3K
ENSG00000179958	160.799	203.227	216.372	231.288	772.818	974.568	193.466	659.558	-1.76852	0.000432577	0.0196986	DCTPP1
ENSG00000164182	299.078	276.349	367.176	429.384	1021.64	1330.36	314.201	927.126	-1.56052	0.000436024	0.0197955	NDUFAF2
ENSG00000184207	352.427	343.232	257.538	448.489	1272.62	1040.19	317.733	920.435	-1.53384	0.000438927	0.0198639	PGP
ENSG00000274038	2.78e-17	2.78e-17	2.78e-17	8.04415	8.05248	5.6956	2.78e-17	7.26408	-5.89119	0.000441573	0.0198639	AC007014.2
ENSG00000141741	293.659	292.625	328.76	373.072	1190.88	1220.84	305.015	928.267	-1.60505	0.000452463	0.0201844	MIEN1
ENSG00000176261	223.156	233.904	314.734	346.927	937.515	1051.41	257.265	778.619	-1.597	0.000452951	0.0201844	ZBTB8OS
ENSG00000173465	268.352	320.661	270.67	322.795	1258.81	1198.26	286.561	926.623	-1.69247	0.000456087	0.0202395	SSSCA1
ENSG00000104904	9197.94	8140.68	6541.33	9282.4	30360.7	34683	7959.98	24775.3	-1.63804	0.000457645	0.0202625	OAZ1
ENSG00000112306	9462.67	9203.76	9233.2	9737.92	36894.9	44506.9	9299.88	30379.9	-1.70781	0.000458427	0.0202657	RPS12
ENSG00000173545	596.372	611.468	635.965	826.582	2000.65	2287.03	614.602	1704.76	-1.47153	0.000459429	0.0202787	ZNF622
ENSG00000105372	13416.9	14660.1	12907.6	13297.6	59994.6	65895.3	13661.5	46395.8	-1.76386	0.000475763	0.0209029	RPS19
ENSG00000279332	3.58316	3.58138	6.58481	11.0681	45.9873	49.5927	4.58312	35.5494	-2.92002	0.000478696	0.0209605	AC090772.4
ENSG00000139211	1082.57	1147.14	481.355	3124.29	2502.91	1862.55	903.689	2496.58	-1.46591	0.000479272	0.0209605	AMIGO2
ENSG00000284727	0.907491	0	0.939966	7.04303	14.9268	14.6481	0.615819	12.206	-4.06695	0.000483694	0.021075	AC116562.4
ENSG00000169976	824.069	967.352	928.189	931.163	3552.14	4493.92	906.537	2992.41	-1.72267	0.000484101	0.021075	SF3B5
ENSG00000234964	25.2893	37.1147	14.9321	45.2582	102.629	304.619	25.7787	150.835	-2.54243	0.000488357	0.0212009	FABP5P7
ENSG00000134259	46.902	113.907	71.1666	193.073	382.263	240.618	77.3252	271.984	-1.81247	0.000488475	0.0212009	NGF
ENSG00000014138	49.698	56.0271	38.3695	57.3253	282.117	339.812	48.0315	226.418	-2.23337	0.000490738	0.0212482	POLA2
ENSG00000105619	369.571	406.463	330.606	325.812	1840.47	1864.6	368.88	1343.63	-1.86441	0.000491052	0.0212482	TFPT
ENSG00000184319	343.398	271.838	290.341	464.577	939.836	1028.85	301.859	811.089	-1.42534	0.000496903	0.0214233	RPL23AP82
ENSG00000156928	470.768	541.948	448.624	564.13	1814.04	2084.84	487.113	1487.67	-1.61032	0.000497686	0.0214233	MALSU1
ENSG00000174547	299.981	341.426	306.265	364.023	1202.43	1383.45	315.891	983.3	-1.6376	0.000497726	0.0214233	MRPL11
ENSG00000148291	102.111	109.308	81.4575	91.5148	451.525	811.815	97.6253	451.618	-2.20804	0.000498843	0.0214233	SURF2
ENSG00000142634	1057.22	1285.32	828.873	1803.99	3297.58	2952.36	1057.14	2684.64	-1.34437	0.000502499	0.0215101	EFHD2
ENSG00000175550	5009.64	6222.3	3876.63	5466.27	20427.4	23836.9	5036.19	16576.8	-1.71873	0.000502634	0.0215101	DRAP1
ENSG00000234819	2.78e-17	2.78e-17	2.78e-17	7.04007	4.696	11.2135	2.78e-17	7.64985	-5.96511	0.000504105	0.02152	AL353705.4
ENSG00000173272	778.897	1019.78	664.031	887.923	4259.21	3016.73	820.903	2721.29	-1.72877	0.000505725	0.021557	MZT2A
ENSG00000137767	343.341	382.954	431.795	385.14	1435.15	2201.09	386.03	1340.46	-1.7955	0.000511418	0.0217672	SQOR
ENSG00000175920	46.2065	34.3542	5.53772	132.738	287.697	87.1074	28.6995	169.181	-2.55421	0.000519913	0.0220631	DOK7
ENSG00000234975	130.114	111.057	147.064	164.92	519.428	675.261	129.412	453.203	-1.80689	0.000528336	0.0223485	FTH1P2
ENSG00000163344	243.941	274.567	315.656	308.717	1099.91	1281.79	278.055	896.808	-1.68879	0.000528982	0.0223485	PMVK
ENSG00000065054	641.53	701.779	873.89	960.323	2098.64	3627.59	739.066	2228.85	-1.5923	0.000530131	0.022364	SLC9A3R2
ENSG00000108106	1409.66	1470.47	894.426	1431.93	5300.55	5323	1258.19	4018.49	-1.67515	0.000531568	0.0223916	UBE2S
ENSG00000214389	79.4915	82.1724	99.2972	135.758	355.857	411.013	86.987	300.876	-1.78839	0.000532803	0.0224015	RPS3AP26
ENSG00000115514	357.822	315.186	411.192	578.206	997.465	1256.98	361.4	944.217	-1.38505	0.000537065	0.0225115	TXNDC9
ENSG00000152931	14.5233	6.26046	9.35385	26.1526	17.4962	287.467	10.0459	110.372	-3.44176	0.000538867	0.0225331	PART1
ENSG00000213741	2382.8	3192.9	2541.97	3138.38	10934.1	10660.8	2705.89	8244.41	-1.60724	0.000541148	0.0225955	RPS29
ENSG00000235097	0	0	1.90751	3.02323	22.9428	24.7398	0.635835	16.9019	-4.52759	0.000543544	0.0226395	LINC00330
ENSG00000231991	1175.59	1297.03	1145.47	2436.49	3380.52	2644.07	1206.03	2820.36	-1.22548	0.000544577	0.0226395	ANXA2P2
ENSG00000122367	8.96845	11.7024	22.5426	154.849	102.488	20.5126	14.4045	92.6162	-2.67475	0.000545507	0.0226453	LDB3
ENSG00000123159	1290.34	1486.7	1429.28	2298.73	4763.79	3497.91	1402.11	3520.15	-1.3279	0.000551813	0.0228738	GIPC1
ENSG00000178381	253.015	260.135	213.527	299.666	817.772	1148.49	242.225	755.309	-1.63993	0.000553619	0.0229155	ZFAND2A
ENSG00000113924	22.5509	10.7308	47.8712	79.4447	174.952	128.766	27.051	127.721	-2.23444	0.000557633	0.0230302	HGD
ENSG00000155366	2882.53	3327.48	2269.4	3926.74	11015.8	8758.85	2826.47	7900.48	-1.48286	0.000558001	0.0230302	RHOC
ENSG00000130724	1336.43	1470.44	1438.65	1596.85	5482.55	5709.26	1415.17	4262.89	-1.59072	0.000558905	0.0230343	CHMP2A
ENSG00000105185	668.658	752.389	675.293	805.466	2395.74	3053.89	698.78	2085.03	-1.57688	0.000567313	0.0232933	PDCD5
ENSG00000170310	234.02	241.148	254.763	295.644	958.214	971.237	243.31	741.698	-1.60727	0.000570448	0.0233419	STX8
ENSG00000119421	610.831	662.063	602.236	807.477	2146.91	2210.25	625.043	1721.54	-1.46135	0.000572261	0.0233724	NDUFA8
ENSG00000097021	502.39	653.975	440.181	905.015	1529.57	1566.5	532.182	1333.7	-1.32506	0.00057503	0.0233724	ACOT7
ENSG00000173442	2012.36	2221.94	1502.3	3020.73	5991.68	5769.18	1912.2	4927.2	-1.36542	0.000575279	0.0233724	EHBP1L1
ENSG00000106803	1505.4	1651.07	1767.41	2455.6	5337.43	4815.93	1641.29	4202.99	-1.35647	0.000577697	0.0234041	SEC61B
ENSG00000184281	459.925	459.721	507.653	519.886	1795.61	2080.32	475.766	1465.27	-1.62245	0.00057881	0.023416	TSSC4
ENSG00000224631	347.935	223.038	287.538	380.111	1089.52	1051.45	286.17	840.359	-1.55347	0.000581094	0.0234752	RPS27AP16
ENSG00000185860	21.8303	2.60519	11.2282	89.4925	84.0297	38.5296	11.8879	70.6839	-2.56047	0.00058576	0.02354	CCDC190
ENSG00000168894	1039.16	1065.81	851.363	990.491	3958.72	4653.19	985.444	3200.8	-1.69939	0.000590823	0.0236811	RNF181
ENSG00000050344	55.0065	130.067	185.524	444.46	293.823	500.29	123.532	412.858	-1.74	0.00059923	0.0238707	NFE2L3
ENSG00000090266	1113.26	1017	1038.7	1099.09	4049.72	4797.76	1056.32	3315.52	-1.65001	0.000602117	0.0238878	NDUFB2
ENSG00000106268	267.469	332.442	177.909	285.589	1246.12	1101.14	259.274	877.616	-1.75836	0.000602131	0.0238878	NUDT1
ENSG00000231789	1.73221	6.3332	8.47054	13.0793	64.3135	45.1589	5.51198	40.8506	-2.86208	0.000602999	0.0238878	PIK3CD-AS2
ENSG00000150394	1.80908	0	2.83768	50.2698	34.509	2.42082	1.54892	29.0665	-4.14027	0.000611322	0.0241506	CDH8
ENSG00000189376	30.7325	36.1785	17.7463	51.2908	146.231	176.074	28.2191	124.532	-2.13569	0.000622996	0.0244903	C8orf76
ENSG00000169857	349.693	335.981	355.914	505.806	1072.29	1155.35	347.196	911.148	-1.39138	0.000623346	0.0244903	AVEN
ENSG00000178741	760.829	784.886	814.86	997.529	2607.65	2882.26	786.858	2162.48	-1.45826	0.000625504	0.0245077	COX5A
ENSG00000213465	399.361	485.935	494.542	510.835	1873.89	1792.35	459.946	1392.36	-1.59759	0.000629235	0.0245413	ARL2
ENSG00000107872	221.37	235.738	230.404	196.094	1054.98	1289.67	229.171	846.915	-1.88503	0.000630249	0.0245413	FBXL15
ENSG00000156467	2438.83	2385.36	3110.54	2907.1	9808.81	11828.6	2644.91	8181.5	-1.62908	0.000630566	0.0245413	UQCRB
ENSG00000143248	40.6869	42.4864	22.429	162.899	117.524	100.591	35.2008	127.005	-1.8472	0.00063065	0.0245413	RGS5
ENSG00000244398	1466.57	1388.23	1463	1695.39	5502.11	5217.98	1439.26	4138.5	-1.52364	0.000634373	0.0246526	AC116533.1
ENSG00000168685	150.821	341.517	213.531	1498.28	643.955	337.87	235.289	826.703	-1.81254	0.00064178	0.0249066	IL7R
ENSG00000196230	7259.59	9429.56	12973.2	23854.1	28787.3	20050	9887.44	24230.5	-1.29314	0.000650166	0.0250467	TUBB
ENSG00000130770	1436.75	1617.69	1181.99	1588.8	5354.71	5804.13	1412.14	4249.21	-1.58917	0.000651203	0.0250467	ATP5IF1
ENSG00000176101	592.748	692.778	629.402	774.293	2230.99	2387.56	638.309	1797.61	-1.49345	0.000651518	0.0250467	SSNA1
ENSG00000168653	2456.04	2775.62	1671.82	2533.03	9000.22	10358	2301.16	7297.1	-1.66487	0.000656288	0.0251962	NDUFS5
ENSG00000132963	1848.79	1930.17	1765.52	2194.15	6124.16	7659.79	1848.16	5326.04	-1.52687	0.000660286	0.0252953	POMP
ENSG00000116649	1231.6	1339.46	1487.36	1866.34	4206.38	4576.44	1352.81	3549.72	-1.39161	0.000669057	0.0255242	SRM
ENSG00000114850	5875.34	4723.8	4487.33	9116.47	12258.8	14433.2	5028.82	11936.1	-1.24701	0.000670124	0.0255242	SSR3
ENSG00000197632	751.048	386.53	261.252	233.299	1252.24	11706.1	466.277	4397.23	-3.23702	0.000670187	0.0255242	SERPINB2
ENSG00000185614	33.4994	26.198	13.9949	46.2629	143.883	143.361	24.5641	111.169	-2.17119	0.000676752	0.0256867	INKA1
ENSG00000143774	2952.12	3256.12	2221.63	3112.24	11059.6	11684	2809.96	8618.64	-1.61684	0.000678195	0.0256924	GUK1
ENSG00000232112	276.459	350.449	382.157	341.901	1342.95	1595.77	336.355	1093.54	-1.70043	0.000679874	0.025708	TMA7
ENSG00000112695	1718.67	1736.88	1613.79	1890.47	5882.27	7273.51	1689.78	5015.42	-1.56942	0.000680406	0.025708	COX7A2
ENSG00000163220	9.05516	5.37204	8.43415	6.04112	66.8387	140.875	7.62045	71.2517	-3.20327	0.000681712	0.0257234	S100A9
ENSG00000183617	322.618	271.853	245.371	219.222	1216.29	1869.01	279.948	1101.51	-1.97563	0.000686102	0.0258338	MRPL54
ENSG00000128228	399.413	368.507	323.112	316.762	1486.95	2065.57	363.677	1289.76	-1.82587	0.000688524	0.025878	SDF2L1
ENSG00000112079	762.645	662.02	856.085	1587.79	1863.62	1752.91	760.25	1734.78	-1.19004	0.000691004	0.025907	STK38
ENSG00000074071	858.425	974.592	762.386	960.324	3322.89	3390.51	865.134	2557.91	-1.56373	0.000691106	0.025907	MRPS34
ENSG00000276529	21.6765	24.4005	19.6511	29.1692	169.127	130.968	21.9094	109.755	-2.31703	0.000693588	0.0259656	AP001505.1
ENSG00000168028	13101.5	15110.8	9896.3	15474.7	46995.2	47538.4	12702.9	36669.4	-1.5294	0.000695393	0.0259656	RPSA
ENSG00000137970	580.092	629.529	712.78	825.577	2214.85	2159.44	640.801	1733.29	-1.43527	0.00070059	0.0261255	RPL7P9
ENSG00000171222	610.819	635.847	741.817	500.781	3221.53	3777.85	662.827	2500.05	-1.915	0.000701792	0.0261363	SCAND1
ENSG00000084207	5438.85	5834.78	5284.4	6684.01	20473.4	19058.2	5519.35	15405.2	-1.48081	0.000703336	0.0261597	GSTP1
ENSG00000163347	11.6855	13.5033	26.2876	95.5258	86.3484	44.1682	17.1588	75.3475	-2.12733	0.000704462	0.0261676	CLDN1
ENSG00000100084	157.235	136.36	150.793	173.971	651.817	647.083	148.129	490.957	-1.72753	0.000707833	0.0262554	HIRA
ENSG00000140264	5942.16	6033.47	6554.48	5635.2	25885.8	29859.1	6176.7	20460	-1.72787	0.000712755	0.0262843	SERF2
ENSG00000135940	1606.65	1428.88	1310.31	1380.65	5600.08	7290.42	1448.61	4757.05	-1.71527	0.000713218	0.0262843	COX5B
ENSG00000167526	13204.5	18755.3	16755.2	16244.9	73135.6	66224	16238.3	51868.2	-1.67543	0.000714039	0.0262843	RPL13
ENSG00000272398	9.16814	0.832103	2.78215	23.1319	53.9414	23.8029	4.2608	33.6254	-2.94542	0.000715479	0.0263035	CD24
ENSG00000159199	623.44	774.945	989.104	872.84	2842.64	3678.46	795.83	2464.65	-1.63064	0.000717498	0.0263101	ATP5MC1
ENSG00000168273	104.783	145.457	111.442	120.676	551.665	727.191	120.561	466.511	-1.95072	0.000719597	0.0263426	SMIM4
ENSG00000163634	484.327	475.98	510.459	568.152	1637.84	2048.68	490.255	1418.23	-1.5321	0.000720758	0.0263426	THOC7
ENSG00000147123	950.577	1158.85	1003.11	910.046	4207.53	5628.99	1037.51	3582.19	-1.78754	0.000721203	0.0263426	NDUFB11
ENSG00000122705	2194.89	1837.11	2231.97	2630.57	6662.06	8028	2087.99	5773.54	-1.46725	0.000727882	0.0264871	CLTA
ENSG00000124562	593.655	648.508	643.457	698.876	2218.33	2595.35	628.54	1837.52	-1.54738	0.000729287	0.0265045	SNRPC
ENSG00000137818	15634.4	17191.8	15863.5	16923.7	63829	66514.2	16229.9	49089	-1.59673	0.000734657	0.0266658	RPLP1
ENSG00000063241	674.087	739.746	629.392	710.943	2592.65	2873.2	681.075	2058.93	-1.59572	0.000740562	0.0267982	ISOC2
ENSG00000051523	3030.69	3328.33	3983.47	3721.61	14390.7	12981.8	3447.5	10364.7	-1.588	0.000741116	0.0267982	CYBA
ENSG00000136942	6791.56	8237.35	6650.93	7744.88	29720.2	27400.3	7226.61	21621.8	-1.58107	0.000757542	0.0273576	RPL35
ENSG00000145425	9321.69	9358.21	10150.2	10914.4	33891	37830.8	9610.02	27545.4	-1.51918	0.000766095	0.0276316	RPS3A
ENSG00000240399	0	0.907092	0.939966	6.03775	13.782	14.6318	0.615686	11.4839	-3.97987	0.000768423	0.02768	AC004801.2
ENSG00000143536	3.64641	0.855238	2.81216	6.0402	25.3346	40.4775	2.43794	23.9508	-3.23023	0.000783255	0.0281087	CRNN
ENSG00000169738	285.485	426.345	398.07	408.268	1409.74	1559.65	369.967	1125.89	-1.60511	0.000784478	0.0281173	DCXR
ENSG00000143933	8776.83	7144.4	8724.63	15253.4	22828.9	18875.4	8215.29	18985.9	-1.20853	0.000785652	0.0281242	CALM2
ENSG00000197646	390.457	162.487	266.928	1208.69	982.457	370.619	273.291	853.921	-1.64331	0.000788138	0.0281779	PDCD1LG2
ENSG00000142168	2238.24	2379.06	2465.19	2756.27	7536.3	9979.66	2360.83	6757.41	-1.5171	0.000789317	0.0281848	SOD1
ENSG00000223361	9.96391	10.8804	3.69645	18.1072	40.4024	101.377	8.18024	53.2956	-2.68385	0.000794825	0.0283411	FTH1P10
ENSG00000105379	693.056	868.934	604.091	475.642	3249.27	5486.6	722.027	3070.5	-2.08812	0.000795675	0.0283411	ETFB
ENSG00000105254	1056.3	1205.8	1157.66	1407.8	3728.37	4143.85	1139.92	3093.34	-1.44006	0.000800209	0.0284318	TBCB
ENSG00000205352	569.268	559.076	595.691	621.448	2072.04	2344.62	574.678	1679.37	-1.54676	0.000811301	0.0286126	PRR13
ENSG00000170906	484.322	550.976	472.979	524.913	1924.59	2085.98	502.759	1511.83	-1.58797	0.000812407	0.0286163	NDUFA3
ENSG00000171345	209.658	263.828	88.9059	211.177	579.48	1716.41	187.464	835.688	-2.15548	0.000824026	0.0288833	KRT19
ENSG00000179862	137.331	101.994	192.991	205.142	674.803	510.49	144.105	463.478	-1.6843	0.000830827	0.0290199	CITED4
ENSG00000100401	1549.7	1621.28	1345.9	2839.72	4153.39	3362.39	1505.63	3451.83	-1.19688	0.000830951	0.0290199	RANGAP1
ENSG00000008018	2314.17	2206.55	2034.32	2504.87	7097.46	9158.56	2185.01	6253.63	-1.51696	0.00083408	0.0290931	PSMB1
ENSG00000137288	512.345	460.611	546.993	558.097	1945.31	1900.78	506.65	1468.06	-1.53448	0.000841361	0.029275	UQCC2
ENSG00000118523	19590.4	20822.7	26689	54467.5	59726.2	41202.4	22367.4	51798.7	-1.21152	0.000842364	0.029275	CTGF
ENSG00000214253	1217.15	1343.09	1279.42	1295.18	4634.85	5762.3	1279.89	3897.44	-1.60637	0.00084728	0.0294101	FIS1
ENSG00000171530	1650.01	1569.79	1401.17	1914.61	4950.45	5600.83	1540.32	4155.3	-1.43159	0.000858005	0.0295724	TBCA
ENSG00000158109	1156.68	848.996	772.682	1395.73	2626.11	2966.98	926.119	2329.61	-1.33059	0.000858279	0.0295724	TPRG1L
ENSG00000111678	325.269	363.987	406.505	270.506	1607.89	2257.56	365.254	1378.65	-1.91583	0.000864464	0.029718	C12orf57
ENSG00000099901	914.433	1035.99	1042.46	1349.48	3415.02	2893.62	997.627	2552.7	-1.35526	0.000867466	0.0297602	RANBP1
ENSG00000107438	630.68	662.926	962.885	1712.48	2678.98	1284.29	752.163	1891.92	-1.33058	0.00086777	0.0297602	PDLIM1
ENSG00000251361	0.923667	0	0	7.04161	14.8457	6.84125	0.307889	9.57619	-4.49944	0.00087381	0.0299314	AC012625.1
ENSG00000037241	316.268	273.645	316.58	395.194	1054.97	996.114	302.164	815.425	-1.43159	0.000881989	0.0301419	RPL26L1
ENSG00000140990	988.542	1063.99	995.619	1033.73	3827.4	4235.31	1016.05	3032.15	-1.57718	0.000885887	0.0301644	NDUFB10
ENSG00000183048	41.55	45.1618	43.0786	62.3524	265.876	188.6	43.2634	172.276	-1.98962	0.000898791	0.0305311	SLC25A10
ENSG00000100142	555.7	623.221	615.359	599.326	2260.93	2530.97	598.093	1797.08	-1.5869	0.000910583	0.030895	POLR2F
ENSG00000157778	274.688	278.182	280.982	316.761	991.64	1105.62	277.951	804.673	-1.53289	0.000914405	0.0309879	PSMG3
ENSG00000187653	242.06	362.125	859.938	920.099	2022.47	1576.71	488.041	1506.43	-1.62583	0.000923934	0.0312	TMSB4XP8
ENSG00000184470	356.939	357.684	277.211	379.106	1190.9	1285.21	330.611	951.737	-1.52482	0.000925897	0.0312294	TXNRD2
ENSG00000224837	14.3964	28.0616	19.6575	61.3426	88.6543	83.5685	20.7052	77.8551	-1.90342	0.000927657	0.0312332	GCSHP5
ENSG00000257464	0.923667	0	0	3.02229	16.0112	13.5095	0.307889	10.8477	-4.67815	0.000931629	0.0312332	AC125611.1
ENSG00000143106	1061.73	1120.89	1138.93	1414.84	3360.95	3888.59	1107.18	2888.13	-1.38307	0.000932097	0.0312332	PSMA5
ENSG00000172366	333.414	401.052	322.18	341.901	1386.7	1589	352.215	1105.87	-1.65011	0.000934343	0.0312332	MCRIP2
ENSG00000167862	230.444	205.023	175.123	262.46	737.082	771.326	203.53	590.289	-1.53522	0.000935647	0.0312332	MRPL58
ENSG00000144713	8367.48	8189.45	8464.24	9738.92	29521	28837	8340.39	22699	-1.44442	0.000951122	0.0316694	RPL32
ENSG00000146425	1081.59	1455.11	1269.12	1663.21	4320.36	3916.88	1268.6	3300.15	-1.37913	0.000971843	0.0323217	DYNLT1
ENSG00000167863	1323.76	1654.71	1539.8	1590.81	5234.95	6417.39	1506.09	4414.38	-1.55128	0.000976622	0.0324429	ATP5PD
ENSG00000261236	504.182	642.205	583.511	748.148	1762.23	2017.1	576.633	1509.16	-1.38768	0.00097903	0.0324852	BOP1
ENSG00000175854	393.051	448.907	412.106	490.724	1435.08	1515.63	418.021	1147.14	-1.45593	0.000992116	0.0327002	SWI5
ENSG00000198918	5572.6	5521.35	5370.57	6511.05	20588.6	17398	5488.17	14832.5	-1.43433	0.000992805	0.0327002	RPL39
ENSG00000138175	671.365	799.366	668.733	828.594	2256.37	2814.46	713.155	1966.47	-1.46305	0.000993758	0.0327002	ARL3
ENSG00000223485	11.8628	1.72373	5.60402	22.1275	52.8747	41.7799	6.39684	38.9274	-2.58207	0.00099964	0.0328263	LINC01615
ENSG00000156381	505.122	522.971	434.571	694.852	1708.01	1283.05	487.554	1228.64	-1.33299	0.00100995	0.0330535	ANKRD9
ENSG00000087076	9.81756	33.405	60.047	98.5508	275.043	123.194	34.4232	165.596	-2.26251	0.00101234	0.0330535	HSD17B14
ENSG00000170442	62.5334	23.4179	14.9173	134.748	241.676	83.7118	33.6228	153.379	-2.18517	0.00101636	0.0331147	KRT86
ENSG00000111639	1172.88	1192.24	1192.31	1135.29	4164.93	5624.48	1185.81	3641.57	-1.61853	0.00101895	0.0331182	MRPL51
ENSG00000229833	25.2741	30.7203	28.0935	41.2355	139.318	173.796	28.0293	118.117	-2.06934	0.00104375	0.033757	PET100
ENSG00000178980	1541.57	1730.6	1143.58	1920.64	5189.97	4561.8	1471.91	3890.8	-1.40223	0.00104451	0.033757	SELENOW
ENSG00000179967	148.185	177.067	118.918	155.871	624.206	726.101	148.057	502.059	-1.76047	0.0010478	0.0337894	PPP1R14BP3
ENSG00000261061	38.928	16.1742	29.0344	70.3943	156.496	98.3	28.0455	108.397	-1.94506	0.00105353	0.0338574	AC092718.4
ENSG00000143256	729.192	805.664	844.836	1014.62	2490.15	2573.94	793.231	2026.24	-1.35275	0.00105951	0.0339084	PFDN2
ENSG00000241990	22.6002	26.238	13.0659	22.1305	131.267	189.545	20.6347	114.314	-2.46192	0.00105954	0.0339084	PRR34-AS1
ENSG00000197982	1210.83	1322.31	1208.23	1190.6	4776.49	5341.04	1247.13	3769.38	-1.59557	0.00105986	0.0339084	C1orf122
ENSG00000125458	177.066	215.866	239.79	224.249	961.603	792.82	210.907	659.557	-1.64406	0.00106771	0.0339935	NT5C
ENSG00000136149	31.524	84.9721	73.0736	69.3922	391.484	385.035	63.1899	281.97	-2.15536	0.0010689	0.0339935	RPL13AP25
ENSG00000243147	447.274	458.824	482.361	656.641	1572.1	1227.7	462.819	1152.15	-1.31538	0.00106917	0.0339935	MRPL33
ENSG00000099804	703.003	788.525	640.629	920.1	2303.54	2228.34	710.719	1817.33	-1.35417	0.00106965	0.0339935	CDC34
ENSG00000259727	1.82244	0.883818	0.924778	10.0581	7.02755	21.31	1.21034	12.7986	-3.2671	0.00107558	0.0341389	AC103740.2
ENSG00000140307	725.572	849.025	863.568	1227.8	2122.77	2439.53	812.722	1930.04	-1.24757	0.00107661	0.0341389	GTF2A2
ENSG00000115541	328.884	313.374	466.473	380.112	1162.2	1977.44	369.577	1173.25	-1.66613	0.00107788	0.0341398	HSPE1
ENSG00000106153	3451.81	3469.25	3272.54	3978.03	10626.6	12853	3397.87	9152.55	-1.42949	0.00108514	0.0342572	CHCHD2
ENSG00000152464	155.45	138.191	108.616	224.247	528.554	399.823	134.086	384.208	-1.51733	0.00108839	0.0343219	RPP38
ENSG00000159685	211.446	194.172	207.927	274.526	712.888	702.449	204.515	563.288	-1.46075	0.00109009	0.0343378	CHCHD6
ENSG00000214894	0.894819	1.83754	0	7.04319	17.1899	13.5469	0.910788	12.5933	-3.61702	0.00109347	0.0344042	LINC00243
ENSG00000236801	50.5697	57.7993	63.7006	60.342	284.44	370.289	57.3565	238.357	-2.05227	0.0010946	0.0344042	RPL24P8
ENSG00000125691	8350.31	7865.19	8382.75	9635.35	29219.2	26664	8199.42	21839.5	-1.41332	0.00110058	0.0344874	RPL23
ENSG00000163481	301.778	344.123	358.731	391.172	1118.35	1264.87	334.877	924.798	-1.46495	0.00110348	0.0345292	RNF25
ENSG00000251495	10.8287	9.90783	13.1249	16.0966	67.9427	104.841	11.2871	62.9603	-2.46551	0.00110461	0.0345292	PPIAP11
ENSG00000152056	19.0044	15.3411	13.088	94.5173	48.4651	47.5164	15.8112	63.4996	-1.99733	0.00110815	0.034602	AP1S3
ENSG00000173641	307.27	364.092	92.6418	982.436	899.532	494.815	254.668	792.261	-1.6368	0.00111908	0.0349052	HSPB7
ENSG00000149591	10893	10106.9	30234.2	64785.7	65354	27500	17078	52546.5	-1.62145	0.00112907	0.0350513	TAGLN
ENSG00000164258	733.74	614.151	750.239	862.783	2204.51	2405.63	699.377	1824.31	-1.38294	0.00113018	0.0350513	NDUFS4
ENSG00000213860	86.7562	71.3215	83.359	99.5586	336.275	415.497	80.4789	283.777	-1.81599	0.00113044	0.0350513	RPL21P75
ENSG00000188191	176.139	336.986	212.59	352.96	874.13	797.344	241.905	674.811	-1.47927	0.00113112	0.0350513	PRKAR1B
ENSG00000182004	432.789	538.319	575.097	562.119	1799.06	2008.05	515.402	1456.41	-1.49829	0.00113721	0.0351258	SNRPE
ENSG00000121851	160.799	224.93	194.813	246.371	710.581	717.119	193.514	558.024	-1.52694	0.0011432	0.0352318	POLR3GL
ENSG00000211450	840.393	758.704	573.176	673.738	2745.86	3337.37	724.091	2252.32	-1.6369	0.00114503	0.0352318	SELENOH
ENSG00000088986	2292.46	2313.12	2453.95	3086.09	7061.73	7598.85	2353.18	5915.56	-1.32982	0.00114557	0.0352318	DYNLL1
ENSG00000175806	55.9495	74.0317	119.949	130.73	379.986	342.17	83.3101	284.295	-1.76908	0.00114933	0.0353094	MSRA
ENSG00000048162	199.687	213.162	197.617	275.532	571.315	870.644	203.489	572.497	-1.49143	0.00115137	0.0353342	NOP16
ENSG00000132341	3430.11	3426.79	3672.49	4953.43	9475.97	11156.6	3509.8	8528.67	-1.28088	0.00115636	0.0354141	RAN
ENSG00000228300	629.82	753.33	443.914	484.691	2428	3560.94	609.022	2157.88	-1.82475	0.00115645	0.0354141	C19orf24
ENSG00000213719	4063.56	4485.4	3224.75	4608.52	12471.8	14860	3924.57	10646.8	-1.43976	0.0011722	0.035858	CLIC1
ENSG00000249306	0.884241	0.883745	1.8847	24.1275	14.9871	5.77595	1.21756	14.9635	-3.48721	0.00117517	0.0358722	LINC01411
ENSG00000259126	3.64624	0	3.77006	13.076	19.5868	24.7832	2.4721	19.1487	-2.90564	0.00117963	0.0359315	AL161752.1
ENSG00000234797	263.816	292.623	366.243	403.239	1023.88	1005.14	307.561	810.754	-1.39782	0.00118495	0.0359846	RPS3AP6
ENSG00000012061	1208.13	1381.94	1055.55	1552.6	4063.5	3706.8	1215.21	3107.64	-1.35444	0.00119707	0.0362032	ERCC1
ENSG00000235912	7.20327	9.9589	7.47916	23.133	64.2978	31.6885	8.21378	39.7064	-2.25359	0.00119729	0.0362032	AL031729.1
ENSG00000198841	63.269	53.2679	54.3122	79.447	221.139	322.853	56.9497	207.813	-1.86459	0.00119741	0.0362032	KTI12
ENSG00000155957	66.8011	131.959	80.525	161.902	299.485	438.087	93.095	299.825	-1.68557	0.00120657	0.0364138	TMBIM4
ENSG00000184887	557.53	583.487	484.212	797.42	1613.62	1478.41	541.743	1296.48	-1.25854	0.00120963	0.0364539	BTBD6
ENSG00000165092	10.9475	0.818858	6.55733	36.2012	50.5723	24.9423	6.10789	37.2386	-2.58557	0.0012118	0.0364539	ALDH1A1
ENSG00000007520	745.48	817.43	626.573	704.91	2679.05	3105.85	729.828	2163.27	-1.56732	0.00121592	0.0365313	TSR3
ENSG00000186654	73.2118	89.4952	32.7145	120.674	344.228	238.319	65.1405	234.407	-1.8447	0.00123021	0.0367292	PRR5
ENSG00000137463	67.7652	62.2985	71.1865	145.811	271.706	180.75	67.0834	199.423	-1.56949	0.00125312	0.0372962	MGARP
ENSG00000015475	210.441	375.722	581.715	705.912	1116.1	1314.61	389.293	1045.54	-1.42502	0.00125732	0.0373787	BID
ENSG00000093167	1103.34	970.042	880.402	2305.76	2423.39	1794.76	984.593	2174.64	-1.14305	0.0012585	0.0373787	LRRFIP2
ENSG00000197498	328.934	283.593	273.477	388.155	822.39	1129.31	295.335	779.953	-1.40038	0.00126865	0.0375629	RPF2
ENSG00000170889	11378.3	14334	13885.4	13913	51468.8	45734.7	13199.2	37038.8	-1.48857	0.00127915	0.0377903	RPS9
ENSG00000188229	2767.76	3191.99	2553.21	5437.1	7715.95	5848.32	2837.65	6333.79	-1.15831	0.00129422	0.0380856	TUBB4B
ENSG00000170860	522.282	612.413	430.815	561.114	1837.06	2001.27	521.837	1466.48	-1.4903	0.00129429	0.0380856	LSM3
ENSG00000083845	7187.34	8098.24	7626.9	7493.49	28637.5	29724.7	7637.49	21951.9	-1.52315	0.00130126	0.0382513	RPS5
ENSG00000134202	852.041	1179.59	1526.73	1693.38	3587.85	3711.3	1186.12	2997.51	-1.33738	0.00131983	0.0386779	GSTM3
ENSG00000172757	9539.46	9760.14	10173.6	14065.9	29487.6	26104.9	9824.39	23219.5	-1.24087	0.00132366	0.0387405	CFL1
ENSG00000136153	4762.98	4383.31	3575.99	17366.1	10090	5730.96	4240.76	11062.4	-1.38325	0.00132663	0.0387582	LMO7
ENSG00000258920	8.1075	8.10373	11.2575	15.0907	82.7026	50.8284	9.15624	49.5406	-2.41838	0.00133416	0.0388229	FOXN3-AS1
ENSG00000054148	1422.26	1828.13	1563.21	1510.37	6257.71	6502.13	1604.53	4756.74	-1.5677	0.00134213	0.0389303	PHPT1
ENSG00000100554	1012.05	843.568	1023.73	1563.66	2290.96	2676.73	959.785	2177.12	-1.18146	0.00134243	0.0389303	ATP6V1D
ENSG00000105664	80.6567	27.0281	10.2201	58.3312	78.5458	919.938	39.3016	352.272	-3.16074	0.00134243	0.0389303	COMP
ENSG00000214485	1063.55	993.513	1146.43	1394.73	3312.54	3166.92	1067.83	2624.73	-1.2973	0.00134341	0.0389303	RPL7P1
ENSG00000142937	13206.3	14134.4	13730.9	16081	46677.3	43706.2	13690.5	35488.2	-1.37414	0.00135381	0.0390734	RPS8
ENSG00000173114	27.0639	29.7769	43.1198	60.3415	61.2505	428.739	33.3202	183.444	-2.45641	0.00136141	0.0392135	LRRN3
ENSG00000162909	7402.46	3853.03	7687.81	14028.7	13322	17804.6	6314.43	15051.7	-1.25319	0.00136568	0.0392876	CAPN2
ENSG00000148943	506.031	407.309	518.896	758.202	1190.96	1381.25	477.412	1110.14	-1.21708	0.00136692	0.0392876	LIN7C
ENSG00000204644	2.78e-17	2.78e-17	2.78e-17	8.04571	17.0497	1.25276	2.78e-17	8.78274	-6.16553	0.0013681	0.0392876	ZFP57
ENSG00000166619	849.394	833.659	829.839	1302.21	2136.59	2246.43	837.631	1895.07	-1.17764	0.00137072	0.0393233	BLCAP
ENSG00000111642	360.54	368.514	328.738	331.845	1263.48	1565.27	352.598	1053.53	-1.5786	0.00138636	0.0396528	CHD4
ENSG00000120129	1980.72	2342.98	1588.48	5542.68	5345.54	3036.07	1970.72	4641.43	-1.23579	0.00139011	0.0397203	DUSP1
ENSG00000106245	517.76	558.193	502.953	672.73	1447.81	1860.08	526.302	1326.87	-1.33369	0.00139525	0.0398272	BUD31
ENSG00000198931	1218.1	1026.94	921.611	975.408	3501.5	5171.55	1055.55	3216.15	-1.60716	0.00140647	0.0400295	APRT
ENSG00000105618	548.493	547.346	509.509	553.069	1818.65	2092.75	535.116	1488.15	-1.47524	0.00141056	0.0400295	PRPF31
ENSG00000185627	1517.16	1594.18	1472.36	1859.3	4352.69	5544.34	1527.9	3918.77	-1.35872	0.00141076	0.0400295	PSMD13
ENSG00000120217	137.429	107.492	54.2597	734.052	367.474	109.742	99.727	403.756	-2.01614	0.0014122	0.0400295	CD274
ENSG00000135617	168.963	207.779	141.399	175.982	640.367	853.698	172.713	556.682	-1.68742	0.00141417	0.0400295	PRADC1
ENSG00000161980	90.3098	107.462	143.337	137.77	392.773	619.874	113.703	383.472	-1.75248	0.00141432	0.0400295	POLR3K
ENSG00000126214	1177.42	1085.66	992.8	1639.08	2803.49	3022.35	1085.29	2488.3	-1.19689	0.00142723	0.0402293	KLC1
ENSG00000174109	124.715	105.654	107.7	153.858	415.738	453.943	112.69	341.18	-1.59661	0.00142902	0.0402293	C16orf91
ENSG00000213722	505.07	685.554	696.857	868.815	2103.09	1672.7	629.16	1548.2	-1.2988	0.00143058	0.0402328	DDAH2
ENSG00000100387	855.713	884.244	869.179	942.223	2749.33	3309.16	869.712	2333.57	-1.42371	0.00144463	0.0404832	RBX1
ENSG00000008988	8361.14	8989.71	8893.21	8424.65	32398.2	34125	8748.02	24982.6	-1.51388	0.00144851	0.0405218	RPS20
ENSG00000088356	223.188	242.077	194.795	312.737	666.853	735.19	220.02	571.593	-1.37647	0.00145099	0.0405218	PDRG1
ENSG00000225200	8.18861	2.64641	5.61622	12.0734	56.2209	32.7718	5.48375	33.6887	-2.59041	0.00145217	0.0405218	AC246787.1
ENSG00000131116	436.433	411.841	491.736	407.262	1721.87	1857.82	446.67	1328.98	-1.57264	0.00145697	0.0406161	ZNF428
ENSG00000156463	139.154	149.045	118.928	561.1	380.116	211.341	135.709	384.186	-1.5006	0.00146272	0.0407367	SH3RF2
ENSG00000105699	54.2279	36.0656	59.0282	69.3914	301.556	192.01	49.7739	187.652	-1.91143	0.00146864	0.04085	LSR
ENSG00000137154	10983.4	12533	13365.6	14483.2	39387.4	41075.7	12294	31648.8	-1.36418	0.00147258	0.0408919	RPS6
ENSG00000213862	26.2091	27.108	20.5801	39.224	131.196	123.042	24.6324	97.8205	-1.98277	0.0014814	0.0410858	AC044787.1
ENSG00000272888	313.51	354.039	459.91	426.368	1074.65	1697.37	375.82	1066.13	-1.50383	0.00148353	0.0410858	LINC01578
ENSG00000279138	1.766	4.55463	2.7999	22.1232	37.807	8.05035	3.04018	22.6602	-2.84576	0.00148387	0.0410858	AP002847.1
ENSG00000168496	226.82	233.049	164.81	326.815	802.651	517.316	208.226	548.927	-1.39751	0.00148631	0.0411135	FEN1
ENSG00000100138	1329.21	1336.75	1343.11	1641.09	3631.66	4911.84	1336.36	3394.86	-1.3449	0.00148959	0.0411211	SNU13
ENSG00000126549	2.78e-17	2.78e-17	2.78e-17	0.00588717	0.158277	96.5101	2.78e-17	32.2248	-8.0286	0.00148991	0.0411211	STATH
ENSG00000115268	7104.23	6571.78	6625.65	7340.65	23591.4	23075.7	6767.22	18002.6	-1.41154	0.00149122	0.0411211	RPS15
ENSG00000125821	263.874	292.689	153.552	240.338	946.705	1051.39	236.705	746.146	-1.65556	0.00149233	0.0411211	DTD1
ENSG00000113387	1392.44	1489.39	1761.8	1750.7	4320.47	6576.6	1547.88	4215.92	-1.44545	0.00149867	0.0412164	SUB1
ENSG00000266850	0	0	3.81558	6.03959	17.3095	32.5643	1.27186	18.6378	-3.79013	0.00150402	0.0413237	AC090912.2
ENSG00000143450	9.95677	7.19517	8.42298	16.0957	48.3399	61.9911	8.52497	42.1422	-2.28654	0.00150569	0.0413298	OAZ3
ENSG00000169021	1071.68	1017	1196.07	1329.37	3295.29	3646.9	1094.92	2757.18	-1.3322	0.00151753	0.0416149	UQCRFS1
ENSG00000139180	133.73	111.053	151.749	142.798	524.004	612.03	132.177	426.277	-1.68806	0.00152985	0.0418765	NDUFA9
ENSG00000117450	3549.38	3317.47	4567.92	5675.42	9155.8	12434	3811.59	9088.4	-1.25359	0.00153	0.0418765	PRDX1
ENSG00000136950	700.309	638.558	640.639	798.427	1768.04	2517.39	659.835	1694.62	-1.36049	0.00153875	0.0420758	ARPC5L
ENSG00000148803	362.415	216.716	252.869	333.855	1088.32	894.484	277.333	772.221	-1.4767	0.00154967	0.0423339	FUOM
ENSG00000257219	22.6992	15.3645	3.67707	34.1953	73.7078	100.395	13.9136	69.4326	-2.3079	0.00155702	0.0424941	LINC02407
ENSG00000159720	1137.63	1216.62	1330.01	1521.43	3403.59	4315.5	1228.09	3080.17	-1.32645	0.00156269	0.0425953	ATP6V0D1
ENSG00000102466	175.338	87.5213	177.985	261.452	420.422	565.748	146.948	415.874	-1.49987	0.00156519	0.0425953	FGF14
ENSG00000233308	17.2607	10.8291	4.62653	12.0748	43.9335	209.628	10.9054	88.5453	-3.00726	0.00157779	0.042817	OSTN-AS1
ENSG00000170430	308.976	494.1	422.416	438.434	1544.46	1439.97	408.497	1140.96	-1.48139	0.00159248	0.0431124	MGMT
ENSG00000168528	10.706	15.2141	400.246	1327.35	1661.95	700.389	142.055	1229.9	-3.11335	0.00159383	0.0431124	SERINC2
ENSG00000172172	486.163	429.919	395.234	583.235	1154.11	1499.79	437.106	1079.04	-1.30324	0.00159475	0.0431124	MRPL13
ENSG00000210135	2620.47	2064.69	3453.36	3967.97	7592.73	8168.1	2712.84	6576.27	-1.27741	0.00162376	0.0437315	MT-TN
ENSG00000168275	187.074	140.863	162.029	184.026	566.65	723.833	163.322	491.503	-1.5884	0.00163184	0.0439077	COA6
ENSG00000118785	1308.38	1514.66	2261.99	2792.46	5001.11	4203.8	1695.01	3999.12	-1.23831	0.00163493	0.0439496	SPP1
ENSG00000109390	496.098	457.02	411.157	519.885	1268.15	1851	454.758	1213.01	-1.41499	0.00163853	0.044005	NDUFC1
ENSG00000243071	0	1.83744	0.931631	5.03311	17.1915	15.7662	0.923023	12.6636	-3.62073	0.00164995	0.0442286	AC107032.1
ENSG00000280099	11.7778	7.18274	9.35991	29.1652	32.3299	61.9809	9.44016	41.1587	-2.10811	0.00165822	0.0444087	AL603750.1
ENSG00000214046	504.244	372.083	441.144	475.64	1270.45	1902.94	439.157	1216.34	-1.46933	0.00167197	0.0446931	SMIM7
ENSG00000113312	576.491	584.368	628.475	766.248	1539.98	2117.58	596.445	1474.6	-1.30555	0.0016765	0.0447725	TTC1
ENSG00000245910	770.769	749.648	866.382	926.134	2818.36	2318.72	795.6	2021.07	-1.34476	0.00169431	0.0451232	SNHG6
ENSG00000143977	510.518	598.844	546.98	729.042	1774.84	1491.97	552.114	1331.95	-1.27014	0.0016955	0.0451232	SNRPG
ENSG00000130349	210.557	178.813	186.378	239.332	603.513	745.314	191.916	529.386	-1.46289	0.00169686	0.0451232	C6orf203
ENSG00000112619	14.434	14.4274	18.7486	88.485	67.942	31.7601	15.87	62.729	-1.97472	0.0016975	0.0451232	PRPH2
ENSG00000112576	674.973	812.909	732.43	1176.52	1764.57	1999.07	740.104	1646.72	-1.15355	0.00170582	0.0452277	CCND3
ENSG00000179085	481.623	534.726	402.72	355.979	1747.28	2606.56	473.023	1569.94	-1.73035	0.00171209	0.0453	DPM3
ENSG00000119185	814.172	715.33	700.578	1064.9	2028.29	2025.05	743.36	1706.08	-1.19828	0.00172119	0.0454566	ITGB1BP1
ENSG00000175581	117.452	111.066	140.509	180.003	433.005	431.384	123.009	348.131	-1.49952	0.00172563	0.0455319	MRPL48
ENSG00000183155	150.927	108.338	138.621	205.141	410.017	486.699	132.629	367.286	-1.46824	0.00173732	0.0457138	RABIF
ENSG00000197345	423.813	374.822	350.278	355.978	1197.88	1864.52	382.971	1139.46	-1.57256	0.00174119	0.0457315	MRPL21
ENSG00000184220	227.708	187.826	252.903	277.543	615.085	962.117	222.812	618.248	-1.4716	0.00175054	0.0458926	CMSS1
ENSG00000163209	5.36318	7.19463	13.1629	7.04674	56.4951	131.825	8.57357	65.1223	-2.90689	0.00175524	0.0459737	SPRR3
ENSG00000128309	679.486	740.621	880.441	963.339	2883.97	1942.66	766.849	1929.99	-1.33134	0.0017592	0.046025	MPST
ENSG00000150787	439.142	428.104	491.733	532.957	1186.38	1846.48	452.993	1188.61	-1.39131	0.00176368	0.046025	PTS
ENSG00000105193	7821.67	8867.77	9256.63	9348.76	30823.6	27853.3	8648.69	22675.2	-1.39054	0.00176524	0.046025	RPS16
ENSG00000146701	2260.83	2230.92	2556.98	2946.32	6996.06	7237.43	2349.58	5726.6	-1.2852	0.00177862	0.0463315	MDH2
ENSG00000125445	407.506	456.124	456.134	538.99	1336.04	1395.92	439.922	1090.31	-1.30898	0.0018021	0.0467728	MRPS7
ENSG00000080823	4124.29	2108.98	707.059	6510.04	9768.44	5582.94	2313.44	7287.14	-1.65524	0.00182298	0.047028	MOK
ENSG00000106789	7.19082	18.2263	1.81004	64.3528	48.3928	33.9746	9.07573	48.9067	-2.41404	0.00182379	0.047028	CORO2A
ENSG00000108107	11709	14783.9	12688.4	10907.4	53099.8	53604.6	13060.4	39203.9	-1.58578	0.00182463	0.047028	RPL28
ENSG00000177156	3729.17	4372.45	5697.5	5367.72	14401.1	15945.5	4599.71	11904.8	-1.37189	0.00182509	0.047028	TALDO1
ENSG00000248362	1.80919	0.874957	1.87606	16.0872	17.2029	5.7638	1.52007	13.018	-2.99421	0.00183878	0.0472361	AC011352.1
ENSG00000099994	39.6408	104.782	148.061	614.393	372.05	132.319	97.4945	372.921	-1.93445	0.00184331	0.0472847	SUSD2
ENSG00000105669	1359.94	1414.45	1139.84	1389.7	4479.31	4422.84	1304.75	3430.62	-1.39454	0.00184692	0.0473301	COPE
ENSG00000272677	0	0.883671	2.84904	9.05375	10.4425	22.4506	1.24424	13.9823	-3.38428	0.00184839	0.0473301	AC124016.1
ENSG00000101182	2293.34	2620.23	2821.11	2858.83	7969.36	9262.49	2578.23	6696.9	-1.37704	0.00185237	0.0473895	PSMA7
ENSG00000169288	135.498	153.525	200.466	212.181	529.79	631.25	163.163	457.741	-1.48722	0.00186154	0.0474966	MRPL1
ENSG00000214114	131.903	147.223	148.924	229.274	400.821	499.123	142.683	376.406	-1.3983	0.00186815	0.047544	MYCBP
ENSG00000168061	119.241	152.661	139.554	131.737	509.069	713.63	137.152	451.479	-1.71765	0.00187444	0.047544	SAC3D1
ENSG00000116251	1840.64	1940.09	2163.6	2453.59	5537.89	6558.6	1981.45	4850.03	-1.29135	0.00187503	0.047544	RPL22
ENSG00000142544	107.491	127.348	142.381	121.681	471.064	675.223	125.74	422.656	-1.74774	0.00188073	0.0476462	CTU1
ENSG00000023572	278.309	241.124	301.602	298.661	884.54	1059.3	273.678	747.499	-1.44893	0.0018906	0.0478539	GLRX2
ENSG00000165626	77.8076	46.9348	34.6048	239.32	175.086	106.286	53.1158	173.564	-1.70586	0.00189791	0.0479479	BEND7
ENSG00000200651	1.7979	0.867386	2.82796	0.00581471	41.3459	47.2748	1.83108	29.5422	-3.92166	0.00189934	0.0479479	RF00019
ENSG00000158552	354.221	335.988	319.375	311.733	1073.47	1560.71	336.528	981.972	-1.54441	0.00190938	0.0481534	ZFAND2B
ENSG00000272434	4.52533	6.38339	0.892666	4.02965	43.7208	63.0485	3.9338	36.933	-3.19027	0.00191166	0.0481534	AC137630.3
ENSG00000233493	8.23604	1.74498	2.78215	7.04628	33.4248	63.0124	4.25439	34.4945	-2.98286	0.00193612	0.048626	TMEM238
ENSG00000213619	563.839	549.133	647.215	510.836	1983.38	2658.55	586.729	1717.59	-1.54932	0.00193855	0.048626	NDUFS3
ENSG00000108010	1049.08	1130.83	1070.55	1361.54	2767.81	3767.71	1083.49	2632.35	-1.28049	0.00194089	0.048626	GLRX3
ENSG00000248698	11.6579	36.2463	19.6482	115.637	100.175	49.8218	22.5174	88.5445	-1.96953	0.00194114	0.048626	LINC01085
ENSG00000232472	149.066	174.324	175.151	204.137	539.003	648.185	166.18	463.775	-1.47962	0.00195144	0.0488322	EEF1B2P3
ENSG00000101251	2.78e-17	2.78e-17	2.78e-17	6.03449	11.369	2.35991	2.78e-17	6.58779	-5.75468	0.00196302	0.0490361	SEL1L2
ENSG00000267567	2.78e-17	2.78e-17	2.78e-17	1.01107	4.72051	22.2784	2.78e-17	9.33665	-6.25353	0.00196941	0.0491099	AC008736.2
ENSG00000172399	4.60118	1.78768	0	13.075	13.8819	23.6281	2.12962	16.8617	-2.91843	0.00197182	0.0491271	MYOZ2
ENSG00000129158	64.991	102.078	110.545	102.575	384.642	466.321	92.538	317.846	-1.77851	0.00197566	0.0491372	SERGEF
ENSG00000131738	48.8822	42.4965	10.2237	57.3248	114.149	335.126	33.8675	168.866	-2.31351	0.00197794	0.0491512	KRT33B
ENSG00000041357	1557.83	1418.03	1582.89	1655.17	3936.94	6696.3	1519.58	4096.13	-1.43047	0.00198091	0.0491823	PSMA4
ENSG00000204220	498.769	535.595	603.194	593.291	1712.68	1934.64	545.853	1413.54	-1.37239	0.00198358	0.0492058	PFDN6
ENSG00000174977	118.346	115.579	156.441	126.709	563.126	579.299	130.122	423.045	-1.69969	0.00198875	0.0492492	AC026271.1
ENSG00000101412	80.3818	131.048	72.0818	219.216	321.283	240.606	94.5039	260.368	-1.46042	0.0019889	0.0492492	E2F1
ENSG00000115041	8.09166	13.5917	9.35106	40.2231	40.3241	39.545	10.3448	40.0307	-1.93808	0.00199287	0.0492492	KCNIP3
ENSG00000244219	4.42929	9.91113	18.8079	26.1506	59.864	73.3111	11.0494	53.1086	-2.25243	0.00199618	0.0492492	TMEM225B
ENSG00000235162	2098.18	2372.76	2062.43	4561.25	5683	3834.54	2177.79	4692.93	-1.10756	0.00199665	0.0492492	C12orf75
ENSG00000269293	74.9653	90.3253	91.7938	94.5309	390.342	373.761	85.6948	286.211	-1.73786	0.00199738	0.0492492	ZSCAN16-AS1
ENSG00000157303	2.67183	6.38298	2.78594	20.1151	58.4092	9.19101	3.94692	29.2385	-2.84898	0.00200316	0.0493491	SUSD3
ENSG00000166595	697.563	819.224	787.696	831.611	2552.32	2508.43	768.161	1964.12	-1.35415	0.00201071	0.0494924	CIAO2B
ENSG00000171812	565.694	416.342	475.795	2276.59	1155.33	561.499	485.944	1331.14	-1.45369	0.00203171	0.0499324	COL8A2
ENSG00000100028	853.909	916.773	795.175	1045.8	2520.1	2606.69	855.286	2057.53	-1.26619	0.00203207	0.0499324	SNRPD3
ENSG00000210195	16.16	29.7627	62.8558	61.3465	215.245	177.281	36.2595	151.291	-2.05722	0.00204295	0.0501136	MT-TT
ENSG00000106605	446.351	498.562	583.532	591.28	1911.85	1405.02	509.481	1302.72	-1.35406	0.00204851	0.0501639	BLVRA
ENSG00000110047	1182.84	1242.84	946.895	2549.11	2519.01	2083.88	1124.19	2384	-1.08439	0.00205053	0.0501704	EHD1
ENSG00000170089	112.896	185.215	137.67	224.247	609.129	379.524	145.261	404.3	-1.47558	0.00206196	0.0503345	AC106795.1
ENSG00000107796	328.773	1089.2	3297.09	12639	7688.37	1978.98	1571.69	7435.44	-2.24204	0.00206251	0.0503345	ACTA2
ENSG00000160233	61.705	17.9906	4.6009	212.169	140.55	88.2169	28.0989	146.979	-2.38249	0.00206568	0.0503689	LRRC3
ENSG00000237887	2.78e-17	2.78e-17	2.78e-17	0.00457021	14.8661	15.7012	2.78e-17	10.1906	-6.37766	0.00207152	0.0504054	RPL23AP32
ENSG00000250241	10.0019	3.54882	6.54895	38.2091	26.5453	27.1475	6.69988	30.6339	-2.17189	0.00207188	0.0504054	AC105383.1
ENSG00000107949	516.87	513.93	457.054	741.107	1222.05	1374.47	495.951	1112.55	-1.1652	0.00208166	0.0504574	BCCIP
ENSG00000172458	17.087	38.9016	30.9119	72.4044	112.835	107.279	28.9669	97.506	-1.74609	0.00210286	0.0507469	IL17D
ENSG00000131100	2161.45	1987.06	2062.43	2546.1	5624.29	6817.24	2070.31	4995.88	-1.27079	0.00210736	0.0507469	ATP6V1E1
ENSG00000242173	0	0	0.950464	1.01135	14.9009	17.9442	0.316821	11.2855	-4.72837	0.0021078	0.0507469	ARHGDIG
ENSG00000169991	559.311	621.408	653.766	3592.88	1544.66	558.132	611.495	1898.56	-1.63437	0.00211928	0.0508236	IFFO2
ENSG00000255198	0	5.4516	6.59944	12.073	44.7606	31.6157	4.01701	29.4831	-2.84989	0.0021201	0.0508236	SNHG9
ENSG00000214282	0	1.82156	1.8847	11.0625	13.797	11.3185	1.23542	12.0593	-3.1771	0.00212196	0.0508236	KRT8P14
ENSG00000134480	565.646	525.639	678.131	864.792	1437.45	1717.81	589.805	1340.02	-1.18366	0.00212333	0.0508236	CCNH
ENSG00000196754	52.4424	48.7883	30.8648	57.3248	162.431	285.533	44.0319	168.43	-1.93178	0.00212342	0.0508236	S100A2
ENSG00000232388	296.399	256.492	263.18	280.561	790.147	1225.26	272.024	765.323	-1.49167	0.00214261	0.0511543	SMIM26
ENSG00000124614	9.92451	6.25717	15.0294	25.1447	39.2289	77.7476	10.4037	47.3737	-2.17304	0.00214906	0.0512656	RPS10
ENSG00000110700	5658.43	5655.02	5830.46	6409.49	17873.8	18321.8	5714.64	14201.7	-1.3133	0.00217874	0.0518383	RPS13
ENSG00000120265	1114.16	1069.39	1095.84	1561.65	2575.46	3217.71	1093.13	2451.6	-1.16509	0.00217951	0.0518383	PCMT1
ENSG00000285523	2.78e-17	2.78e-17	2.78e-17	1.01151	1.3117	35.6799	2.78e-17	12.6677	-6.69237	0.00219113	0.0519443	AC005906.3
ENSG00000233384	1.75015	5.45196	4.69035	4.02971	17.4501	104.573	3.96415	42.0175	-3.36583	0.00219133	0.0519443	AC096537.1
ENSG00000246705	1055.4	1220.25	1154.85	1200.65	4779.83	3122.93	1143.5	3034.47	-1.40782	0.00219204	0.0519443	H2AFJ
ENSG00000127445	1009.32	1231.11	946.902	1324.34	3221.54	3059.62	1062.44	2535.17	-1.25449	0.00220271	0.0520732	PIN1
ENSG00000197747	1766.62	1620.39	874.745	1510.37	3870.15	7317.46	1420.59	4232.66	-1.57495	0.0022043	0.0520732	S100A10
ENSG00000181610	476.22	455.224	369.001	487.707	1220.9	1638.69	433.482	1115.77	-1.36353	0.00220723	0.0520885	MRPS23
ENSG00000169203	22.6024	17.1236	21.5436	26.1522	115.069	115.108	20.4232	85.4429	-2.05693	0.00220991	0.052108	NPIPB12
ENSG00000165916	1246.98	1351.22	1226.96	1459.08	3738.74	4216.13	1275.05	3137.98	-1.29912	0.0022253	0.0522991	PSMC3
ENSG00000162585	835.822	950.19	892.594	843.678	3431.11	2950.06	892.869	2408.28	-1.43127	0.00224527	0.0526386	FAAP20
ENSG00000164587	11413.6	13772.3	11940	13527.9	40661.3	39415.4	12375.3	31201.5	-1.33414	0.00225233	0.0527609	RPS14
ENSG00000123179	327.967	332.34	524.554	560.106	1273.8	1031.17	394.954	955.025	-1.27346	0.0022741	0.0531652	EBPL
ENSG00000103415	531.295	541.902	705.299	752.17	1758.75	1735.9	592.832	1415.61	-1.25542	0.0022816	0.0532662	HMOX2
ENSG00000114956	631.625	590.685	631.28	703.903	1721.93	2167.29	617.863	1531.04	-1.30884	0.00228321	0.0532662	DGUOK
ENSG00000213523	763.528	870.702	873.869	1040.77	2189.58	2712.83	836.033	1981.06	-1.24441	0.00228623	0.0532867	SRA1
ENSG00000126432	3722.87	4353.51	4144.54	3945.85	14174.1	14402.6	4073.64	10840.9	-1.41204	0.00228879	0.0532867	PRDX5
ENSG00000249992	3932.59	4226.22	1247.5	3823.17	10070.3	15896.8	3135.44	9930.1	-1.66308	0.00229061	0.0532867	TMEM158
ENSG00000242550	2.78e-17	2.78e-17	2.78e-17	0.00497183	3.61584	36.8245	2.78e-17	13.4818	-6.78013	0.00229154	0.0532867	SERPINB10
ENSG00000121900	144.592	145.433	105.805	118.665	526.319	671.858	131.943	438.947	-1.7328	0.00230057	0.0534533	TMEM54
ENSG00000158716	146.432	115.598	93.6273	121.681	464.116	563.452	118.552	383.083	-1.69065	0.00230589	0.053514	DUSP23
ENSG00000185298	280.989	337.807	341.871	398.211	999.686	953.197	320.223	783.698	-1.29063	0.00230693	0.053514	CCDC137
ENSG00000226287	20.8848	14.4622	3.67901	18.1081	48.5262	196.121	13.0087	87.5851	-2.73989	0.00231377	0.0536179	TMEM191A
ENSG00000284948	1.78828	1.78737	2.81953	4.02892	37.7115	15.8636	2.13173	19.2013	-3.09524	0.00231703	0.0536179	AC107959.4
ENSG00000272338	6.34461	3.57019	5.62096	10.0621	40.1838	33.8377	5.17859	28.0279	-2.40553	0.0023647	0.0544566	AC067838.1
ENSG00000170369	14.3698	63.5306	1.79427	14.0856	68.1833	1135.59	26.5649	405.953	-3.92965	0.00238015	0.054669	CST2
ENSG00000145592	7102.41	7986.25	7117.37	8690.12	24505.9	20505.1	7402.01	17900.4	-1.27397	0.00238049	0.054669	RPL37
ENSG00000124171	0.861353	0.860762	4.74039	14.079	14.9859	15.81	2.15417	14.9583	-2.73039	0.00238156	0.054669	PARD6B
ENSG00000106355	323.524	296.261	217.259	317.766	884.532	1001.71	279.014	734.671	-1.39604	0.00238935	0.0548036	LSM5
ENSG00000139629	826.867	455.149	657.505	1488.24	1444.38	1311.32	646.507	1414.65	-1.12956	0.00240328	0.0549908	GALNT6
ENSG00000236552	1273.14	1697.15	1792.71	1590.81	5692.15	5337.7	1587.67	4206.89	-1.40573	0.00241303	0.055152	RPL13AP5
ENSG00000109919	1018.37	930.286	1086.49	1448.02	2431.47	2846.13	1011.71	2241.87	-1.14773	0.0024159	0.055152	MTCH2
ENSG00000169019	347.903	296.229	320.318	518.876	723.353	923.81	321.483	722.013	-1.16675	0.00242111	0.0552221	COMMD8
ENSG00000172922	712.946	718.955	694.027	559.103	2637.57	2991.77	708.643	2062.81	-1.54122	0.00243403	0.0554284	RNASEH2C
ENSG00000149806	3989.47	3627.3	3603.17	3594.91	12035.3	14128.1	3739.98	9919.44	-1.40718	0.00244034	0.0555278	FAU
ENSG00000127184	2263.52	2572.34	3082.44	3168.55	8435.79	7597.75	2639.43	6400.7	-1.27793	0.00245283	0.055635	COX7C
ENSG00000180817	696.645	769.516	1015.33	1151.38	2151.55	2369.51	827.163	1890.82	-1.19257	0.00245959	0.055701	PPA1
ENSG00000272345	1.8093	1.80848	0.919014	8.04755	12.6546	13.5231	1.51227	11.4084	-2.80697	0.00246158	0.055701	AL031775.1
ENSG00000204272	733.735	686.428	714.637	786.36	1912	2646.15	711.6	1781.5	-1.32369	0.00247024	0.0558529	NBDY
ENSG00000102554	70.4859	59.5812	70.2486	227.255	192.35	132.236	66.7719	183.947	-1.46042	0.0024729	0.0558688	KLF5
ENSG00000186326	2.78e-17	2.78e-17	2.78e-17	5.02886	6.87459	4.55468	2.78e-17	5.48605	-5.49296	0.00248099	0.0559631	RGS9BP
ENSG00000214113	300.893	309.799	303.459	340.894	940.965	1032.22	304.717	771.359	-1.3393	0.00249117	0.056075	LYRM4
ENSG00000143942	13.5851	5.33899	14.0745	32.1817	46.0739	55.2839	10.9995	44.5132	-2.00392	0.00249182	0.056075	CHAC2
ENSG00000116586	642.486	606.058	504.813	527.93	1887.78	2433.81	584.452	1616.5	-1.46739	0.00249234	0.056075	LAMTOR2
ENSG00000143549	3721.13	2190.23	3415.87	6076.64	6743.9	7505.16	3109.07	6775.23	-1.12375	0.00249379	0.056075	TPM3
ENSG00000127824	805.101	924.904	834.52	859.767	2263.34	3764.25	854.842	2295.78	-1.42504	0.00250754	0.0563399	TUBA4A
ENSG00000138193	87.6802	59.5611	77.7394	275.521	160.192	185.272	74.9936	206.995	-1.46353	0.00250958	0.0563415	PLCE1
ENSG00000100216	528.603	546.441	540.425	715.969	1515.71	1445.65	538.49	1225.78	-1.18634	0.0025152	0.0564235	TOMM22
ENSG00000116161	605.419	592.501	586.317	849.709	1420.17	1690.71	594.745	1320.2	-1.15009	0.00252427	0.0565825	CACYBP
ENSG00000125611	201.459	294.487	239.766	177.994	967.459	1248.99	245.238	798.149	-1.70178	0.00253105	0.0566412	CHCHD5
ENSG00000083807	65.0369	76.7862	68.3645	107.602	276.323	236.022	70.0626	206.649	-1.55806	0.00253287	0.0566412	SLC27A5
ENSG00000178776	133.966	41.464	26.1476	141.791	383.387	255.272	67.1927	260.15	-1.95079	0.00253481	0.0566412	C5orf46
ENSG00000232956	179.84	130.014	170.469	178.998	509.077	693.326	160.108	460.467	-1.52299	0.00253806	0.0566695	SNHG15
ENSG00000126953	90.3615	81.2665	89.9147	141.79	262.596	320.67	87.1809	241.685	-1.46918	0.00254527	0.056786	TIMM8A
ENSG00000171453	184.323	198.71	187.317	227.265	580.472	702.4	190.116	503.379	-1.4038	0.00257554	0.0573273	POLR1C
ENSG00000070010	727.402	711.721	747.422	929.15	1703.55	2506.1	728.848	1712.94	-1.23252	0.00259607	0.0576188	UFD1
ENSG00000063177	8104.5	9500.94	9194.8	8911.34	30580.6	29546.3	8933.41	23012.7	-1.36513	0.00259669	0.0576188	RPL18
ENSG00000159200	5627.68	5878.09	8716.23	19428.6	19153.5	8984.89	6740.67	15855.6	-1.23403	0.00260432	0.0577432	RCAN1
ENSG00000167969	299.993	335.113	263.167	331.844	1151.64	844.811	299.424	776.099	-1.37338	0.0026108	0.057748	ECI1
ENSG00000187109	4621.06	4677.73	5937.26	6982.66	13500.4	13844.7	5078.68	11442.6	-1.17185	0.00261218	0.057748	NAP1L1
ENSG00000228474	2287.04	2488.36	2328.43	2978.49	7159.59	6327.13	2367.94	5488.41	-1.21267	0.0026171	0.0578025	OST4
ENSG00000135624	2981	3425.89	3692.17	4533.1	8715.76	9727.86	3366.35	7658.91	-1.1859	0.00261943	0.0578095	CCT7
ENSG00000205078	10.739	19.8194	46.941	22.1306	169.258	232.467	25.8331	141.285	-2.44589	0.002624	0.0578656	SYCE1L
ENSG00000148834	2877.16	2549.79	1664.33	1931.7	7284.11	13073.1	2363.76	7429.64	-1.65214	0.00264353	0.0581512	GSTO1
ENSG00000231131	1.73883	11.9281	0.88731	29.1626	20.84	42.8221	4.85142	30.9416	-2.64448	0.00264594	0.0581512	LNCAROD
ENSG00000272121	2.67775	2.67638	5.65181	13.0764	18.4716	30.3805	3.66865	20.6428	-2.45123	0.00265045	0.0581512	AC006058.3
ENSG00000067221	267.476	261.029	228.516	310.727	651.936	967.782	252.34	643.482	-1.34978	0.00265118	0.0581512	STOML1
ENSG00000178307	353.313	336.888	335.302	434.411	1101.01	897.889	341.834	811.104	-1.24601	0.00266209	0.0583011	TMEM11
ENSG00000100804	2815.67	2651.83	2677.79	3375.69	7660.66	7793.13	2715.1	6276.49	-1.20888	0.00271041	0.0592232	PSMB5
ENSG00000141127	224.086	258.344	196.666	325.809	565.545	762.264	226.366	551.206	-1.28311	0.0027201	0.0593896	PRPSAP2
ENSG00000185043	1292.16	1569.82	1142.65	1400.76	3993.29	4785.35	1334.88	3393.14	-1.34576	0.00272577	0.0594679	CIB1
ENSG00000133398	685.855	664.77	551.645	730.048	1581.45	2399.91	634.09	1570.47	-1.30813	0.00273311	0.059495	MED10
ENSG00000107833	203.252	289.941	316.599	281.566	884.53	1028.81	269.931	731.634	-1.4379	0.00273715	0.0595345	NPM3
ENSG00000160563	346.06	353.137	421.494	466.589	1005.5	1192.6	373.564	888.229	-1.2491	0.00274505	0.0596611	MED27
ENSG00000200164	2.78e-17	2.78e-17	2.78e-17	0.00463035	24.968	6.85462	2.78e-17	10.6091	-6.43793	0.00275056	0.0596902	RF00019
ENSG00000213123	27.1097	28.0078	22.4571	25.1471	139.282	162.496	25.8582	108.975	-2.06907	0.00275827	0.0597302	TCTEX1D2
ENSG00000231500	17004.3	16716.7	15110.5	18939.9	51344.4	45585.6	16277.2	38623.3	-1.24661	0.00276016	0.0597302	RPS18
ENSG00000221983	5829.21	6766.91	5479.21	5479.34	21788.8	21243.7	6025.11	16170.6	-1.42428	0.00276076	0.0597302	UBA52
ENSG00000114942	4162.94	4522.4	4509.83	4810.64	13272.3	14051.4	4398.39	10711.4	-1.28406	0.00276486	0.0597736	EEF1B2
ENSG00000146066	337.948	318.817	341.865	323.8	1139.05	1174.53	332.877	879.125	-1.40051	0.00276909	0.0598199	HIGD2A
ENSG00000122873	387.647	318.791	436.482	403.239	1079.23	1483.94	380.973	988.804	-1.37554	0.00277338	0.0598673	CISD1
ENSG00000143469	3.56649	1.73091	11.3289	34.1876	20.8266	31.6105	5.5421	28.8749	-2.35852	0.00278587	0.060007	SYT14
ENSG00000254093	54.2679	36.997	36.5039	51.2914	215.253	194.193	42.5896	153.579	-1.84654	0.00278614	0.060007	PINX1
ENSG00000174177	220.481	208.629	212.607	269.498	649.558	688.883	213.906	535.98	-1.32433	0.00278962	0.0600367	CTU2
ENSG00000169599	348.779	378.449	363.403	443.461	1004.34	1145.17	363.544	864.322	-1.24891	0.00281204	0.0603164	NFU1
ENSG00000170791	308.992	393.808	409.314	446.478	1045.8	1199.38	370.705	897.218	-1.2747	0.00282972	0.0604926	CHCHD7
ENSG00000162385	225.856	323.383	279.109	328.827	915.586	839.125	276.116	694.513	-1.33004	0.00283139	0.0604926	MAGOH
ENSG00000197785	576.506	593.419	505.756	847.697	1506.5	1274.01	558.56	1209.4	-1.11415	0.00283196	0.0604926	ATAD3A
ENSG00000167792	1570.46	1719.72	1743.05	1767.79	5447.98	5222.5	1677.74	4146.09	-1.30511	0.00286914	0.0611069	NDUFV1
ENSG00000267069	0.923667	0	0	5.03139	15.9186	4.60684	0.307889	8.51895	-4.33486	0.00287256	0.0611069	AP005264.1
ENSG00000176410	212.339	218.574	213.543	211.177	717.517	854.86	214.819	594.518	-1.46775	0.00287567	0.0611069	DNAJC30
ENSG00000253683	40.6203	46.9508	59.0314	56.3193	176.241	296.832	48.8675	176.464	-1.8493	0.00287864	0.0611247	AC027309.2
ENSG00000224321	0.894819	1.83754	0	7.0432	25.0663	5.76055	0.910788	12.6233	-3.62391	0.00288418	0.061158	RPL12P14
ENSG00000159210	568.361	525.641	654.711	663.681	1649.35	1909.79	582.904	1407.61	-1.2716	0.00288449	0.061158	SNF8
ENSG00000225972	0.838836	5.46303	4.69663	3.02399	93.9419	20.4565	3.66616	39.1408	-3.37494	0.00288707	0.0611675	MTND1P23
ENSG00000205763	92.1708	80.359	91.7895	138.774	340.801	252.996	88.1064	244.191	-1.4688	0.00290167	0.0613404	RP9P
ENSG00000197880	2.78e-17	2.78e-17	2.78e-17	2.01579	13.5963	4.57984	2.78e-17	6.73063	-5.78614	0.00292325	0.0616521	MDS2
ENSG00000202111	0	0	1.90751	8.04601	11.4697	7.94244	0.635835	9.15271	-3.65138	0.00294579	0.0619982	VTRNA1-2
ENSG00000007080	927.99	1138.98	921.618	1154.4	3223.81	2716.29	996.196	2364.83	-1.24703	0.00296155	0.0622839	CCDC124
ENSG00000268205	168.912	214.039	304.448	265.477	669.191	935.03	229.133	623.232	-1.44292	0.00296822	0.0622868	AC005261.1
ENSG00000162813	488.838	479.585	565.73	542.008	1406.35	1908.62	511.384	1285.66	-1.32967	0.00297309	0.0622906	BPNT1
ENSG00000205544	136.42	168.925	140.48	122.687	552.825	753.16	148.608	476.224	-1.67899	0.00298321	0.0623726	TMEM256
ENSG00000006015	647.913	653.048	429.867	400.224	1996.08	3130.61	576.943	1842.3	-1.67471	0.00299651	0.0625576	REX1BD
ENSG00000254901	108.371	105.61	223.931	210.17	482.562	546.56	145.971	413.097	-1.49989	0.00301203	0.0627111	BORCS8
ENSG00000151287	150.901	154.452	137.668	233.296	418.069	444.945	147.674	365.437	-1.30602	0.00302867	0.0629549	TEX30
ENSG00000250986	21.9114	5.35219	0.873156	44.248	87.3568	38.4971	9.37891	56.7006	-2.58191	0.00304853	0.0633217	LINC02600
ENSG00000148950	136.461	108.351	126.442	146.82	382.39	541.976	123.751	357.062	-1.52738	0.00305245	0.0633292	IMMP1L
ENSG00000181817	365.045	392.9	375.579	392.178	987.116	1556.19	377.841	978.496	-1.3723	0.00305467	0.0633292	LSM10
ENSG00000155011	14.4434	8.95999	21.5904	99.5443	69.0961	23.8788	14.9979	64.173	-2.08876	0.00308495	0.063811	DKK2
ENSG00000248161	1.73227	7.25864	7.51853	10.0626	26.5673	64.1164	5.50315	33.5821	-2.58266	0.00308547	0.063811	AC098487.1
ENSG00000165264	640.655	620.494	664.064	700.887	1721.94	2253.11	641.738	1558.65	-1.27994	0.00308963	0.0638135	NDUFB6
ENSG00000206053	474.377	588.928	448.62	947.246	1061.98	1128.31	503.975	1045.84	-1.05295	0.00309005	0.0638135	JPT2
ENSG00000087008	285.497	376.655	369.034	652.615	848.842	693.508	343.729	731.655	-1.08951	0.00309803	0.0638861	ACOX3
ENSG00000115685	835.852	755.975	763.336	815.522	2060.6	3038.05	785.054	1971.39	-1.3281	0.00310259	0.0638918	PPP1R7
ENSG00000176340	1107.83	1185.94	974.064	1093.06	3311.41	3805	1089.28	2736.49	-1.32877	0.00310622	0.0638918	COX8A
ENSG00000233461	41.6169	33.4165	22.4354	52.2959	115.185	169.267	32.4896	112.249	-1.78361	0.00310725	0.0638918	AL445524.1
ENSG00000111229	2230.12	2375.46	2132.67	2558.17	6372.94	7013.78	2246.08	5314.96	-1.24256	0.00311176	0.0639385	ARPC3
ENSG00000085231	238.534	226.676	291.307	312.738	687.609	869.558	252.173	623.302	-1.30484	0.0031196	0.0640537	AK6
ENSG00000142541	31312.1	38520.4	40832	37353.8	128262	112957	36888.1	92857.5	-1.33186	0.00313101	0.0642418	RPL13A
ENSG00000165637	2000.61	1967.2	1808.6	2582.3	4784.61	5371.58	1925.47	4246.16	-1.14085	0.00313394	0.0642558	VDAC2
ENSG00000129562	2150.58	2501.91	2438.02	3117.26	5814.34	6921.17	2363.5	5284.26	-1.16069	0.00315895	0.0646826	DAD1
ENSG00000168090	1615.64	1906.7	1787.07	2362.08	4946.97	4445.48	1769.8	3918.17	-1.14648	0.00316869	0.064829	COPS6
ENSG00000167657	1333.67	1771.19	2448.37	2691.91	5864.92	4300.95	1851.08	4285.93	-1.21116	0.00317875	0.0649137	DAPK3
ENSG00000139304	27.0076	39.6806	94.7096	447.463	145.258	81.4908	53.7993	224.737	-2.06056	0.00318305	0.0649137	PTPRQ
ENSG00000144834	32.4271	94.0274	69.3134	88.4971	236.126	365.759	65.256	230.127	-1.816	0.00318418	0.0649137	TAGLN3
ENSG00000165084	29.7621	36.1018	53.4309	97.5426	153.098	105.083	39.7649	118.575	-1.57299	0.00319091	0.0650047	C8orf34
ENSG00000196154	25.2167	21.5788	80.6801	64.3635	201.516	247.217	42.4919	171.032	-2.00605	0.00319879	0.065101	S100A4
ENSG00000100567	845.758	852.611	1065.89	980.435	2318.62	3669.4	921.421	2322.82	-1.33376	0.00320596	0.0651255	PSMA3
ENSG00000134343	16.129	20.641	196.938	734.054	365.189	180.873	77.9027	426.705	-2.45219	0.00321488	0.0652148	ANO3
ENSG00000106537	854.883	882.514	247.184	1304.22	1458.28	2584.04	661.527	1782.18	-1.42951	0.00321491	0.0652148	TSPAN13
ENSG00000123143	1429.49	1884.15	1438.63	2368.11	4976.85	3225.74	1584.09	3523.57	-1.15326	0.00322642	0.0653433	PKN1
ENSG00000173486	1460.26	1336.75	1208.22	961.33	4264.02	6925.55	1335.08	4050.3	-1.60098	0.00322793	0.0653433	FKBP2
ENSG00000106028	826.797	844.5	850.448	939.206	2335.83	2663.14	840.582	1979.39	-1.23536	0.00323567	0.0654503	SSBP1
ENSG00000132329	10.8095	8.97656	18.7811	11.0691	116.08	75.6487	12.8557	67.5994	-2.38286	0.00324276	0.0655045	RAMP1
ENSG00000111186	1256.91	2031.45	772.648	2878.94	4240.88	2543.59	1353.67	3221.14	-1.25057	0.00325703	0.0656501	WNT5B
ENSG00000161016	18203.3	19673	16682.1	19514	59097.3	52886.4	18186.1	43832.6	-1.26915	0.00328284	0.0660773	RPL8
ENSG00000174276	125.585	111.054	157.377	116.654	481.414	648.129	131.339	415.399	-1.66	0.00328816	0.0661379	ZNHIT2
ENSG00000034713	1391.56	1441.53	1428.34	1598.86	3578.69	5005.57	1420.48	3394.37	-1.25664	0.00329319	0.0661924	GABARAPL2
ENSG00000196531	4558.71	4731.93	5834.23	5288.28	15493	16273	5041.62	12351.4	-1.29268	0.00330697	0.0663478	NACA
ENSG00000181924	496.976	475.973	546.993	584.241	1382.13	1610.49	506.647	1192.29	-1.23431	0.00330788	0.0663478	COA4
ENSG00000235385	25.4899	9.89491	1.80335	68.3772	54.1786	56.4986	12.3961	59.6848	-2.25643	0.003313	0.0663517	LINC02154
ENSG00000142694	1034.64	1240.16	745.508	824.573	3519.88	4221.73	1006.77	2855.39	-1.50377	0.00331394	0.0663517	EVA1B
ENSG00000116288	2800.28	3108.86	3345.62	3552.67	8682.33	9491.8	3084.92	7242.27	-1.23115	0.00332548	0.0664904	PARK7
ENSG00000107518	1.80908	0	2.83768	10.0572	12.6532	11.3059	1.54892	11.3388	-2.79155	0.00332661	0.0664904	ATRNL1
ENSG00000219665	47.8337	57.7791	84.3396	82.4635	229.178	298.035	63.3175	203.225	-1.68007	0.00337705	0.0673573	ZNF433-AS1
ENSG00000229117	15289.2	12565.5	12549.8	13963.3	40587.6	44366.9	13468.2	32972.6	-1.2917	0.00339794	0.0675385	RPL41
ENSG00000188452	134.549	210.428	325.074	444.463	579.348	588.424	223.35	537.412	-1.26627	0.0034142	0.0677675	CERKL
ENSG00000022267	772.524	929.372	1498.65	4331.97	2959.01	1140.91	1066.85	2810.63	-1.3975	0.00342033	0.0678421	FHL1
ENSG00000277972	400.31	384.768	338.1	320.784	1265.77	1451.21	374.393	1012.59	-1.43491	0.00343309	0.0679678	CISD3
ENSG00000183691	2.6209	1.71095	21.7067	50.2797	82.7554	29.4917	8.67953	54.1756	-2.62845	0.00343347	0.0679678	NOG
ENSG00000137210	488.834	522.954	554.483	600.33	1475.41	1578.88	522.091	1218.21	-1.22202	0.00343394	0.0679678	TMEM14B
ENSG00000253658	13.6183	9.01755	5.57755	67.3669	52.9349	13.718	9.40447	44.6733	-2.23249	0.00343735	0.0679678	LINC01592
ENSG00000140995	867.446	930.302	1018.11	1327.35	2524.7	2177.56	938.621	2009.87	-1.09829	0.00343992	0.0679678	DEF8
ENSG00000203706	0	4.56746	3.76198	9.05535	26.3852	21.4373	2.77648	18.9593	-2.73055	0.00344181	0.0679678	SERTAD4-AS1
ENSG00000149923	1745.77	2085.55	1728.99	2200.19	5794.67	4850.95	1853.43	4281.93	-1.20795	0.0034433	0.0679678	PPP4C
ENSG00000125977	2425.33	1991.57	1941.6	2846.76	5404.28	5720.59	2119.5	4657.21	-1.13565	0.00345075	0.068036	EIF2S2
ENSG00000266378	0.875565	2.74909	0.919014	1.01187	19.5625	32.5401	1.51456	17.7048	-3.44011	0.00346314	0.0681549	AC005224.3
ENSG00000172336	344.254	389.29	374.645	439.439	1164.37	995.008	369.397	866.272	-1.22912	0.0034647	0.0681549	POP7
ENSG00000187630	95.6986	190.629	171.415	142.798	511.397	792.669	152.581	482.288	-1.6593	0.00349535	0.0686823	DHRS4L2
ENSG00000111696	138.267	145.445	94.5586	359.992	386.945	211.314	126.09	319.417	-1.33997	0.00349631	0.0686823	NT5DC3
ENSG00000198034	14070.2	17936.1	13843.2	18087.1	45268.6	42666	15283.2	35340.6	-1.20937	0.00350283	0.068728	RPS4X
ENSG00000242372	918.949	1135.36	972.201	1235.85	2718.23	2868.73	1008.84	2274.27	-1.17251	0.00350344	0.068728	EIF6
ENSG00000125868	4633.65	5057.92	14353.8	16084	25163.7	20272.5	8015.14	20506.7	-1.35529	0.00351171	0.0688219	DSTN
ENSG00000131469	6880.1	8903.93	7789.87	8970.67	25457.3	20932	7857.96	18453.3	-1.23163	0.00351307	0.0688219	RPL27
ENSG00000167515	466.276	455.225	374.623	417.318	1242.78	1672.56	432.042	1110.88	-1.36202	0.00355197	0.0693597	TRAPPC2L
ENSG00000102317	3101.2	3042.01	3463.63	4538.13	7246.07	8929.34	3202.28	6904.51	-1.10839	0.00356093	0.0694345	RBM3
ENSG00000169692	555.716	599.745	513.251	559.102	1588.31	1994.47	556.237	1380.63	-1.3112	0.0035613	0.0694345	AGPAT2
ENSG00000196510	412.049	341.376	439.286	563.122	984.769	1070.66	397.57	872.849	-1.13409	0.00356421	0.0694438	ANAPC7
ENSG00000228360	2.78e-17	2.78e-17	2.78e-17	2.01578	3.55195	14.4604	2.78e-17	6.67604	-5.7752	0.00356928	0.0694952	AC009220.1
ENSG00000197588	1.85742	0	0	0.0055528	9.37126	57.1489	0.619141	22.1752	-4.93574	0.00357739	0.0695585	KLKP1
ENSG00000240682	142.782	122.814	130.183	163.914	517.008	391.9	131.926	357.607	-1.4373	0.00358966	0.0697495	ISY1
ENSG00000163382	731.917	739.725	758.66	845.688	2034.05	2265.58	743.434	1715.11	-1.20576	0.00359458	0.0697979	NAXE
ENSG00000111237	812.339	807.461	860.755	1181.55	2136.55	1922.3	826.852	1746.8	-1.07879	0.003613	0.070108	VPS29
ENSG00000226525	27.0521	36.1208	44.9868	51.2906	159.995	150.151	36.0533	120.479	-1.73637	0.0036366	0.070518	RPS7P10
ENSG00000101188	38.1684	3.49634	13.0755	74.4134	71.4647	97.0838	18.2467	80.9873	-2.14334	0.00363913	0.0705193	NTSR1
ENSG00000145741	4696.07	5051.68	5395.88	5938.88	13597.1	14916.5	5047.88	11484.2	-1.18586	0.00370466	0.0713541	BTF3
ENSG00000260001	75.8866	114.805	46.7726	82.4642	348.907	382.762	79.1547	271.378	-1.77545	0.00371749	0.0715048	TGFBR3L
ENSG00000167272	256.626	256.512	233.204	235.31	757.857	1003.92	248.781	665.697	-1.41925	0.00372182	0.0715401	POP5
ENSG00000169972	156.302	189.697	157.338	194.081	489.496	643.648	167.779	442.408	-1.39774	0.00372494	0.0715518	PUSL1
ENSG00000155959	563.854	468.728	618.183	814.514	1154.14	1607.1	550.255	1191.92	-1.11483	0.00375464	0.0718329	VBP1
ENSG00000276180	116.647	69.5025	66.4657	92.5197	277.599	458.348	84.2051	276.156	-1.71157	0.00375922	0.0718724	HIST1H4I
ENSG00000203772	38.8483	41.5553	35.5756	84.4709	138.138	107.316	38.6597	109.975	-1.5043	0.00377473	0.0720703	SPRN
ENSG00000132563	229.476	397.518	191.023	491.726	851.083	587.351	272.672	643.386	-1.23786	0.00377713	0.0720703	REEP2
ENSG00000164897	740.03	932.14	811.105	821.555	2568.46	2685.73	827.758	2025.25	-1.29058	0.00378659	0.0721841	TMUB1
ENSG00000173163	290.94	299.85	348.435	279.555	846.604	1457.9	313.075	861.352	-1.45956	0.00380971	0.0725468	COMMD1
ENSG00000118181	6294.57	6898.76	7142.67	7647.34	20357.1	18901.3	6778.67	15635.2	-1.2057	0.00381715	0.0726402	RPS25
ENSG00000121211	18.1168	11.7063	12.1563	17.102	75.9394	86.8417	13.9931	59.961	-2.08799	0.00383485	0.0729285	MND1
ENSG00000133710	0.875565	2.74909	0.919014	5.03321	9.29624	24.6359	1.51456	12.9884	-2.99476	0.00384915	0.0730547	SPINK5
ENSG00000171863	4839.76	4809.61	4918.19	5838.33	13750.3	12935.5	4855.86	10841.4	-1.15871	0.00385663	0.073148	RPS7
ENSG00000071082	9347.87	11068.9	11514.8	11654.5	33943.9	29431.1	10643.9	25009.9	-1.23246	0.0038631	0.0732223	RPL31
ENSG00000176973	128.287	163.513	127.362	131.737	543.545	548.812	139.721	408.031	-1.54487	0.00387354	0.0733716	FAM89B
ENSG00000226278	59.572	64.9772	125.58	144.807	314.338	252.987	83.3762	237.377	-1.50792	0.00388842	0.0736045	PSPHP1
ENSG00000135643	7.12381	32.644	18.7223	95.5271	116.192	32.9115	19.4967	81.5436	-2.05771	0.00389353	0.0736479	KCNMB4
ENSG00000106034	265.779	153.511	107.654	770.256	347.954	315.224	175.648	477.811	-1.44325	0.00390126	0.0736997	CPED1
ENSG00000104524	206.039	204.139	152.637	275.53	491.802	573.68	187.605	447.004	-1.25159	0.00390411	0.0736997	PYCR3
ENSG00000212710	0.894678	0	1.89498	13.0701	5.86247	11.281	0.929887	10.0712	-3.29058	0.00390729	0.0736997	CTAGE1
ENSG00000189320	292.002	221.327	39.2458	659.65	574.772	503.784	184.192	579.402	-1.65261	0.0039089	0.0736997	FAM180A
ENSG00000243927	521.259	1530.97	2090.62	1563.66	5366.21	5459.66	1380.95	4129.85	-1.58033	0.00391797	0.073822	MRPS6
ENSG00000119326	1983.42	2034.03	2302.22	3421.95	4921.67	4536.99	2106.55	4293.53	-1.02721	0.00392983	0.0739968	CTNNAL1
ENSG00000204131	30.7068	33.4198	31.8391	193.059	84.1728	52.1009	31.9886	109.777	-1.77545	0.00393484	0.0740122	NHSL2
ENSG00000065882	550.273	654.841	620.977	1268.02	1440.88	1014.31	608.697	1241.07	-1.02761	0.00395813	0.0743338	TBC1D1
ENSG00000130005	588.221	853.601	539.462	669.715	2440.53	1870.34	660.428	1660.19	-1.32957	0.00397038	0.0744662	GAMT
ENSG00000130313	829.523	883.364	661.225	725.021	2675.55	2610.07	791.371	2003.55	-1.33987	0.00398329	0.0745079	PGLS
ENSG00000125877	436.422	438.94	535.763	435.418	1401.71	1767.44	470.375	1201.52	-1.3526	0.00398447	0.0745079	ITPA
ENSG00000068028	636.122	673.788	739.938	1113.17	1928.02	1259.38	683.282	1433.52	-1.06877	0.00398563	0.0745079	RASSF1
ENSG00000173207	333.454	331.499	227.56	331.844	940.939	921.558	297.504	731.447	-1.29715	0.00399555	0.0746445	CKS1B
ENSG00000159352	1513.55	1546.3	1472.36	1476.18	4145.36	5549.96	1510.74	3723.83	-1.30141	0.00403758	0.0752823	PSMD4
ENSG00000176022	662.33	731.606	712.765	685.804	2046.72	2397.7	702.234	1710.07	-1.28376	0.00405881	0.075499	B3GALT6
ENSG00000229119	61.3864	102.112	81.4803	70.3977	386.875	376.004	81.6596	277.759	-1.76418	0.00405977	0.075499	AC026403.1
ENSG00000263934	0	3.69336	0.919015	0.00585122	12.8363	79.7104	1.53746	30.8509	-4.23946	0.00408283	0.0758106	SNORD3A
ENSG00000186575	822.295	896.92	621.881	1646.11	1647.09	1446.86	780.366	1580.02	-1.01756	0.00409602	0.0758106	NF2
ENSG00000168994	1318.39	1237.4	1091.14	2884.97	3243.43	1647.98	1215.64	2592.13	-1.09233	0.00409906	0.0758106	PXDC1
ENSG00000104332	3782.76	344.883	1813.28	10811.8	6427.18	4122.62	1980.31	7120.55	-1.84622	0.00409965	0.0758106	SFRP1
ENSG00000257264	1.85742	0	0	2.01719	9.28671	25.7183	0.619141	12.3407	-4.09314	0.00410038	0.0758106	AC136443.3
ENSG00000163607	137.353	116.483	138.623	174.975	386.969	450.553	130.82	337.499	-1.36602	0.00411505	0.0759837	GTPBP8
ENSG00000236824	0.868097	3.67502	0.914083	1.01199	20.739	39.2827	1.81907	20.3446	-3.39604	0.00413844	0.0763663	BCYRN1
ENSG00000117592	2992.76	2845.1	3407.44	4089.65	7696.39	8137.62	3081.77	6641.22	-1.10763	0.00415704	0.07666	PRDX6
ENSG00000282057	41.6472	17.078	29.0289	97.5394	100.181	72.351	29.2514	90.0239	-1.61752	0.00416046	0.0766737	AC092807.3
ENSG00000076043	1137.65	1067.58	1151.11	1458.08	2795.41	2919.56	1118.78	2391.02	-1.09553	0.00417216	0.0767596	REXO2
ENSG00000176046	1049.24	523.815	368.965	717.982	2683.55	1948.28	647.341	1783.27	-1.46164	0.00417461	0.0767596	NUPR1
ENSG00000229656	36.1592	35.2341	26.1953	70.3933	89.8735	125.282	32.5295	95.183	-1.54422	0.00421476	0.077276	ITGB1-DT
ENSG00000205629	401.185	447.999	426.157	450.501	1235.83	1328.14	425.114	1004.82	-1.24056	0.00428566	0.0781536	LCMT1
ENSG00000134809	254.798	336.044	224.759	249.388	813.154	1132.67	271.867	731.736	-1.42774	0.00428722	0.0781536	TIMM10
ENSG00000146386	174.381	186.964	183.574	244.358	526.313	528.523	181.64	433.065	-1.25252	0.00433903	0.0789974	ABRACL
ENSG00000105197	707.522	786.718	638.755	935.182	1628.66	2048.72	710.998	1537.52	-1.11241	0.00434668	0.0790864	TIMM50
ENSG00000129480	170.747	159.82	258.551	432.395	510.213	389.707	196.373	444.105	-1.17684	0.00435027	0.0791013	DTD2
ENSG00000109016	219.623	153.507	163.891	220.226	473.396	677.522	179.007	457.048	-1.35134	0.00440385	0.0798173	DHRS7B
ENSG00000169905	1066.28	935.718	879.469	1369.59	2288.62	2320.98	960.49	1993.06	-1.05294	0.00441912	0.0798356	TOR1AIP2
ENSG00000123136	389.435	513.976	350.267	492.734	1192.05	1206.18	417.893	963.656	-1.20489	0.0044238	0.0798356	DDX39A
ENSG00000174928	6.31582	9.08292	3.70883	7.0463	49.4013	48.4661	6.36919	34.9712	-2.43208	0.00442752	0.0798356	C3orf33
ENSG00000157404	0	5.46284	5.65181	24.1327	25.2981	14.7661	3.70488	21.399	-2.50351	0.00442984	0.0798356	KIT
ENSG00000169230	830.398	998.072	863.553	1097.08	2513.17	2282.58	897.341	1964.27	-1.13004	0.00443252	0.0798356	PRELID1
ENSG00000178401	30.6819	47.9269	31.822	98.5466	112.857	97.1597	36.8103	102.854	-1.47867	0.00444505	0.0799394	DNAJC22
ENSG00000273802	2.78e-17	2.78e-17	2.78e-17	1.01068	3.56407	17.787	2.78e-17	7.45391	-5.93377	0.00444551	0.0799394	HIST1H2BG
ENSG00000212722	2.78e-17	2.78e-17	2.78e-17	3.01968	7.9692	4.54655	2.78e-17	5.17848	-5.41157	0.00444724	0.0799394	KRTAP4-9
ENSG00000269893	1117.88	497.588	696.826	733.066	2571.92	2865.29	770.763	2056.76	-1.41578	0.00444946	0.0799394	SNHG8
ENSG00000207260	0	0	0.950464	2.01632	9.19893	13.4311	0.316821	8.21544	-4.27509	0.0045149	0.0807599	RNU6-35P
ENSG00000005243	1400.63	1425.31	817.619	1142.33	3867.72	4365.2	1214.52	3125.08	-1.36334	0.00452027	0.0808055	COPZ2
ENSG00000198429	47.8273	51.4291	99.3522	131.733	226.835	193.131	66.2029	183.9	-1.47212	0.00455005	0.081287	ZNF69
ENSG00000172179	3.52675	6.26587	18.8366	57.3141	56.3602	19.3454	9.54309	44.3399	-2.20322	0.00455857	0.0813652	PRL
ENSG00000112667	626.216	614.192	502.003	591.28	1701.16	1846.55	580.804	1379.66	-1.24784	0.00457179	0.0814542	DNPH1
ENSG00000165948	363.268	307.069	324.062	319.778	970.928	1181.27	331.466	823.992	-1.3132	0.00457365	0.0814542	IFI27L1
ENSG00000182899	6842.15	8303.27	7939.73	8667.99	23751.5	19872.6	7695.05	17430.7	-1.1796	0.00458921	0.0816447	RPL35A
ENSG00000155368	657.794	740.623	883.253	856.749	2122.72	2205.73	760.557	1728.4	-1.18407	0.00459658	0.0816592	DBI
ENSG00000267424	0	1.83744	0.931631	7.0416	11.4817	10.1628	0.923023	9.56204	-3.21924	0.00460982	0.0818437	AC020934.1
ENSG00000280744	1.82244	0.883818	0.924778	7.04134	12.5915	7.94301	1.21034	9.19194	-2.79299	0.00461568	0.0818967	LINC01173
ENSG00000116221	1148.48	1325.03	1122.06	1439.98	3137.49	3305.82	1198.52	2627.76	-1.13241	0.00462211	0.0819073	MRPL37
ENSG00000103381	643.37	684.648	576.003	1436.95	1324.59	1057.23	634.673	1272.92	-1.00392	0.00462803	0.0819128	CPPED1
ENSG00000124688	252.123	227.6	208.848	283.576	650.713	685.5	229.524	539.93	-1.23329	0.00464407	0.0820949	MAD2L1BP
ENSG00000006606	89.6358	32.4397	27.1005	74.4188	248.649	203.263	49.7253	175.443	-1.8159	0.00467508	0.0824902	CCL26
ENSG00000242951	0	1.83744	0.931631	7.04185	15.9805	6.84664	0.923023	9.95633	-3.27776	0.00469162	0.082731	AC007182.2
ENSG00000157191	943.36	1054.97	929.115	1457.07	2461.36	2053.34	975.814	1990.59	-1.02832	0.00470798	0.0829684	NECAP2
ENSG00000124145	2999.99	3717.67	2628.13	5754.86	6770.36	6244.73	3115.26	6256.65	-1.00599	0.00471787	0.0830332	SDC4
ENSG00000137806	340.649	323.325	388.709	429.383	942.124	983.68	350.894	785.062	-1.16125	0.0047199	0.0830332	NDUFAF1
ENSG00000117691	894.59	840.889	754.897	579.215	2595.02	3874.93	830.125	2349.72	-1.50087	0.00472037	0.0830332	NENF
ENSG00000279140	3.57739	5.42418	5.6261	4.0295	34.5153	50.6316	4.87589	29.7255	-2.57581	0.00473072	0.0831131	AL590326.1
ENSG00000010256	2010.52	2350.18	2242.27	2550.12	6247.36	5884.37	2200.99	4893.95	-1.15276	0.00473773	0.0831851	UQCRC1
ENSG00000119559	362.343	390.2	327.799	444.466	1016.96	939.657	360.114	800.363	-1.15163	0.00474724	0.083301	C19orf25
ENSG00000087884	171.682	163.466	172.336	186.037	610.321	504.823	169.161	433.727	-1.35732	0.00476756	0.0834677	AAMDC
ENSG00000233554	13.5804	10.8242	9.34347	12.0744	56.4238	87.8959	11.2493	52.1314	-2.19831	0.00477178	0.0834677	B4GALT1-AS1
ENSG00000183172	197.818	286.312	373.754	325.81	980.063	821.07	285.961	708.981	-1.30937	0.00477248	0.0834677	SMDT1
ENSG00000187556	8.07014	16.3028	13.1127	21.1231	59.8198	62.0419	12.4952	47.6616	-1.91928	0.00477332	0.0834677	NANOS3
ENSG00000276256	43.3171	21.5584	105.966	209.157	196.951	150.283	56.9472	185.464	-1.70184	0.00477408	0.0834677	AC011043.1
ENSG00000254951	2.78e-17	2.78e-17	2.78e-17	7.03668	5.74745	2.33987	2.78e-17	5.04133	-5.37549	0.00477425	0.0834677	AC044810.2
ENSG00000113460	217.746	205.897	284.759	346.925	571.287	677.592	236.134	531.935	-1.171	0.0047842	0.0835905	BRIX1
ENSG00000141698	750.01	632.221	714.64	994.51	2113.43	1361.02	698.957	1489.66	-1.09143	0.00479139	0.0836649	NT5C3B
ENSG00000133265	391.238	445.286	450.517	445.473	1222.01	1367.66	429.014	1011.71	-1.23726	0.00479431	0.0836649	HSPBP1
ENSG00000075914	324.377	323.329	384.964	367.039	967.468	1104.5	344.223	813.001	-1.23938	0.00479742	0.0836682	EXOSC7
ENSG00000162910	479.824	496.782	390.545	416.312	1363.69	1631.92	455.717	1137.31	-1.31898	0.00480334	0.0837177	MRPL55
ENSG00000168701	511.44	547.358	467.356	421.34	1427.09	2173.99	508.718	1340.81	-1.3978	0.00480612	0.0837177	TMEM208
ENSG00000213316	0	1.74045	12.3137	4.02975	67.8253	72.1439	4.68473	47.9997	-3.33687	0.00481895	0.0838391	LTC4S
ENSG00000159228	932.543	850.818	802.668	838.65	2119.35	3383.64	862.01	2113.88	-1.2939	0.0048404	0.084059	CBR1
ENSG00000269973	34.2835	49.6933	49.6515	64.3626	155.451	182.867	44.5428	134.227	-1.58796	0.00486401	0.0842774	AC010969.2
ENSG00000127252	0.894749	0.894296	0.93163	5.03198	8.11069	15.6836	0.906892	9.60875	-3.22658	0.00486476	0.0842774	HRASLS
ENSG00000285632	4.50151	7.27885	2.77557	3.02396	25.4383	78.7001	4.85198	35.7208	-2.84798	0.00488152	0.0843968	AC084024.4
ENSG00000114125	908.125	933.922	900.085	1171.49	2355.39	2254.34	914.044	1927.07	-1.07586	0.00488641	0.0843968	RNF7
ENSG00000254300	15.4159	8.0777	10.2884	86.4706	57.5697	12.5979	11.2607	52.2127	-2.20062	0.00489741	0.0844847	LINC01111
ENSG00000276023	493.364	489.531	510.457	1114.17	1184.02	747.783	497.784	1015.32	-1.02817	0.00491315	0.0846542	DUSP14
ENSG00000139734	399.439	352.261	238.794	1022.66	721.059	476.739	330.165	740.152	-1.16441	0.00492933	0.0848819	DIAPH3
ENSG00000247596	725.591	769.541	723.999	683.793	2213.71	2469.99	739.711	1789.17	-1.27399	0.00494464	0.0850095	TWF2
ENSG00000102103	318.93	408.259	430.858	341.9	1082.69	1566.37	386.016	996.985	-1.36846	0.00494707	0.0850095	PQBP1
ENSG00000125144	2.78e-17	2.78e-17	2.78e-17	0.00417574	10.3075	13.4189	2.78e-17	7.91019	-6.01757	0.00494833	0.0850095	MT1G
ENSG00000086506	0.868023	2.73411	1.86869	4.02812	18.3399	18.0013	1.82361	13.4564	-2.79652	0.00494864	0.0850095	HBQ1
ENSG00000277879	22.5692	9.83032	40.3608	44.2511	130.012	99.3756	24.2534	91.213	-1.90568	0.00497111	0.0853443	AL391988.1
ENSG00000265241	757.228	752.375	703.39	774.293	1802.59	2579.51	737.664	1718.8	-1.2201	0.00497987	0.0853923	RBM8A
ENSG00000100097	27389.5	34539	16238.1	26517.8	89112.5	81557.4	26055.6	65729.2	-1.33494	0.0049877	0.0854753	LGALS1
ENSG00000224594	38.0412	16.1827	23.3981	48.2728	138.018	76.8487	25.874	87.7132	-1.75548	0.00500122	0.0856051	RPL29P19
ENSG00000139168	833.139	779.464	753.968	981.439	2194.11	1894.06	788.857	1689.87	-1.09881	0.00500126	0.0856051	ZCRB1
ENSG00000196507	1048.19	997.135	1048.08	1540.53	2707.82	2052.23	1031.13	2100.19	-1.02612	0.00500941	0.085642	TCEAL3
ENSG00000260804	77.6724	68.5854	125.561	181.005	205.082	322.916	90.6061	236.334	-1.38186	0.00502455	0.0857842	LINC01963
ENSG00000113732	3097.6	2736.72	2999.06	3549.66	7115.9	8630.02	2944.46	6431.86	-1.12717	0.00505821	0.0860408	ATP6V0E1
ENSG00000165272	5.36671	7.19934	12.2194	27.1523	36.8166	30.5142	8.26183	31.4944	-1.9142	0.00506309	0.0860408	AQP3
ENSG00000203778	278.297	298.06	292.222	284.583	869.55	973.475	289.526	709.202	-1.29185	0.00506547	0.0860408	FAM229B
ENSG00000091592	1540.64	1760.37	1685.91	2218.29	3689.26	4579.82	1662.31	3495.79	-1.07232	0.00507535	0.0861003	NLRP1
ENSG00000244486	1142.17	1110.04	1125.81	1765.78	2992.31	2085	1126.01	2281.03	-1.01831	0.00509005	0.0862985	SCARF2
ENSG00000065618	4.55706	4.55516	0	7.04606	8.2501	74.0987	3.03741	29.7983	-3.25144	0.0050931	0.0862992	COL17A1
ENSG00000123545	161.697	129.982	309.166	236.315	590.862	800.634	200.282	542.604	-1.4372	0.00509889	0.086346	NDUFAF4
ENSG00000215030	533.122	592.524	497.328	428.379	1778.32	2010.29	540.991	1405.66	-1.37722	0.00511201	0.0865169	RPL13P12
ENSG00000146232	105.753	104.801	60.8311	123.691	298.261	326.323	90.4615	249.425	-1.46127	0.00512056	0.08656	NFKBIE
ENSG00000162174	0.923667	0	0	5.03	4.67516	10.077	0.307889	6.59404	-3.96946	0.00512063	0.08656	ASRGL1
ENSG00000105971	2561.8	2318.58	1332.76	3530.55	5217.67	4435.35	2071.04	4394.52	-1.08526	0.00513005	0.08656	CAV2
ENSG00000241468	912.594	1291.61	1348.75	1328.36	3606.22	3165.8	1184.32	2700.13	-1.18881	0.00513271	0.08656	ATP5MF
ENSG00000127951	133.836	67.6792	72.0855	32.1859	48.5949	2298.88	91.2003	793.22	-3.11904	0.00514079	0.0866022	FGL2
ENSG00000063854	832.277	743.362	451.399	876.86	1926.9	1737.06	675.68	1513.6	-1.16326	0.00514429	0.0866022	HAGH
ENSG00000182481	928.938	825.531	724.921	1221.77	1907.37	1906.48	826.463	1678.54	-1.02195	0.0051591	0.0867872	KPNA2
ENSG00000228106	15.2916	28.9409	26.2349	25.1468	97.8923	151.148	23.4892	91.3957	-1.95376	0.00517924	0.0868836	AL392172.1
ENSG00000188581	324.72	59.4937	40.1865	451.501	556.298	490.197	141.467	499.332	-1.8187	0.00518606	0.0868961	KRTAP1-1
ENSG00000142676	8494.88	9724.94	8627.2	10463.9	26089.7	22180.1	8949.01	19577.9	-1.1294	0.00519454	0.0869873	RPL11
ENSG00000184009	36065.1	52894.1	70903.2	113205	139616	87565.1	53287.4	113462	-1.09034	0.00521427	0.0872302	ACTG1
ENSG00000049759	280.971	372.128	409.322	962.324	806.262	509.486	354.141	759.357	-1.10034	0.00521515	0.0872302	NEDD4L
ENSG00000262919	192.429	265.578	221.034	309.72	578.181	661.778	226.347	516.56	-1.18961	0.00522334	0.0872584	CCNQ
ENSG00000116459	1715.97	1582.41	1700.9	1938.74	4144.2	4868.96	1666.43	3650.63	-1.13127	0.00522599	0.0872584	ATP5PB
ENSG00000116954	382.296	265.518	225.688	338.882	809.679	938.47	291.167	695.677	-1.25589	0.00523073	0.0872866	RRAGC
ENSG00000147394	70.4223	111.13	99.2852	410.263	228.113	135.673	93.6124	258.016	-1.46183	0.00523716	0.0873324	ZNF185
ENSG00000154518	1738.52	1922.93	2316.28	2398.28	4935.5	5774.78	1992.58	4369.52	-1.13275	0.00523958	0.0873324	ATP5MC3
ENSG00000127952	224.979	220.359	272.572	244.36	694.497	850.347	239.303	596.401	-1.31672	0.00524618	0.0873715	STYXL1
ENSG00000105401	3244.89	3435.85	2703.06	4063.5	7257.58	8696.67	3127.93	6672.58	-1.09297	0.00524803	0.0873715	CDC37
ENSG00000033050	255.721	196.847	295.995	315.754	671.463	752.128	249.521	579.782	-1.21569	0.00525728	0.0874746	ABCF2
ENSG00000103253	184.277	289.064	259.448	264.471	866.015	688.932	244.263	606.473	-1.31127	0.0052629	0.0875171	HAGHL
ENSG00000101166	709.331	709.016	708.08	1014.62	1584.87	1715.58	708.809	1438.36	-1.0207	0.00527	0.0875335	PRELID3B
ENSG00000176386	159.944	157.159	138.602	148.831	502.12	575.897	151.902	408.95	-1.42761	0.00527771	0.0876106	CDC26
ENSG00000198755	8723.5	8518.21	9760.53	10063.7	25551.8	24136.3	9000.75	19917.3	-1.14588	0.005289	0.0877471	RPL10A
ENSG00000244738	2.78e-17	2.78e-17	2.78e-17	3.01935	6.84397	4.53629	2.78e-17	4.79987	-5.30403	0.00530736	0.087797	AC026316.3
ENSG00000123178	419.264	426.308	443.021	537.984	998.611	1254.72	429.531	930.437	-1.11471	0.00531119	0.0878096	SPRYD7
ENSG00000148444	175.309	162.569	154.529	122.687	486.091	896.527	164.135	501.768	-1.61114	0.00532732	0.0880255	COMMD3
ENSG00000165912	367.722	584.442	407.41	528.934	1372.85	1206.21	453.191	1036	-1.19239	0.00534879	0.0881365	PACSIN3
ENSG00000269365	0	0	0.950464	1.01094	11.4514	13.4457	0.316821	8.63601	-4.34685	0.00541007	0.0888283	AC120349.1
ENSG00000126756	458.125	467.862	451.443	421.34	1352.16	1557.39	459.143	1110.3	-1.27351	0.00542927	0.0890728	UXT
ENSG00000258777	9.92462	7.17192	14.0825	34.1908	52.8601	26.0669	10.393	37.7059	-1.84618	0.00543119	0.0890728	HIF1A-AS1
ENSG00000101464	189.731	214.964	221.046	219.221	580.486	762.237	208.58	520.648	-1.31886	0.00544319	0.0892185	PIGU
ENSG00000114383	423.782	415.461	464.569	601.334	1000.9	1107.93	434.604	903.388	-1.05524	0.00546727	0.0895618	TUSC2
ENSG00000115286	291.84	358.596	311.885	279.555	1067.62	1076.27	320.774	807.816	-1.33188	0.00551091	0.0900703	NDUFS7
ENSG00000151552	509.639	457.003	511.395	581.224	1295.73	1340.59	492.679	1072.51	-1.12188	0.00551773	0.0901303	QDPR
ENSG00000135477	5.41134	1.73102	9.42298	72.3895	38.0235	3.55759	5.52178	37.9902	-2.75561	0.00553693	0.0903923	KRT87P
ENSG00000140365	575.593	584.374	582.573	470.613	1860.09	2067.9	580.847	1466.2	-1.33553	0.00555249	0.090543	COMMD4
ENSG00000272990	9.89886	18.1369	9.33492	12.0745	53.0287	111.542	12.4569	58.8818	-2.2287	0.00558426	0.09079	AC084036.1
ENSG00000100906	374.942	498.571	595.719	799.429	1372.85	914.898	489.744	1029.06	-1.07094	0.00559819	0.0908708	NFKBIA
ENSG00000274752	0	1.85681	0	7.04135	15.9502	4.61488	0.618935	9.20216	-3.67213	0.00560119	0.0908708	TRBV12-3
ENSG00000265465	0.923667	0	0	0.00472791	20.5194	13.5207	0.307889	11.3483	-4.74833	0.00561133	0.0909531	MIR4768
ENSG00000226328	108.416	90.2695	142.399	140.786	293.748	505.801	113.695	313.445	-1.46175	0.00561263	0.0909531	NUP50-DT
ENSG00000163468	2647.58	2650.02	2940.06	3518.48	6443.23	7332.3	2745.89	5764.67	-1.0699	0.00562173	0.0910491	CCT3
ENSG00000145220	169.91	142.695	124.544	220.224	469.823	355.781	145.716	348.609	-1.25722	0.00565891	0.0914958	LYAR
ENSG00000130643	1.72499	13.7109	3.70883	12.0735	51.6847	41.7479	6.38158	35.1687	-2.44056	0.00569932	0.092065	CALY
ENSG00000175048	14.3544	41.6022	40.3044	68.3829	96.7843	142.2	32.087	102.456	-1.67086	0.00571086	0.0921274	ZDHHC14
ENSG00000262454	112.054	120.151	84.2625	136.763	347.763	339.9	105.489	274.809	-1.37963	0.00571786	0.0921884	MIR193BHG
ENSG00000164934	582.816	591.593	644.399	800.436	1201.38	1895.07	606.269	1298.97	-1.09905	0.00574618	0.0925406	DCAF13
ENSG00000183828	55.0883	61.4076	70.2596	51.2919	278.625	293.535	62.2518	207.817	-1.73662	0.00575343	0.092575	NUDT14
ENSG00000228997	2.78e-17	2.78e-17	2.78e-17	8.04417	13.6292	0.090949	2.78e-17	7.25478	-5.89677	0.00577983	0.0927691	AL136452.1
ENSG00000184056	46.128	37.9316	27.1227	42.2412	161.154	165.931	37.0608	123.109	-1.72757	0.00579629	0.092971	VPS33B
ENSG00000140395	522.283	478.679	557.295	598.318	1203.64	1646.61	519.419	1149.52	-1.14571	0.00584643	0.0935233	WDR61
ENSG00000257267	256.591	267.324	355.943	394.187	709.494	827.805	293.286	643.829	-1.13383	0.00586184	0.0937174	ZNF271P
ENSG00000188015	26.1817	27.0793	31.8559	38.2183	134.604	102.755	28.3723	91.8592	-1.68948	0.00588356	0.094012	S100A3
ENSG00000172009	712.045	755.098	635.946	1033.73	1620.56	1560.87	701.03	1405.05	-1.00281	0.00591457	0.0943276	THOP1
ENSG00000126934	2171.35	2501	2852.96	2817.6	7216.03	6577.86	2508.44	5537.16	-1.14228	0.00591811	0.0943276	MAP2K2
ENSG00000184990	575.609	539.21	517.002	560.107	1597.47	1540.5	543.94	1232.69	-1.17992	0.00592269	0.0943276	SIVA1
ENSG00000145632	1604.78	1633.88	2481.15	4533.09	3970.32	3125.25	1906.6	3876.22	-1.02363	0.00593809	0.09434	PLK2
ENSG00000006016	672.31	385.589	742.772	524.914	1328.13	3273.97	600.224	1709.01	-1.50934	0.00593993	0.09434	CRLF1
ENSG00000123297	197.893	212.274	160.134	217.209	473.408	724.94	190.101	471.852	-1.31062	0.00594367	0.09434	TSFM
ENSG00000108774	852.08	929.397	1053.71	1347.46	2394.54	1988.96	945.063	1910.32	-1.01515	0.00595948	0.0944862	RAB5C
ENSG00000182093	361.435	388.388	352.158	412.289	935.237	1118.05	367.327	821.858	-1.16129	0.00596561	0.094531	WRB
ENSG00000136280	785.237	834.58	712.751	905.016	2004.1	2088.28	777.523	1665.8	-1.09899	0.00601651	0.0950072	CCM2
ENSG00000283498	19.7983	41.5948	37.478	34.1969	158.839	162.535	32.957	118.523	-1.84199	0.00602307	0.0950203	MIR1244-2
ENSG00000064102	430.994	432.61	577.921	779.317	1066.56	1053.76	480.508	966.544	-1.008	0.00603124	0.0950967	INTS13
ENSG00000186847	0.884241	0.883745	1.8847	5.0331	5.88973	26.8343	1.21756	12.5857	-3.23973	0.00604016	0.0951605	KRT14
ENSG00000220563	3.66042	0.860974	1.86231	6.03854	13.8321	21.3349	2.1279	13.7352	-2.61756	0.00604686	0.0951605	PKMP3
ENSG00000071462	1149.41	1062.17	959.08	961.329	2449.95	4491.59	1056.89	2634.29	-1.31742	0.00604859	0.0951605	BUD23
ENSG00000177494	2.69287	4.5548	1.84751	4.0294	7.09682	69.555	3.03173	26.8938	-3.0975	0.00605827	0.0952076	ZBED2
ENSG00000264370	6.36378	5.43321	1.8316	13.0773	45.7768	12.5414	4.54286	23.7985	-2.35536	0.00606305	0.0952076	MIR3125
ENSG00000111859	286.419	254.658	399.038	1211.7	656.591	375.123	313.371	747.805	-1.25472	0.00606601	0.0952076	NEDD9
ENSG00000243279	482.531	485.028	431.766	468.601	1248.52	1505.43	466.442	1074.19	-1.20305	0.00606823	0.0952076	PRAF2
ENSG00000188643	3121.19	1613.08	1772.05	2665.76	5832.74	6359.84	2168.77	4952.78	-1.19127	0.00608809	0.0954001	S100A16
ENSG00000117632	814.127	953.799	958.166	1450.03	2597.21	1523.69	908.697	1856.98	-1.0309	0.00611421	0.0954559	STMN1
ENSG00000143839	2.73553	2.73439	0	9.05538	45.6238	2.41212	1.82331	19.0304	-3.30753	0.00611743	0.0954559	REN
ENSG00000123353	244.864	259.219	258.504	331.842	689.864	656.166	254.196	559.291	-1.13693	0.00613226	0.095583	ORMDL2
ENSG00000137960	10.9487	5.39728	1.8216	19.1094	26.5124	36.0642	6.05585	27.2287	-2.14379	0.00614065	0.0956096	GIPC2
ENSG00000160799	228.58	276.391	274.433	217.21	795.851	1008.44	259.801	673.835	-1.37431	0.00614827	0.0956438	CCDC12
ENSG00000183615	10.8101	15.3815	12.1654	21.1231	75.8144	44.0764	12.7857	47.0046	-1.86615	0.00615288	0.0956438	FAM167B
ENSG00000108641	191.531	229.42	236.035	264.47	628.815	626.779	218.995	506.688	-1.20939	0.00617654	0.0958033	B9D1
ENSG00000123144	1898.46	2295.98	2224.47	2189.13	6370.59	5940.84	2139.64	4833.52	-1.17561	0.00621245	0.0961645	TRIR
ENSG00000166441	13749.4	14361.1	12518.9	14280.1	40789.2	35273.8	13543.1	30114.3	-1.15287	0.00624869	0.0964656	RPL27A
ENSG00000204954	159.949	137.264	148.918	232.29	332.902	474.261	148.71	346.484	-1.21923	0.00624959	0.0964656	C12orf73
ENSG00000130772	206.909	220.379	225.726	184.027	543.704	1073.85	217.671	600.527	-1.46333	0.00625827	0.0965474	MED18
ENSG00000099385	467.183	513.066	300.608	372.067	1347.54	1512.21	426.953	1077.27	-1.33477	0.00626555	0.0965907	BCL7C
ENSG00000129932	224.085	240.26	218.221	244.359	602.374	785.962	227.522	544.232	-1.2574	0.00626863	0.0965907	DOHH
ENSG00000232346	2.66569	2.66427	7.54645	3.02385	41.3443	43.9192	4.29214	29.4291	-2.74231	0.0062712	0.0965907	Z74021.1
ENSG00000167645	1234.32	1521.05	1098.63	1573.72	3480.7	3138.7	1284.67	2731.04	-1.08789	0.00628322	0.0966971	YIF1B
ENSG00000167508	395.754	517.577	400.856	441.451	1256.56	1349.6	438.062	1015.87	-1.21305	0.00628946	0.0966971	MVD
ENSG00000134248	1182.82	1187.71	1330.01	1264	3091.45	4010.54	1233.51	2788.66	-1.17665	0.00629164	0.0966971	LAMTOR5
ENSG00000235552	711.093	961.032	999.388	874.85	2611.08	2688	890.504	2057.98	-1.20832	0.00631208	0.0968084	RPL6P27
ENSG00000253414	0	0.923338	0	4.02515	9.12997	5.67366	0.307779	6.27626	-3.89869	0.00632282	0.096916	AC124067.2
ENSG00000181524	177.096	181.539	183.575	215.198	490.634	580.433	180.737	428.755	-1.24528	0.00636025	0.0974375	RPL24P4
ENSG00000234859	2.78e-17	2.78e-17	2.78e-17	4.02323	3.50007	5.61651	2.78e-17	4.37994	-5.17601	0.00640599	0.0978844	AC003958.2
ENSG00000087494	124.694	118.305	125.505	51.2921	149.959	1766.99	122.835	656.08	-2.416	0.00642283	0.0979333	PTHLH
ENSG00000174136	889.196	913.197	430.783	1253.94	1689.7	1796.92	744.392	1580.19	-1.08571	0.00642515	0.0979333	RGMB
ENSG00000234336	5.46587	3.60347	1.84016	18.1	16.1532	16.9544	3.6365	17.0692	-2.18876	0.00642685	0.0979333	JAZF1-AS1
ENSG00000251320	12.8317	3.56579	0	43.2354	33.3981	18.1843	5.46582	31.6059	-2.51179	0.00642717	0.0979333	AC011352.3
ENSG00000108602	7.1643	18.1565	9.34118	18.1077	19.7798	155.408	11.554	64.4317	-2.46705	0.00643204	0.0979333	ALDH3A1
ENSG00000174348	3.57728	4.49888	6.57839	60.3204	18.5425	6.93897	4.88485	28.6006	-2.51908	0.006441	0.0979923	PODN
ENSG00000154723	861.132	859.847	937.561	979.428	2272.48	2481.31	886.18	1911.07	-1.10849	0.00647419	0.0983402	ATP5PF
ENSG00000105518	172.599	167.096	142.345	110.621	549.375	777.994	160.68	479.33	-1.57579	0.00648722	0.0984065	TMEM205
ENSG00000280433	46.9949	43.3437	41.1978	62.3513	134.752	181.713	43.8455	126.272	-1.5224	0.00648887	0.0984065	FP565260.6
ENSG00000020426	354.224	319.721	325.935	487.704	779.74	781.544	333.293	682.996	-1.03455	0.00650194	0.0985525	MNAT1
ENSG00000175906	284.662	304.426	162.918	337.876	669.159	725.035	250.669	577.357	-1.20289	0.00650783	0.0985894	ARL4D
ENSG00000163541	652.392	661.138	736.19	848.704	1704.63	1708.8	683.24	1420.71	-1.05587	0.00656712	0.0991726	SUCLG1
ENSG00000272010	4.50112	4.499	5.6261	3.0239	31.1162	60.7263	4.87541	31.6222	-2.66508	0.00657575	0.0992076	AC100814.1
ENSG00000183873	0	0	3.81558	10.0593	30.7968	4.65568	1.27186	15.1706	-3.49589	0.00657638	0.0992076	SCN5A
ENSG00000261189	39.824	25.254	23.3843	44.2511	131.164	100.504	29.4874	91.973	-1.6357	0.00659812	0.0993131	AL031058.1
ENSG00000165416	721.067	766.825	783.951	893.955	1712.74	2216.99	757.281	1607.9	-1.08602	0.00660516	0.0993131	SUGT1
ENSG00000160818	240.39	191.456	191.991	267.487	458.456	733.985	207.945	486.643	-1.22582	0.00660542	0.0993131	GPATCH4
ENSG00000128739	58.6731	82.1921	97.4367	68.3865	300.563	382.722	79.434	250.557	-1.65541	0.00660633	0.0993131	SNRPN
ENSG00000276571	2.71108	0.85517	3.77006	6.03885	18.3754	20.2525	2.44544	14.8889	-2.54466	0.00662598	0.0994315	AC002550.2
ENSG00000087191	1445.77	1682.72	1315.93	1429.92	3837.82	5025.9	1481.47	3431.22	-1.21155	0.00663187	0.0994518	PSMC5
ENSG00000276851	4.45778	17.3615	0.877196	10.0632	48.381	83.3546	7.5655	47.2663	-2.6262	0.00663732	0.0994518	AC002401.4
ENSG00000047617	2.78e-17	2.78e-17	2.78e-17	2.01476	5.7369	6.72428	2.78e-17	4.82531	-5.31192	0.00666716	0.0996644	ANO2
ENSG00000250298	2.78e-17	2.78e-17	2.78e-17	3.01897	4.61228	5.61737	2.78e-17	4.41621	-5.18658	0.00667287	0.0996644	GIMD1
ENSG00000071127	8957.53	7421.67	12168.6	22881.7	22916.5	13288.1	9515.94	19695.4	-1.04944	0.00668206	0.0997465	WDR1
ENSG00000264107	18.1122	14.4452	10.2676	7.04675	84.0415	127.4	14.275	72.8293	-2.34033	0.00668593	0.0997465	AC138207.2
ENSG00000114854	4.53446	3.60333	2.79012	10.0601	20.6901	21.4125	3.64264	17.3875	-2.21138	0.00671041	0.0998834	TNNC1
ENSG00000168872	221.359	232.109	272.57	299.665	547.13	815.318	242.013	554.038	-1.19422	0.00672245	0.0998834	DDX19A
ENSG00000149273	14301.5	19417.4	17718.1	17790.5	52611.4	44709.2	17145.6	38370.4	-1.16214	0.00678986	0.100572	RPS3
ENSG00000225178	384.919	358.541	481.445	263.467	1323.39	1805.8	408.302	1130.88	-1.46934	0.0068091	0.100752	RPSAP58
ENSG00000160075	1443.96	1501.13	1693.42	1664.22	4133.8	4291.83	1546.17	3363.28	-1.12105	0.00681998	0.100861	SSU72
ENSG00000131368	473.475	462.421	563.86	532.957	1261.2	1537.07	499.919	1110.41	-1.15096	0.00683343	0.100955	MRPS25
ENSG00000130066	3421.99	3966.96	2593.47	2681.85	7786.34	16305.6	3327.47	8924.59	-1.42331	0.00684761	0.100999	SAT1
ENSG00000149089	214.095	279.985	360.635	361.004	701.434	857.153	284.905	639.864	-1.16674	0.00684912	0.100999	APIP
ENSG00000175600	224.941	160.672	499.326	482.677	1170.04	594.162	294.98	748.959	-1.34391	0.00685052	0.100999	SUGCT
ENSG00000115419	4550.55	4111.36	9066.57	19170.1	13763.1	7863.35	5909.5	13598.8	-1.20237	0.00685404	0.100999	GLS
ENSG00000146540	1548.84	1456.91	871.006	1149.37	4016.3	4381.02	1292.25	3182.23	-1.3	0.00686383	0.101065	C7orf50
ENSG00000243317	885.546	945.686	716.487	1133.28	2006.42	2037.48	849.239	1725.72	-1.02271	0.0068656	0.101065	STMP1
ENSG00000135521	197.888	185.141	198.562	240.337	420.456	720.412	193.864	460.402	-1.24699	0.00687507	0.101153	LTV1
ENSG00000234617	3.60475	2.67649	4.69663	11.065	20.682	19.1796	3.65929	16.9755	-2.17255	0.00690153	0.101418	SNRK-AS1
ENSG00000109534	364.177	287.188	324.065	427.371	759.023	882.021	325.143	689.471	-1.08385	0.00690372	0.101418	GAR1
ENSG00000132612	845.793	869.812	657.478	1001.55	2129.61	1795.8	791.027	1642.32	-1.05366	0.00690805	0.101429	VPS4A
ENSG00000136238	2979.21	3350.94	2985	4192.21	7296.71	7239.73	3105.05	6242.88	-1.00753	0.00699034	0.102427	RAC1
ENSG00000130347	53.2634	74.9857	72.1258	109.612	188.872	213.398	66.7916	170.627	-1.35087	0.00702343	0.102807	RTN4IP1
ENSG00000173436	56.868	62.2759	108.708	81.4584	224.633	400.733	75.9506	235.608	-1.63143	0.00704344	0.102994	MINOS1
ENSG00000196465	850.257	953.772	1275.71	1058.87	3010.74	2843.89	1026.58	2304.5	-1.16644	0.00705134	0.10304	MYL6B
ENSG00000111341	40.52	448.207	229.461	218.216	539.226	2592.76	239.396	1116.73	-2.22136	0.00705375	0.10304	MGP
ENSG00000032389	273.798	256.5	256.625	379.103	630.003	642.614	262.308	550.574	-1.069	0.00709032	0.103415	EIPR1
ENSG00000126749	376.812	345.012	350.288	347.933	976.684	1146.27	357.371	823.63	-1.20403	0.00709514	0.103433	EMG1
ENSG00000278974	30.7268	24.3479	31.8528	51.2888	103.589	94.8429	28.9758	83.2403	-1.51728	0.00713038	0.103894	AC093909.6
ENSG00000143320	975.116	444.306	531.032	705.915	1451.34	2713.85	650.151	1623.7	-1.32018	0.00718435	0.104355	CRABP2
ENSG00000241258	367.769	375.74	333.421	412.289	763.684	1226.42	358.977	800.796	-1.15702	0.00718445	0.104355	CRCP
ENSG00000196655	518.649	550.044	629.421	620.441	1446.63	1611.63	566.038	1226.23	-1.11493	0.00719528	0.104355	TRAPPC4
ENSG00000266472	920.774	924.884	945.984	911.05	2901.29	2430.53	930.547	2080.96	-1.16088	0.00719808	0.104355	MRPS21
ENSG00000183978	444.564	473.284	458.002	434.412	1260.03	1460.26	458.617	1051.57	-1.19676	0.00720708	0.104404	COA3
ENSG00000119280	447.225	613.278	755.886	2528.99	1404.1	568.283	605.463	1500.46	-1.30923	0.0072101	0.104404	C1orf198
ENSG00000158008	317.117	576.353	298.741	829.593	1033.11	665.318	397.404	842.673	-1.08401	0.00722001	0.104455	EXTL1
ENSG00000162642	527.722	532.91	405.527	668.706	1143.71	1170.06	488.72	994.16	-1.02405	0.00724101	0.104665	C1orf52
ENSG00000188690	1099.71	1098.32	857.916	1255.96	2676.73	2397.79	1018.65	2110.16	-1.05048	0.00724795	0.104665	UROS
ENSG00000169271	2.78e-17	2.78e-17	2.78e-17	1.0107	20.3122	1.24573	2.78e-17	7.52289	-5.95323	0.0072569	0.10467	HSPB3
ENSG00000146674	62561.8	129258	73822.5	212750	204390	140864	88547.6	186001	-1.07079	0.00726964	0.104749	IGFBP3
ENSG00000270558	6.34428	1.73407	7.52468	10.0619	19.6637	48.3302	5.20101	26.0186	-2.2955	0.00727355	0.104752	AC025449.1
ENSG00000163364	110.32	82.1902	47.7097	157.878	301.627	173.997	80.0732	211.167	-1.39697	0.00728719	0.104835	LINC01116
ENSG00000233954	70.4889	77.708	49.6023	69.3915	233.76	283.358	65.933	195.503	-1.56559	0.00731598	0.105099	UQCRHL
ENSG00000129255	586.472	505.789	447.681	532.957	1269.28	1640.96	513.314	1147.73	-1.16048	0.00734189	0.105312	MPDU1
ENSG00000162267	1.83824	0.894366	0	6.03725	20.4796	4.62629	0.91087	10.3811	-3.34491	0.00739524	0.105704	ITIH3
ENSG00000005075	414.716	532.907	535.754	544.018	1314.15	1364.3	494.459	1074.16	-1.1189	0.00740012	0.105704	POLR2J
ENSG00000279095	172.599	138.153	172.343	290.611	391.587	367.066	161.032	349.755	-1.11815	0.00740242	0.105704	AC243964.3
ENSG00000173113	1385.22	1659.22	1516.38	1552.6	4198.29	4263.59	1520.27	3338.16	-1.13459	0.00740713	0.105704	TRMT112
ENSG00000210082	63333.5	67285.9	110593	148767	177804	156049	80404.3	160873	-1.00058	0.00740984	0.105704	MT-RNR2
ENSG00000038295	1.68619	7.1021	79.868	362.998	150.978	72.4533	29.5521	195.476	-2.72196	0.0074206	0.105758	TLL1
ENSG00000257604	0	0	1.90751	0.0050503	20.6195	22.459	0.635835	14.3612	-4.29399	0.00743098	0.105847	AC027288.2
ENSG00000113643	814.086	1327.75	1322.53	1593.83	2555.87	3014.42	1154.79	2388.04	-1.04806	0.00746243	0.106189	RARS
ENSG00000198721	745.475	882.477	608.771	831.61	1886.62	2106.33	745.575	1608.19	-1.10873	0.00748038	0.106339	ECI2
ENSG00000135046	7841.62	4646.97	7374.03	10628.8	15109.5	14091	6620.87	13276.4	-1.00375	0.00749414	0.106482	ANXA1
ENSG00000204356	926.185	1104.65	918.81	981.44	2672.14	2872.09	983.216	2175.23	-1.14538	0.00752064	0.106752	NELFE
ENSG00000155330	244.886	219.462	228.529	372.063	515.998	547.748	230.959	478.603	-1.05052	0.00752888	0.106816	C16orf87
ENSG00000198712	44172.3	49774.4	71431.4	79439.8	137467	119536	55126	112148	-1.02459	0.00754197	0.106934	MT-CO2
ENSG00000086504	989.473	791.18	940.367	924.123	2810.29	2276.94	907.007	2003.78	-1.14332	0.0075447	0.106934	MRPL28
ENSG00000016082	2.78e-17	2.78e-17	2.78e-17	6.0326	7.96609	1.22625	2.78e-17	5.07498	-5.38658	0.00758058	0.107336	ISL1
ENSG00000106853	1695.17	932.918	2617.93	2293.7	4118.91	5957.71	1748.67	4123.44	-1.23752	0.00760234	0.107538	PTGR1
ENSG00000260123	9.0491	9.04507	5.58869	33.1833	47.0631	12.5677	7.89429	30.938	-1.95221	0.0076442	0.108074	AC013565.1
ENSG00000111906	504.138	667.441	1106.22	927.139	2183.75	2001.34	759.265	1704.08	-1.16613	0.00767374	0.10828	HDDC2
ENSG00000160087	724.662	951.111	831.713	964.344	2000.67	2313.02	835.829	1759.34	-1.07352	0.00772148	0.108847	UBE2J2
ENSG00000176490	236.7	398.402	230.374	563.119	605.863	624.582	288.492	597.855	-1.05078	0.00774708	0.109109	DIRAS1
ENSG00000171159	815.026	1091.12	883.22	850.717	2957.73	2603.32	929.788	2137.26	-1.20057	0.00774769	0.109109	C9orf16
ENSG00000109536	274.677	303.48	302.528	304.693	788.938	902.325	293.561	665.319	-1.17975	0.00776509	0.109226	FRG1
ENSG00000105427	1.83824	0.894366	0	3.02269	30.6907	4.64357	0.91087	12.7857	-3.64635	0.00778877	0.109339	CNFN
ENSG00000263731	10.0328	4.48121	2.76761	5.03521	26.5736	71.9643	5.76053	34.5244	-2.55751	0.00779168	0.109339	AC145207.5
ENSG00000159377	2840.06	2910.17	2571.01	2719.06	7381.93	8400.73	2773.75	6167.24	-1.15272	0.00779464	0.109339	PSMB4
ENSG00000234327	28.8727	32.4925	44.0509	41.2355	94.5278	217.716	35.1387	117.826	-1.74147	0.00781877	0.109516	AC012146.1
ENSG00000186468	4412.31	6089.5	5970.96	6517.08	15330.6	12804.5	5490.92	11550.7	-1.07283	0.00784599	0.109692	RPS23
ENSG00000182870	6.28901	9.96568	7.48247	4.02979	10.5786	181.252	7.91239	65.2868	-3.02544	0.00785569	0.109765	GALNT9
ENSG00000149932	1325.61	1467.75	1040.55	1094.06	3667.32	4326.79	1277.97	3029.39	-1.24502	0.00786396	0.109792	TMEM219
ENSG00000142871	13484.6	13507.6	19191.4	38293	35497.8	20379.9	15394.5	31390.2	-1.0279	0.00786533	0.109792	CYR61
ENSG00000233270	8.93712	29.8859	23.4263	34.1954	81.7411	98.1581	20.7498	71.3649	-1.77542	0.00788251	0.10988	SNRPEP4
ENSG00000128965	73.2126	79.5248	42.0967	153.853	215.293	128.832	64.9447	165.993	-1.35155	0.00788315	0.10988	CHAC1
ENSG00000150316	522.264	594.319	586.324	623.458	1418.99	1587.91	567.636	1210.12	-1.09177	0.0078907	0.109932	CWC15
ENSG00000173801	146.366	83.8992	233.294	414.293	494.034	241.817	154.52	383.381	-1.31047	0.0079494	0.110588	JUP
ENSG00000106399	214.148	258.358	173.242	191.065	631.149	810.794	215.249	544.336	-1.33763	0.00798933	0.110928	RPA3
ENSG00000000419	634.359	541.912	521.681	682.785	1195.6	1690.66	565.984	1189.68	-1.0714	0.00800373	0.111074	DPM1
ENSG00000258399	2.71095	0	4.7295	7.04521	5.93445	49.3128	2.48015	20.7642	-3.02004	0.00802589	0.111164	AL117190.1
ENSG00000147604	9318.95	11665	11863.2	11733	29537.1	29174.7	10949.1	23481.6	-1.1007	0.0080439	0.111164	RPL7
ENSG00000214784	1.82244	0.883818	0.924778	4.02788	27.3009	5.75843	1.21034	12.3624	-3.21994	0.0080461	0.111164	AC010468.1
ENSG00000272047	610.795	761.406	883.255	881.888	2139.95	1737.07	751.819	1586.31	-1.07697	0.00804838	0.111164	GTF2H5
ENSG00000158042	1123.19	1297.05	856.971	1173.5	3009.61	2920.69	1092.41	2367.93	-1.11592	0.00805064	0.111164	MRPL17
ENSG00000225334	2.78e-17	2.78e-17	2.78e-17	1.00994	4.63888	10.0144	2.78e-17	5.22108	-5.42664	0.00805327	0.111164	AL391811.1
ENSG00000234287	55.9668	80.3985	84.3118	89.5021	274.003	232.624	73.559	198.71	-1.43157	0.00813041	0.11189	AC099560.2
ENSG00000113811	588.227	686.452	651.885	683.792	1572.19	1887.2	642.188	1381.06	-1.10441	0.00813195	0.11189	SELENOK
ENSG00000121039	510.554	592.562	313.716	1016.63	953.715	875.357	472.277	948.566	-1.00584	0.00813806	0.11189	RDH10
ENSG00000129055	1077.1	907.685	1315.98	1361.54	2439.53	3020.05	1100.25	2273.71	-1.04706	0.00814586	0.111906	ANAPC13
ENSG00000263266	582.819	585.272	618.17	639.547	1571	1583.42	595.42	1264.65	-1.08643	0.00819287	0.112389	RPS7P1
ENSG00000111275	158.053	243.863	319.434	356.981	715.164	534.241	240.45	535.462	-1.15448	0.00819677	0.112389	ALDH2
ENSG00000232533	138.242	153.56	129.237	176.986	548.051	311.768	140.346	345.602	-1.29887	0.00823539	0.112792	AC093673.1
ENSG00000008324	121.949	152.652	152.674	163.914	421.498	456.208	142.425	347.207	-1.28441	0.00825001	0.112903	SS18L2
ENSG00000132541	263.855	269.162	233.2	271.51	636.935	845.822	255.406	584.755	-1.1943	0.00825502	0.112917	RIDA
ENSG00000131203	3.64641	0.855238	2.81216	1.01218	5.94958	75.148	2.43794	27.3699	-3.4255	0.0083233	0.113538	IDO1
ENSG00000226221	87.6501	79.4613	87.1044	123.69	318.877	196.558	84.7386	213.042	-1.32815	0.00837802	0.113825	RPL26P19
ENSG00000101132	394.863	382.036	457.082	416.311	1034.29	1285.19	411.327	911.932	-1.1482	0.00838731	0.113825	PFDN4
ENSG00000163866	461.735	453.398	496.412	579.212	1060.8	1256.99	470.515	965.667	-1.03689	0.0083885	0.113825	SMIM12
ENSG00000258279	3.61342	1.759	4.70357	13.0743	16.1248	16.9287	3.35866	15.3759	-2.15182	0.00838903	0.113825	LINC00592
ENSG00000241494	15.3546	14.434	15.9223	27.1555	68.9713	48.575	15.237	48.234	-1.65255	0.0083983	0.113831	AL355032.1
ENSG00000197180	28.0254	24.3717	23.4009	30.1741	84.0916	135.346	25.266	83.2039	-1.71335	0.00842177	0.114053	CH17-340M24.3
ENSG00000014641	1844.28	1869.66	1705.57	2207.22	4121.16	4641.96	1806.5	3656.78	-1.01726	0.00845089	0.114323	MDH1
ENSG00000126067	1514.46	1510.18	1350.59	1686.34	3319.51	4041.07	1458.41	3015.64	-1.04793	0.00845372	0.114323	PSMB2
ENSG00000183520	433.734	372.09	461.763	593.289	776.373	1225.33	422.529	864.996	-1.03328	0.00846217	0.114329	UTP11
ENSG00000087302	1396.07	1383.71	1610.06	1767.79	3447.34	3695.49	1463.28	2970.21	-1.02123	0.00848916	0.114481	RTRAF
ENSG00000205138	268.378	274.587	221.955	246.371	761.26	783.748	254.973	597.126	-1.22693	0.00850263	0.114605	SDHAF1
ENSG00000274578	0	0.883671	2.84904	2.01739	28.494	11.3453	1.24424	13.9522	-3.38189	0.00855185	0.115123	AC006249.1
ENSG00000037965	128.211	209.509	384.105	704.9	657.646	359.281	240.609	573.942	-1.25401	0.00855374	0.115123	HOXC8
ENSG00000178718	58.7084	66.8382	67.4382	90.5068	170.476	242.7	64.3283	167.894	-1.38163	0.00855717	0.115123	RPP25
ENSG00000227440	0.907491	0	0.939966	5.03033	9.15909	6.79234	0.615819	6.99392	-3.27351	0.00857622	0.115294	ATP5MC1P4
ENSG00000165629	1720.45	2007.85	2164.54	2329.9	4485.15	5313.96	1964.28	4043	-1.04134	0.00857791	0.115294	ATP5F1C
ENSG00000116455	283.741	261.919	257.56	359.998	603.537	719.379	267.74	560.971	-1.06642	0.0086264	0.115728	WDR77
ENSG00000101323	2.78e-17	2.78e-17	2.78e-17	0.00409201	4.69246	17.7886	2.78e-17	7.49505	-5.94308	0.00865326	0.115923	HAO1
ENSG00000243548	2.78e-17	2.78e-17	2.78e-17	2.01477	9.0555	3.43885	2.78e-17	4.83637	-5.31759	0.0087195	0.116431	RN7SL101P
ENSG00000165704	360.55	327.853	324.059	421.338	730.251	963.312	337.488	704.967	-1.06217	0.00879529	0.11727	HPRT1
ENSG00000175315	74.1511	49.6393	49.6162	58.3303	210.71	243.835	57.8022	170.959	-1.56168	0.00879872	0.11727	CST6
ENSG00000235043	22.5665	34.3955	16.8165	23.1358	97.8863	148.889	24.5928	89.9703	-1.86502	0.00882717	0.117539	TECRP1
ENSG00000240509	4.43771	15.444	9.35681	18.106	39.16	55.2158	9.74618	37.4939	-1.92907	0.00883162	0.117544	RPL34P18
ENSG00000178104	2496.67	2347.42	3235.11	7247.12	5741.8	3444.93	2693.07	5477.95	-1.02438	0.00887478	0.118009	PDE4DIP
ENSG00000122406	10395.2	11604.5	12015	12503.2	28903.6	29294.4	11338.2	23567.1	-1.05556	0.00888658	0.118056	RPL5
ENSG00000225976	2.78e-17	2.78e-17	2.78e-17	2.01449	6.82642	4.52568	2.78e-17	4.45553	-5.19987	0.00890088	0.11817	CKS1BP2
ENSG00000198816	505.086	592.508	630.355	438.435	2089.22	1665.89	575.983	1397.85	-1.27879	0.00893734	0.118428	ZNF358
ENSG00000238103	77.6792	82.1716	102.111	125.701	284.389	232.651	87.3207	214.247	-1.29313	0.00894132	0.118428	RPL9P7
ENSG00000150459	1450.29	1593.28	1440.51	1672.26	3540.64	4063.66	1494.69	3092.19	-1.04864	0.00894359	0.118428	SAP18
ENSG00000148303	16984.4	17959.5	18541.3	20198.8	48054.8	41694.7	17828.4	36649.4	-1.0396	0.00896884	0.118707	RPL7A
ENSG00000128708	534.943	504.886	495.462	643.568	1158.69	1275.08	511.764	1025.78	-1.00279	0.00897947	0.118793	HAT1
ENSG00000269463	1.82244	0.883818	0.924778	4.02719	14.8623	11.2791	1.21034	10.0562	-2.92119	0.00899931	0.119001	AP001160.4
ENSG00000198242	5576.22	4954.12	5156.09	6048.49	13245.8	12649.8	5228.81	10648	-1.02599	0.00908757	0.11978	RPL23A
ENSG00000166803	35.257	43.4262	15.8598	63.3549	127.725	85.8692	31.5143	92.3163	-1.54563	0.00910046	0.119852	PCLAF
ENSG00000159335	1841.5	2641	3348.46	2763.3	8124.77	6536.09	2610.32	5808.06	-1.15377	0.009127	0.120125	PTMS
ENSG00000213337	77.7538	61.4042	50.545	72.4078	270.488	187.481	63.2343	176.792	-1.48065	0.00914741	0.120271	ANKRD39
ENSG00000254851	111.15	133.732	69.2591	165.923	229.266	384.997	104.714	260.062	-1.31084	0.00915006	0.120271	AP005018.2
ENSG00000170099	4.56987	2.7004	0.902758	11.0636	19.4822	11.346	2.72434	13.964	-2.30096	0.00917063	0.120477	SERPINA6
ENSG00000112514	2146.95	2902.07	2381.82	2207.23	7019.09	7667.72	2476.94	5631.34	-1.18484	0.00917412	0.120477	CUTA
ENSG00000101187	2.73524	0.867458	1.86868	12.0655	9.24826	9.06787	1.8238	10.1272	-2.39183	0.00921275	0.120846	SLCO4A1
ENSG00000121542	220.506	176.098	185.439	292.624	446.886	493.517	194.014	411.009	-1.08215	0.00921354	0.120846	SEC22A
ENSG00000122674	132.745	251.127	256.66	490.716	495.264	387.458	213.511	457.813	-1.10008	0.00921836	0.120846	CCZ1
ENSG00000115457	756.193	4024.91	2208.54	3513.46	8767.47	6110.33	2329.88	6130.42	-1.39567	0.00922092	0.120846	IGFBP2
ENSG00000139233	284.658	199.555	280.996	321.787	654.174	673.091	255.07	549.684	-1.10704	0.00931194	0.121728	LLPH
ENSG00000281398	74.9493	73.1055	133.997	158.884	245.324	282.3	94.0171	228.836	-1.28203	0.00934628	0.122009	SNHG4
ENSG00000144848	755.428	686.427	705.268	837.643	1662.03	1842.05	715.707	1447.24	-1.01559	0.00936046	0.122139	ATG3
ENSG00000120533	626.167	699.975	857.967	688.82	2021.35	2110.85	728.036	1607.01	-1.14205	0.0093675	0.122175	ENY2
ENSG00000183891	98.4561	97.5073	147.088	195.084	291.38	295.885	114.35	260.783	-1.18828	0.00938987	0.122299	TTC32
ENSG00000184983	835.833	902.319	808.291	743.121	2100.89	2942.05	848.815	1928.69	-1.18387	0.00943644	0.122738	NDUFA6
ENSG00000119698	5.30594	30.798	26.2537	92.5086	54.2237	65.5401	20.7859	70.7575	-1.76204	0.00945988	0.12282	PPP4R4
ENSG00000141499	131.051	116.513	92.6944	143.802	277.604	418.875	113.42	280.094	-1.30275	0.00945989	0.12282	WRAP53
ENSG00000271643	25.3233	22.5781	17.7679	52.2916	51.8917	77.8584	21.8898	60.6806	-1.46457	0.00947886	0.12301	AC112220.2
ENSG00000240036	15.2795	28.9145	34.6924	29.1688	123.116	113.998	26.2955	88.761	-1.74968	0.00948855	0.12308	AC104563.1
ENSG00000101473	285.537	280.89	282.854	318.771	715.225	789.399	283.094	607.798	-1.10164	0.00952189	0.123401	ACOT8
ENSG00000169189	630.72	664.776	563.827	443.463	1672.42	2492.5	619.774	1536.13	-1.30919	0.00954123	0.123595	NSMCE1
ENSG00000171873	8.98469	22.7246	5.56274	57.3144	51.795	26.0941	12.424	45.0678	-1.84824	0.00955976	0.123768	ADRA1D
ENSG00000198829	4.48931	11.8977	0	38.2077	17.3963	28.2448	5.46235	27.9496	-2.33528	0.00967995	0.125034	SUCNR1
ENSG00000239470	8.08806	13.5855	10.2939	23.1323	49.4087	33.9061	10.6558	35.4823	-1.72151	0.00969183	0.125034	AC011979.1
ENSG00000100211	206.011	184.22	242.602	225.254	559.737	665.134	210.944	483.375	-1.19548	0.00970095	0.125034	CBY1
ENSG00000182208	305.4	340.515	330.624	329.833	846.528	963.317	325.513	713.226	-1.13106	0.00970479	0.125034	MOB2
ENSG00000042493	931.592	1266.35	991.866	1323.33	2737.77	2326.65	1063.27	2129.25	-1.00165	0.00978194	0.125802	CAPG
ENSG00000133112	21028	22139.6	24140.5	24262.3	60888.4	53961.6	22436	46370.8	-1.04739	0.00980066	0.125929	TPT1
ENSG00000285973	0.907552	0.907153	0	5.03063	12.5191	4.59109	0.604902	7.38028	-3.35705	0.00988536	0.126591	AC063960.2
ENSG00000189227	80.3838	85.7794	114.296	109.613	260.292	348.863	93.4863	239.589	-1.35613	0.00992834	0.126963	C15orf61
ENSG00000169567	2095.47	1940.98	2362.17	2477.72	5164.68	5286.89	2132.87	4309.76	-1.01472	0.0099716	0.127382	HINT1
ENSG00000124541	538.542	511.196	603.193	664.685	1169.09	1512.23	550.977	1115.33	-1.01709	0.00998793	0.127533	RRP36
ENSG00000237190	332.54	309.795	284.716	372.065	775.107	775.875	309.017	641.016	-1.05204	0.0101115	0.128709	CDKN2AIPNL
ENSG00000056050	354.232	312.498	299.703	382.121	815.417	807.5	322.144	668.346	-1.05227	0.0101447	0.128895	HPF1
ENSG00000230383	90.3035	141.842	122.697	143.802	366.19	355.714	118.281	288.569	-1.28531	0.0101743	0.128956	AC009245.1
ENSG00000227081	621.69	512.084	653.771	650.608	1615.9	1445.65	595.848	1237.38	-1.05396	0.0101756	0.128956	AC005912.1
ENSG00000104903	17.1244	18.0272	29.0765	29.168	105.78	70.0293	21.4094	68.3258	-1.66752	0.0101772	0.128956	LYL1
ENSG00000132581	806.893	934.823	1030.3	899.989	2036.42	3158.89	924.004	2031.77	-1.13658	0.0101786	0.128956	SDF2
ENSG00000006625	184.339	147.179	199.514	134.754	450.397	863.773	177.011	482.975	-1.44724	0.0101836	0.128956	GGCT
ENSG00000260668	1.80941	2.74923	0	13.0697	10.3641	5.7334	1.51955	9.72241	-2.58544	0.0101862	0.128956	AC093536.1
ENSG00000223393	2.78e-17	2.78e-17	2.78e-17	1.00978	6.84589	6.72522	2.78e-17	4.8603	-5.32424	0.0102566	0.129519	AL118511.1
ENSG00000234608	171.693	171.616	142.344	150.842	430.768	630.058	161.884	403.89	-1.31792	0.0102806	0.12972	MAPKAPK5-AS1
ENSG00000253368	144.579	140.896	132.051	302.676	346.649	242.896	139.175	297.407	-1.0947	0.0103313	0.130061	TRNP1
ENSG00000090932	0	4.61816	0.914084	5.03311	16.0648	16.8745	1.84408	12.6574	-2.71404	0.0103445	0.130169	DLL3
ENSG00000197728	5312.34	4677.71	6594.77	5291.3	15358.2	15390.9	5528.28	12013.5	-1.11972	0.0103642	0.130334	RPS26
ENSG00000264281	37.0443	32.4865	39.3441	60.3388	107.088	118.529	36.2916	95.3185	-1.38908	0.0103667	0.130334	AC016596.1
ENSG00000112578	280.113	264.622	295.975	364.02	651.891	704.714	280.236	573.542	-1.03263	0.0104575	0.131072	BYSL
ENSG00000229638	89.3952	138.217	134.885	116.653	398.44	424.569	120.832	313.221	-1.37285	0.0104702	0.131116	RPL4P4
ENSG00000101460	394.832	589.845	460.806	466.59	1502.97	1216.38	481.828	1061.98	-1.13976	0.0105086	0.13128	MAP1LC3A
ENSG00000225663	1571.37	1859.74	1561.33	1601.87	4511.58	4575.32	1664.15	3562.92	-1.09816	0.0105108	0.13128	MCRIP1
ENSG00000273399	0.855853	3.6449	2.81217	3.02307	24.0345	19.1516	2.43764	15.4031	-2.59768	0.0105298	0.131402	AL159169.3
ENSG00000159224	3.64624	0	3.77006	5.03374	16.1225	24.7025	2.4721	15.2862	-2.583	0.0105777	0.131587	GIP
ENSG00000137124	617.08	366.576	2040.13	4125.83	2805.84	1457.13	1007.93	2796.27	-1.47206	0.010587	0.131587	ALDH1B1
ENSG00000108298	11605.1	10691.4	10833.9	11820.4	28773.4	27237.7	11043.5	22610.5	-1.03378	0.0106039	0.131694	RPL19
ENSG00000171861	164.461	157.152	148.91	171.958	434.178	490.082	156.841	365.406	-1.21907	0.010639	0.131901	MRM3
ENSG00000283480	0.923667	0	0	3.02024	4.65858	10.0482	0.307889	5.90901	-3.81467	0.0106472	0.131906	AL512380.2
ENSG00000267811	0	3.67485	1.86869	5.03289	19.4188	11.3156	1.84784	11.9224	-2.62422	0.0106545	0.131906	AP001160.2
ENSG00000131188	412.936	511.257	363.381	401.228	1293.36	1155.37	429.191	949.987	-1.14581	0.0106582	0.131906	PRR7
ENSG00000168497	29.1185	10.7937	1.80137	61.3387	48.4301	56.478	13.9045	55.4156	-1.98567	0.0107156	0.132334	CAVIN2
ENSG00000160214	389.449	451.636	333.41	375.083	980.158	1232.1	391.498	862.447	-1.13892	0.0107663	0.132789	RRP1
ENSG00000125148	28406.2	19645	3730.47	11325.7	53204.8	127327	17260.6	63952.5	-1.88951	0.0107868	0.132944	MT2A
ENSG00000115758	956.153	554.544	339.927	699.881	1317.73	2440.53	616.875	1486.05	-1.26815	0.0108497	0.133376	ODC1
ENSG00000075142	1170.15	1180.47	1570.74	1517.41	3504.87	2924.12	1307.12	2648.8	-1.01881	0.0108572	0.133376	SRI
ENSG00000261220	8.06732	12.6341	17.8356	9.05782	94.1941	59.8423	12.8457	54.3647	-2.07022	0.0108605	0.133376	AC103706.1
ENSG00000116096	136.4	174.325	185.464	190.058	437.647	511.539	165.396	379.748	-1.19813	0.0108777	0.133488	SPR
ENSG00000232187	38.8045	37.8803	71.2432	81.4558	132.468	179.477	49.3093	131.134	-1.40854	0.0108848	0.133498	FTH1P7
ENSG00000104783	220.468	407.542	51.422	241.344	410.221	1874.47	226.477	842.01	-1.89394	0.0109019	0.133598	KCNN4
ENSG00000212607	0.884316	1.82167	0.924778	4.02718	8.11856	17.903	1.21026	10.0162	-2.91673	0.0109158	0.133654	SNORA3B
ENSG00000171960	113.861	111.096	96.4523	108.608	267.25	462.868	107.136	279.575	-1.38227	0.0109488	0.133894	PPIH
ENSG00000175084	8.10838	15.4618	3.69187	26.1473	31.1227	39.4794	9.08734	32.2498	-1.81134	0.0109838	0.134142	DES
ENSG00000125652	530.389	672.013	592.874	468.602	1937.21	1740.41	598.425	1382.07	-1.20727	0.011018	0.134288	ALKBH7
ENSG00000177954	7798.2	7536.42	8357.47	8300.96	22821.9	17823.8	7897.36	16315.6	-1.04678	0.0110193	0.134288	RPS27
ENSG00000105364	373.177	432.659	356.835	427.372	976.672	1004.01	387.557	802.685	-1.0499	0.0110324	0.13439	MRPL4
ENSG00000107281	1094.35	983.644	363.332	840.661	2077.87	3074.19	813.777	1997.58	-1.29532	0.0110573	0.134579	NPDC1
ENSG00000108370	2.61972	14.5481	9.36667	17.1002	41.4085	43.9781	8.84482	34.1623	-1.93419	0.0111095	0.134985	RGS9
ENSG00000198028	3.64675	2.71024	0.906065	19.1022	17.2195	4.64887	2.42102	13.6568	-2.43317	0.0111189	0.134993	ZNF560
ENSG00000174939	312.605	458.876	361.524	351.955	1087.22	1079.67	377.668	839.614	-1.1521	0.0111214	0.134993	ASPHD1
ENSG00000276261	0	0	2.86251	7.04158	5.85426	15.6814	0.954171	9.52575	-3.20419	0.0111244	0.134993	AC009509.4
ENSG00000212664	8.94907	20.7981	23.4504	32.1833	70.1823	64.3433	17.7325	55.5696	-1.64027	0.011197	0.135724	AC064799.1
ENSG00000261888	122.862	174.377	112.364	227.262	321.342	347.83	136.534	298.811	-1.12881	0.0112191	0.135855	AC144831.1
ENSG00000127838	648.761	816.524	748.357	647.592	2069.72	2135.69	737.881	1617.67	-1.13219	0.0112426	0.136081	PNKD
ENSG00000168490	46.0164	90.4002	59.9266	106.595	154.381	238.187	65.4478	166.388	-1.3439	0.0113095	0.136744	PHYHIP
ENSG00000223478	19.8314	29.8337	26.2247	19.1137	104.769	145.512	25.2966	89.7983	-1.82188	0.0113264	0.136744	AL441992.1
ENSG00000161888	80.515	74.1301	12.0889	116.65	237.155	171.693	55.578	175.166	-1.65359	0.0113308	0.136744	SPC24
ENSG00000226985	0	0	1.90751	6.03584	14.7833	3.49004	0.635835	8.10305	-3.47855	0.0114947	0.137966	LINC01203
ENSG00000149196	478.918	463.343	437.389	484.689	1174.78	1182.46	459.883	947.31	-1.04212	0.0115952	0.138881	HIKESHI
ENSG00000169490	806.932	829.162	673.406	728.037	1431.79	3124.93	769.834	1761.59	-1.19403	0.011752	0.140154	TM2D2
ENSG00000177971	299.105	302.588	236.001	224.249	722.172	1056.98	279.231	667.801	-1.2573	0.011766	0.140162	IMP3
ENSG00000144867	911.763	788.488	792.369	832.616	1666.72	2858.44	830.873	1785.93	-1.10375	0.0118713	0.140831	SRPRB
ENSG00000071994	598.175	554.54	727.774	746.136	1287.73	1733.59	626.83	1255.82	-1.00222	0.0118843	0.140927	PDCD2
ENSG00000160813	141.845	173.442	140.477	145.814	468.697	483.312	151.921	365.941	-1.26713	0.0119	0.140937	PPP1R35
ENSG00000174744	337.025	361.277	388.703	353.966	913.337	1058.19	362.335	775.163	-1.09666	0.0119112	0.140964	BRMS1
ENSG00000234618	3.5717	3.56988	8.4774	6.04017	26.4666	38.2393	5.20633	23.582	-2.15191	0.0120405	0.141955	RPSAP9
ENSG00000227632	2.65167	5.41619	7.52468	8.05063	27.5716	29.2825	5.19751	21.6349	-2.02988	0.0120581	0.142104	AC018804.1
ENSG00000105552	276.474	350.47	302.52	366.032	794.672	744.263	309.821	634.989	-1.03468	0.0120944	0.142355	BCAT2
ENSG00000181019	4375.22	5890.73	10763.7	8108.9	16040.2	22856.5	7009.89	15668.5	-1.16039	0.0121072	0.142448	NQO1
ENSG00000034971	4.5343	2.6766	3.74257	37.1965	19.6023	3.54408	3.65116	20.1143	-2.42091	0.0121159	0.142491	MYOC
ENSG00000171612	132.881	95.7113	89.8886	133.746	307.466	313.92	106.16	251.711	-1.24391	0.0121588	0.142819	SLC25A33
ENSG00000285728	8.09138	10.8375	12.1892	9.05752	66.5986	47.4033	10.3727	41.0198	-1.96924	0.0121727	0.142837	AC098484.4
ENSG00000070501	139.168	102.011	143.315	170.952	284.526	433.569	128.165	296.349	-1.20813	0.0121765	0.142837	POLB
ENSG00000248079	8.17008	3.55634	6.55734	10.0616	27.6125	34.9025	6.09459	24.1922	-1.96474	0.0121812	0.142837	DPH6-DT
ENSG00000273382	9.04225	5.36421	10.3223	17.0993	29.9477	39.439	8.24293	28.8287	-1.78902	0.0122206	0.143089	AL356488.3
ENSG00000170469	30.7083	27.9681	36.5432	53.2997	101.295	94.8425	31.7399	83.1458	-1.38484	0.0122479	0.143267	SPATA24
ENSG00000095627	2.78e-17	2.78e-17	2.78e-17	13.0632	4.6623	0.0835826	2.78e-17	5.93636	-5.60627	0.012252	0.143267	TDRD1
ENSG00000260604	14.389	19.844	31.8989	180.986	49.6691	22.7662	22.044	84.4739	-1.93256	0.0122895	0.143412	AL590004.3
ENSG00000278626	2.78e-17	2.78e-17	2.78e-17	2.01418	3.48949	6.69098	2.78e-17	4.06488	-5.07148	0.0122963	0.143413	AC023310.4
ENSG00000143545	849.357	999.851	1164.24	719.994	2750.49	3637.79	1004.48	2369.42	-1.23791	0.0123419	0.143727	RAB13
ENSG00000258199	2.62499	5.36738	16.0233	11.0682	56.2577	40.6348	8.00521	35.9869	-2.15232	0.0123466	0.143727	AC073896.4
ENSG00000210191	11.7329	14.4755	10.2812	12.0742	34.6541	97.9477	12.1632	48.2253	-1.97523	0.0124325	0.144433	MT-TL2
ENSG00000175279	22.6243	22.6143	10.2495	28.1619	62.1859	83.4563	18.496	57.9347	-1.63888	0.012463	0.14467	CENPS
ENSG00000135441	127.393	136.384	133.933	84.4758	503.216	513.781	132.57	367.158	-1.46843	0.0125433	0.145014	BLOC1S1
ENSG00000227057	768.048	881.545	844.829	891.944	1976.46	2128.93	831.474	1665.78	-1.00221	0.0125557	0.145059	WDR46
ENSG00000273186	75.9641	49.6384	48.6769	63.3577	176.203	239.293	58.0931	159.618	-1.45547	0.0125621	0.145059	AL359091.5
ENSG00000261474	12.6256	13.5339	15.9327	31.1756	40.3267	49.6412	14.0307	40.3812	-1.51536	0.0125625	0.145059	AC026471.4
ENSG00000069011	294.693	182.426	109.521	336.868	618.388	373.905	195.547	443.054	-1.17911	0.0125891	0.145191	PITX1
ENSG00000274561	16.281	12.6167	14.0417	15.0908	42.6902	100.247	14.3132	52.6762	-1.86958	0.0127192	0.146394	AC005332.3
ENSG00000233098	0	5.46284	5.65181	19.1052	16.1583	16.959	3.70488	17.4075	-2.20738	0.0127563	0.146606	CCDC144NL-AS1
ENSG00000183783	2.78e-17	2.78e-17	2.78e-17	4.02214	2.36395	4.49768	2.78e-17	3.62792	-4.91313	0.0127641	0.146606	KCTD8
ENSG00000100417	687.659	733.435	514.17	632.508	1767.94	1668.13	645.088	1356.19	-1.07166	0.012772	0.146606	PMM1
ENSG00000198754	4.60097	0.861044	0.909807	4.02804	17.2025	17.9925	2.12394	13.0743	-2.55155	0.0127892	0.146606	OXCT2
ENSG00000166681	3140.02	4039.19	4005.93	3525.52	9388.4	10715	3728.38	7876.3	-1.07892	0.0127935	0.146606	BEX3
ENSG00000197381	2089.24	1105.47	1435.82	4986.6	3594.81	1540.72	1543.51	3374.04	-1.12823	0.0127938	0.146606	ADARB1
ENSG00000146707	38.7768	73.1991	69.3257	61.3469	224.494	220.157	60.4339	168.666	-1.47829	0.0128391	0.146948	POMZP3
ENSG00000142227	2685.61	2174.94	1421.74	1687.35	5093.34	8166.84	2094.1	4982.51	-1.25046	0.0128537	0.147057	EMP3
ENSG00000162383	2.78e-17	2.78e-17	2.78e-17	1.00959	6.82743	5.61909	2.78e-17	4.48537	-5.21114	0.0128717	0.147167	SLC1A7
ENSG00000257698	77.6765	104.806	83.3454	86.486	289.023	312.752	88.6093	229.42	-1.37061	0.0128935	0.14726	AC084033.3
ENSG00000187840	894.598	885.167	631.246	730.049	2347.28	2107.49	803.67	1728.27	-1.10439	0.012967	0.147703	EIF4EBP1
ENSG00000117152	6068.02	2422.37	803.528	10376.4	6923.63	7191.25	3097.97	8163.77	-1.39788	0.0130324	0.148242	RGS4
ENSG00000167617	112.91	84.8189	203.323	105.592	427.286	592.78	133.684	375.219	-1.4879	0.0130328	0.148242	CDC42EP5
ENSG00000160789	8564.49	8834.38	6202.27	8311.02	17374	22896.1	7867.04	16193.7	-1.04151	0.0130351	0.148242	LMNA
ENSG00000226976	34.353	29.7917	28.0821	38.218	108.192	111.735	30.7423	86.0481	-1.47984	0.013137	0.149074	COX6A1P2
ENSG00000187984	6.3856	2.67043	2.78594	4.02905	25.284	32.6081	3.94732	20.6404	-2.34802	0.0131395	0.149074	ANKRD19P
ENSG00000127472	0.786118	8.90086	122.042	280.553	397.209	130.035	43.9096	269.265	-2.61432	0.0131489	0.149122	PLA2G5
ENSG00000168101	407.522	371.193	445.84	436.422	943.302	1119.18	408.185	832.969	-1.02859	0.013257	0.15005	NUDT16L1
ENSG00000270069	412.075	432.68	233.165	490.721	831.57	852.689	359.307	724.993	-1.01219	0.0133683	0.150833	MIR222HG
ENSG00000239246	4.4833	9.10191	3.7143	13.0767	25.298	25.9336	5.7665	21.4361	-1.86824	0.0133867	0.15098	AC008026.1
ENSG00000271851	4.45674	5.37157	13.1802	16.094	27.6648	41.6702	7.66952	28.4763	-1.87539	0.0134089	0.151121	AC087501.4
ENSG00000065057	171.681	158.039	179.835	107.604	517.127	735.075	169.852	453.269	-1.41515	0.0134097	0.151121	NTHL1
ENSG00000089009	13583.1	16389.8	16024.6	15800.5	39962.2	37126	15332.5	30962.9	-1.01393	0.0134352	0.151349	RPL6
ENSG00000233016	918.978	817.384	923.509	865.8	2277.06	2287.06	886.624	1809.97	-1.02935	0.0135126	0.151802	SNHG7
ENSG00000183527	305.411	271.833	350.311	349.943	683.014	878.599	309.185	637.185	-1.04269	0.0136236	0.152864	PSMG1
ENSG00000272970	5.41851	1.73401	8.4774	9.05589	25.3002	30.3968	5.20997	21.5843	-2.02459	0.0136362	0.15289	AC107294.2
ENSG00000237819	0.861424	1.78726	3.7792	5.03289	20.5429	10.2057	2.14263	11.9271	-2.40913	0.0137049	0.15342	AC002454.1
ENSG00000120306	342.465	354.063	320.311	331.844	924.808	875.26	338.946	710.637	-1.06747	0.013849	0.154548	CYSTM1
ENSG00000262484	0.894819	1.83754	0	1.01125	13.7546	16.816	0.910788	10.5273	-3.3661	0.0138853	0.154827	CCER2
ENSG00000162244	10153	10742	9058.98	10399.6	28697.4	21434.7	9984.65	20177.2	-1.01492	0.0138868	0.154827	RPL29
ENSG00000176485	317.101	336.84	669.762	555.078	1262.27	982.615	441.234	933.321	-1.08054	0.0139117	0.155007	PLA2G16
ENSG00000105171	337.943	349.543	332.492	357.988	788.96	949.761	339.992	698.903	-1.03902	0.0139324	0.155116	POP4
ENSG00000276436	2.78e-17	2.78e-17	2.78e-17	0.00361308	6.87888	10.0344	2.78e-17	5.63898	-5.53855	0.0140145	0.155728	AL136301.1
ENSG00000115290	110.177	149.02	192.044	160.898	270.791	733.851	150.414	388.513	-1.36813	0.0140205	0.155734	GRB14
ENSG00000198736	239.402	296.238	387.796	440.442	856.818	561.375	307.812	619.545	-1.0087	0.0140286	0.155763	MSRB1
ENSG00000186765	5.32613	15.3666	20.6602	44.2449	42.6293	40.683	13.7843	42.5191	-1.61692	0.0140434	0.155847	FSCN2
ENSG00000132423	62.3877	46.034	45.8744	60.3406	143.971	205.409	51.432	136.573	-1.40591	0.014047	0.155847	COQ3
ENSG00000153898	39.0992	6.21788	7.42937	54.3042	28.9808	137.525	17.5822	73.6032	-2.05914	0.0140791	0.155882	MCOLN2
ENSG00000180953	34.3216	34.3062	38.4064	36.2076	133.512	136.569	35.678	102.096	-1.51255	0.0140816	0.155882	ST20
ENSG00000170624	205.322	37.8075	88.9462	440.433	297.194	187.608	110.692	308.412	-1.47746	0.0142035	0.156792	SGCD
ENSG00000177425	1090.6	1033.21	2293.87	4064.5	3569.44	1764.33	1472.56	3132.76	-1.08909	0.0142532	0.157098	PAWR
ENSG00000013588	1184.65	637.574	1485.53	3295.24	2327.83	1340.78	1102.58	2321.28	-1.07402	0.0142872	0.157351	GPRC5A
ENSG00000244187	286.488	219.458	201.347	170.954	704.838	841.296	235.764	572.363	-1.27883	0.0143417	0.157648	TMEM141
ENSG00000122034	900.927	851.74	641.551	794.404	1791.06	2355.9	798.073	1647.12	-1.04509	0.0143574	0.15776	GTF3A
ENSG00000107874	878.275	997.136	1202.64	954.29	2750.44	2703.83	1026.02	2136.19	-1.0578	0.0143712	0.157851	CUEDC2
ENSG00000051128	773.493	738.818	750.227	699.881	1977.58	1977.59	754.179	1551.68	-1.04058	0.0144269	0.158159	HOMER3
ENSG00000198042	188.876	123.676	192.023	314.744	343.255	374.96	168.192	344.32	-1.03301	0.0144314	0.158159	MAK16
ENSG00000106588	33.3575	31.5298	89.0854	79.4455	140.545	214.452	51.3242	144.814	-1.49426	0.0144551	0.158165	PSMA2
ENSG00000162366	2.78e-17	2.78e-17	2.78e-17	3.01811	5.68308	2.31253	2.78e-17	3.67124	-4.92899	0.0145114	0.158595	PDZK1IP1
ENSG00000168096	348.771	417.302	365.272	442.455	1081.4	739.806	377.115	754.554	-1.0001	0.0145348	0.158734	ANKS3
ENSG00000273084	9.04865	6.2859	8.43019	10.0623	40.2076	38.3292	7.92158	29.533	-1.8795	0.0145408	0.158739	AC092171.5
ENSG00000119900	1793.75	790.219	1477.06	3444.06	2870.32	1868.21	1353.68	2727.53	-1.01068	0.0145538	0.158768	OGFRL1
ENSG00000260844	0	0	0.950464	2.01523	5.76449	8.93984	0.316821	5.57319	-3.72408	0.0145887	0.158958	AC055876.4
ENSG00000104825	307.231	287.209	290.345	321.787	615.082	902.286	294.928	613.052	-1.05503	0.014603	0.158975	NFKBIB
ENSG00000184924	90.3707	74.9359	86.1677	72.4084	290.152	298.072	83.8248	220.211	-1.39154	0.0146299	0.159049	PTRHD1
ENSG00000275215	0	1.78716	4.74039	5.03321	12.6885	21.3151	2.17585	13.0123	-2.5299	0.0146354	0.159049	RNA5-8SN2
ENSG00000134463	103.216	21.561	38.3576	158.879	163.545	134.45	54.3781	152.291	-1.48362	0.0147119	0.159511	ECHDC3
ENSG00000103260	1100.59	1291.62	1070.54	911.051	3039.58	3624.27	1154.25	2524.97	-1.12914	0.0147181	0.159518	METRN
ENSG00000188010	228.628	208.634	191.052	229.275	468.788	657.201	209.438	451.755	-1.10816	0.0147461	0.159631	MORN2
ENSG00000164610	130.103	119.189	159.246	160.897	405.33	351.223	136.179	305.817	-1.16599	0.0147749	0.15971	RP9
ENSG00000285525	0	0	0.950464	1.01058	4.6849	15.5763	0.316821	7.09058	-4.06803	0.0148182	0.160057	AC099670.3
ENSG00000233084	2.78e-17	2.78e-17	2.78e-17	2.01384	3.47642	5.5866	2.78e-17	3.69229	-4.93598	0.0148418	0.160251	RPL23AP25
ENSG00000239739	1.85742	0	0	7.03932	10.272	3.4762	0.619141	6.92919	-3.26834	0.0148549	0.160295	AC026316.2
ENSG00000185306	2.64431	9.1015	5.61185	10.0615	19.6433	41.5896	5.78588	23.7648	-2.01373	0.014876	0.160318	C12orf56
ENSG00000145050	1554.2	1614.04	1743.99	1604.89	3885.02	4427.34	1637.41	3305.75	-1.01345	0.0149375	0.160837	MANF
ENSG00000215914	2.70155	3.63281	1.85185	5.03342	22.8589	13.5677	2.72874	13.82	-2.28337	0.0149765	0.160899	MMP23A
ENSG00000143811	316.275	268.228	295.968	319.776	703.708	775.848	293.49	599.778	-1.03048	0.0149876	0.160914	PYCR2
ENSG00000164638	35.1143	124.684	148.986	245.36	312.083	224.812	102.928	260.751	-1.34011	0.0150419	0.16122	SLC29A4
ENSG00000204584	0.875565	2.74909	0.919014	2.01694	9.26129	21.2427	1.51456	10.8403	-2.73775	0.0150443	0.16122	FLJ45513
ENSG00000228817	0.923667	0	0	2.01561	3.5453	13.347	0.307889	6.30262	-3.90951	0.0150858	0.161431	BACH1-IT2
ENSG00000254960	2.78e-17	2.78e-17	2.78e-17	0.00393007	18.038	2.36168	2.78e-17	6.8012	-5.81079	0.0151004	0.161519	KIRREL3-AS2
ENSG00000153179	116.512	157.164	172.357	391.163	327.114	224.853	148.678	314.377	-1.07989	0.0151567	0.161768	RASSF3
ENSG00000131435	1571.38	1775.75	1365.57	1439.98	3690.39	4697.24	1570.9	3275.87	-1.06016	0.0151671	0.161768	PDLIM4
ENSG00000270277	1.80919	0.874957	1.87606	2.0168	10.3715	17.9053	1.52007	10.0979	-2.63073	0.0151689	0.161768	AC009948.3
ENSG00000162840	0	2.76647	0.924779	3.02237	8.13844	22.3597	1.23042	11.1735	-3.0749	0.0151779	0.161804	MT2P1
ENSG00000164850	103.072	44.1625	90.868	147.821	213.047	198.774	79.3675	186.548	-1.23136	0.0152364	0.1621	GPER1
ENSG00000118526	24.3005	111.421	4.59695	311.72	292.445	47.6251	46.7728	217.263	-2.21363	0.0152578	0.162114	TCF21
ENSG00000223458	4.56968	1.77165	1.85185	29.1511	5.90714	9.12709	2.73106	14.7284	-2.37712	0.0152581	0.162114	LMO7DN-IT1
ENSG00000275074	290.972	277.283	250.06	293.632	799.218	609.89	272.772	567.58	-1.05641	0.01528	0.162259	NUDT18
ENSG00000142534	14365.7	15975.2	16448	15780.4	44351.7	33797.6	15596.3	31309.9	-1.0054	0.0153441	0.162558	RPS11
ENSG00000100116	153.56	186.947	247.303	235.308	606.855	429.197	195.937	423.787	-1.11216	0.0154232	0.162942	GCAT
ENSG00000248787	0.827629	9.13607	4.67466	23.1268	24.1382	12.5189	4.87945	19.928	-2.00409	0.0154285	0.162942	AC092903.2
ENSG00000160948	1113.23	1412.66	1131.42	1144.34	3250.32	3092.36	1219.1	2495.68	-1.03344	0.0154342	0.162942	VPS28
ENSG00000090971	413.785	598.829	743.714	488.713	1827.79	1572.14	585.443	1296.21	-1.14642	0.0154377	0.162942	NAT14
ENSG00000106610	117.488	118.341	79.5739	185.027	291.322	211.241	105.135	229.197	-1.12286	0.0154427	0.162942	STAG3L4
ENSG00000213326	106.619	97.5208	115.211	163.911	293.624	233.802	106.45	230.446	-1.11286	0.0154442	0.162942	RPS7P11
ENSG00000197905	23.4023	38.8119	65.6372	87.4873	132.399	110.696	42.6171	110.194	-1.36794	0.015499	0.163258	TEAD4
ENSG00000132938	0.861495	2.72115	2.81953	5.03262	16.0216	12.4098	2.13406	11.1547	-2.31625	0.0155213	0.163301	MTUS2
ENSG00000203760	79.5082	102.117	58.9659	89.5021	271.707	238.265	80.1972	199.825	-1.31501	0.0155652	0.163401	CENPW
ENSG00000159231	129.267	104.769	74.887	98.5528	361.533	316.187	102.974	258.758	-1.32765	0.0156209	0.163471	CBR3
ENSG00000236751	0	0.894226	1.89498	6.03638	17.0523	3.49743	0.929737	8.86204	-3.10834	0.0156258	0.163471	LINC01186
ENSG00000278952	1.8093	1.80848	0.919014	7.04043	6.95269	10.1249	1.51227	8.03935	-2.30897	0.0156942	0.164007	AP003068.4
ENSG00000269949	0.884167	0	2.84904	3.02238	23.8816	6.86244	1.2444	11.2555	-3.07522	0.0157114	0.164126	AC069307.1
ENSG00000173320	9.93418	7.17881	12.1967	30.1675	41.3583	19.2999	9.7699	30.2752	-1.61863	0.0157359	0.164262	STOX2
ENSG00000135636	22.5381	49.8193	15.8638	163.897	72.6491	41.9393	29.4071	92.8285	-1.65453	0.015745	0.164297	DYSF
ENSG00000233328	33.3328	84.9618	77.7618	87.4904	245.187	180.706	65.3521	171.128	-1.38665	0.0157725	0.16435	PFN1P1
ENSG00000170545	310.891	269.166	176.037	305.698	535.605	754.346	252.031	531.883	-1.07676	0.0157802	0.16435	SMAGP
ENSG00000182362	152.664	193.289	212.629	147.826	411.252	836.663	186.194	465.247	-1.32038	0.0157916	0.16435	YBEY
ENSG00000238000	6.38581	3.59559	1.83702	7.04471	21.8319	24.7599	3.93947	17.8788	-2.14331	0.0158623	0.1648	AC116347.1
ENSG00000271897	0.923667	0	0	0.00417662	11.4249	12.32	0.307889	7.91636	-4.23558	0.0159204	0.165163	AL357518.1
ENSG00000105677	1061.75	941.128	1022.79	830.606	2293.26	3389.3	1008.56	2171.05	-1.10592	0.0159798	0.1656	TMEM147
ENSG00000111404	4.54525	4.54331	0.897183	15.0841	22.9054	8.0148	3.32858	15.3348	-2.15931	0.0161048	0.166412	RERGL
ENSG00000196072	639.776	523.835	576.015	578.207	1131.12	1887.13	579.876	1198.82	-1.04748	0.0161215	0.166472	BLOC1S2
ENSG00000273368	0.884167	0	2.84904	3.02209	14.8632	12.3853	1.2444	10.0902	-2.91744	0.0161222	0.166472	AC006566.1
ENSG00000152147	140.083	108.351	121.753	139.78	269.561	457.246	123.396	288.862	-1.22581	0.0161542	0.166682	GEMIN6
ENSG00000123154	58.7078	75.9009	58.9898	46.264	208.446	300.24	64.5328	184.983	-1.51693	0.016174	0.16673	WDR83
ENSG00000273486	10.9168	2.63075	7.49375	13.0777	31.0503	33.8122	7.01377	25.9801	-1.86944	0.0161818	0.16673	AC096992.2
ENSG00000230753	1.77243	2.70002	3.76198	10.0583	7.03136	22.4284	2.74481	13.1727	-2.21014	0.0161822	0.16673	ZNF341-AS1
ENSG00000246263	57.9135	37.0038	28.0533	45.2575	158.822	139.995	40.9902	114.691	-1.48059	0.0162455	0.1672	UBR5-AS1
ENSG00000148450	452.703	437.14	472.994	406.256	1246.16	1175.69	454.279	942.7	-1.05279	0.0162482	0.1672	MSRB2
ENSG00000219438	31.6421	0	53.5101	152.845	174.976	73.5454	28.3841	133.789	-2.23503	0.0162512	0.1672	FAM19A5
ENSG00000183770	2.78e-17	2.78e-17	2.78e-17	6.02979	2.36297	2.31108	2.78e-17	3.56795	-4.89101	0.0162706	0.167244	FOXL2
ENSG00000154102	9.88391	13.5336	18.7666	15.0907	99.863	37.3528	14.0614	50.7689	-1.84232	0.016273	0.167244	C16orf74
ENSG00000158555	88.505	121.951	118.958	231.281	270.629	194.324	109.805	232.078	-1.0787	0.0163086	0.16738	GDPD5
ENSG00000104671	418.398	311.567	375.582	324.805	864.993	1182.38	368.516	790.726	-1.10096	0.0163274	0.167471	DCTN6
ENSG00000128655	38.1765	7.12533	8.36927	92.506	46.1657	46.3859	17.8904	61.6859	-1.7794	0.016352	0.167575	PDE11A
ENSG00000163682	6327.14	4293.82	6673.44	4901.14	16063.1	16034.7	5764.8	12333	-1.09715	0.0163823	0.167825	RPL9
ENSG00000164896	1110.52	1402.73	1084.59	1126.24	3028.05	3148.82	1199.28	2434.37	-1.02121	0.0164228	0.167999	FASTK
ENSG00000276527	6.34495	5.41676	3.7207	19.1064	29.7934	9.15821	5.1608	19.3527	-1.87913	0.0164329	0.168	AL356515.1
ENSG00000279528	45.1386	46.0249	71.2239	84.4722	164.624	140.038	54.1291	129.712	-1.25838	0.0164463	0.168021	AC115618.3
ENSG00000269139	2.78e-17	2.78e-17	2.78e-17	1.00938	4.59912	6.69204	2.78e-17	4.10018	-5.08486	0.0166196	0.169165	AC010336.5
ENSG00000126249	21.6213	29.789	42.1912	35.2017	104.764	126.377	31.2005	88.781	-1.50425	0.0166315	0.169166	PDCD2L
ENSG00000178821	0	0	0.950464	5.02885	2.40417	8.93655	0.316821	5.45652	-3.69599	0.016687	0.169458	TMEM52
ENSG00000168955	3.48477	39.6767	122.886	273.511	224.603	150.314	55.3491	216.143	-1.96364	0.0167161	0.169529	TM4SF20
ENSG00000272420	1.83824	0.894366	0	2.01644	11.4505	12.3436	0.91087	8.60351	-3.0762	0.0167265	0.169529	AL513477.2
ENSG00000175606	343.381	315.209	307.199	350.949	666.905	932.793	321.93	650.216	-1.01359	0.0167696	0.169751	TMEM70
ENSG00000115339	146.385	110.136	169.552	370.046	243.108	274.489	142.024	295.881	-1.05852	0.0167746	0.169751	GALNT3
ENSG00000271156	2.75001	0	1.87606	4.02754	4.73989	24.5653	1.54202	11.1109	-2.76937	0.016785	0.169751	AC090578.2
ENSG00000164265	3.66059	1.78758	0.909807	10.0563	10.3752	10.1765	2.11933	10.2027	-2.19634	0.0168026	0.169819	SCGB3A2
ENSG00000145979	250.31	245.679	204.16	211.176	528.691	822.058	233.383	520.642	-1.15682	0.016811	0.169844	TBC1D7
ENSG00000128422	44.2618	34.2638	59.0429	31.1806	130.205	276.428	45.8562	145.938	-1.66717	0.0168289	0.169965	KRT17
ENSG00000272622	32.4912	39.7403	43.0958	68.3824	78.3961	139.917	38.4424	95.5651	-1.31038	0.0168539	0.170157	AC010735.2
ENSG00000132661	167.173	155.34	153.596	164.919	434.159	452.827	158.703	350.635	-1.14253	0.0168843	0.170404	NXT1
ENSG00000275632	1.79801	1.79715	1.86869	3.02219	18.2417	10.181	1.82128	10.4816	-2.43984	0.0169582	0.170829	AL035461.2
ENSG00000223802	3.52732	17.2938	7.46772	11.0684	74.5556	31.6852	9.42961	39.103	-2.038	0.0169778	0.170829	CERS1
ENSG00000162076	374.065	502.227	379.312	415.306	1074.56	1054.84	418.535	848.234	-1.01863	0.017021	0.17113	FLYWCH2
ENSG00000187026	2.78e-17	2.78e-17	2.78e-17	0.00349448	5.75288	10.0157	2.78e-17	5.25736	-5.43991	0.0170332	0.17113	KRTAP21-2
ENSG00000279358	2.78e-17	2.78e-17	2.78e-17	0.00383389	16.9013	2.35753	2.78e-17	6.42089	-5.72932	0.017042	0.171145	AP002833.3
ENSG00000254109	17.2599	7.16633	8.40101	25.1426	30.0004	48.4617	10.9424	34.5349	-1.64538	0.0170868	0.1713	RBPMS-AS1
ENSG00000204682	101.271	64.0862	63.6619	185.024	196.919	131.094	76.3398	171.012	-1.16208	0.0171172	0.171483	CASC10
ENSG00000128185	821.366	886.954	909.46	765.243	2216.02	2374	872.593	1785.09	-1.03239	0.0171464	0.171596	DGCR6L
ENSG00000272468	3.63469	4.56822	0	2.01779	16.1806	39.2509	2.7343	19.1498	-2.76167	0.0172388	0.172016	AL021807.1
ENSG00000148290	333.418	447.153	259.403	306.705	768.273	1223.01	346.658	765.994	-1.14328	0.0172514	0.172016	SURF1
ENSG00000143367	139.146	106.519	177.055	445.461	325.963	170.682	140.907	314.035	-1.15582	0.0172536	0.172016	TUFT1
ENSG00000157014	380.427	416.411	282.823	412.288	689.968	1072.83	359.887	725.028	-1.00996	0.017319	0.172239	TATDN2
ENSG00000110660	45.068	120.164	136.796	273.513	190.13	246.218	100.676	236.62	-1.23211	0.01738	0.172765	SLC35F2
ENSG00000267577	8.12908	14.5783	0.876416	6.04089	47.1685	64.1978	7.86127	39.1357	-2.29914	0.0174216	0.172898	AC010327.3
ENSG00000127743	15.3993	14.476	6.50639	9.05768	49.5195	81.1031	12.1273	46.5601	-1.92887	0.017471	0.173268	IL17B
ENSG00000137878	0	0	0.950464	11.0543	3.53392	2.34929	0.316821	5.64583	-3.74285	0.0175542	0.173792	GCOM1
ENSG00000260167	0	0.923338	0	4.02411	3.52037	7.82942	0.307779	5.12463	-3.6133	0.0175844	0.174031	AC093249.2
ENSG00000102309	226.771	274.582	279.119	221.232	738.214	744.218	260.157	567.888	-1.12553	0.0177068	0.174824	PIN4
ENSG00000268713	16.1999	28.9377	26.2331	33.1895	79.4131	83.5067	23.7903	65.3698	-1.45224	0.0177162	0.174824	AC005261.3
ENSG00000175197	241.285	251.124	154.497	172.965	559.757	785.925	215.635	506.215	-1.23033	0.0177882	0.175181	DDIT3
ENSG00000110203	52.7255	7.11568	3.66799	32.1855	178.218	77.9962	21.1697	96.1331	-2.17848	0.0178025	0.175181	FOLR3
ENSG00000259250	10.8138	17.22	9.33492	18.1061	42.5928	54.104	12.4563	38.2676	-1.60729	0.0179088	0.175721	AC018904.1
ENSG00000237624	6.3368	6.33398	3.71737	13.0764	35.4817	12.5216	5.46272	20.3599	-1.87102	0.0179195	0.175728	OXCT2P1
ENSG00000129460	172.562	211.37	186.379	237.319	429.602	500.265	190.104	389.062	-1.03232	0.0179218	0.175728	NGDN
ENSG00000274354	0.861495	2.72115	2.81953	4.02756	14.8984	14.6242	2.13406	11.1834	-2.32009	0.0180148	0.176157	AC105105.3
ENSG00000180822	180.701	205.941	191.064	185.031	505.582	561.236	192.569	417.283	-1.11472	0.0181058	0.176763	PSMG4
ENSG00000177363	24.3999	23.4782	21.5283	29.1678	62.2252	103.735	23.1355	65.0427	-1.48489	0.018108	0.176763	LRRN4CL
ENSG00000143793	253.914	269.17	219.147	284.581	608.088	595.167	247.411	495.945	-1.0025	0.0182679	0.177902	C1orf35
ENSG00000175591	4.51587	1.7447	6.59179	24.1307	24.1091	6.91266	4.28412	18.3841	-2.07054	0.0183609	0.178383	P2RY2
ENSG00000228636	2.78e-17	2.78e-17	2.78e-17	0.00349332	4.63953	11.1053	2.78e-17	5.24943	-5.4385	0.0183794	0.1785	AL358214.1
ENSG00000060762	184.384	120.982	142.354	157.88	413.424	425.724	149.24	332.343	-1.1539	0.0183854	0.1785	MPC1
ENSG00000259904	2.78e-17	2.78e-17	2.78e-17	3.01759	2.35336	4.48289	2.78e-17	3.28461	-4.77363	0.0184294	0.178862	ACTG1P15
ENSG00000198130	301.879	168.838	208.85	315.752	475.698	579.333	226.522	456.928	-1.01161	0.0184353	0.178862	HIBCH
ENSG00000228322	2.78e-17	2.78e-17	2.78e-17	2.01448	1.25499	9.96993	2.78e-17	4.41313	-5.19344	0.0185036	0.179276	AL162419.1
ENSG00000253982	196.026	338.774	234.137	202.126	734.777	820.99	256.312	585.964	-1.19222	0.0185187	0.179306	AC100810.1
ENSG00000167397	684.089	605.171	352.115	386.146	1530.7	1869.09	547.125	1261.98	-1.2054	0.0185269	0.179326	VKORC1
ENSG00000232237	2.78e-17	2.78e-17	2.78e-17	2.01385	6.78343	2.31302	2.78e-17	3.70343	-4.94252	0.0185403	0.179395	ASCL5
ENSG00000214309	58.781	51.4952	30.8593	53.3018	188.72	133.266	47.0452	125.096	-1.40752	0.0185915	0.179735	MBLAC1
ENSG00000141655	12.6143	28.1586	4.61419	38.2153	26.6515	96.8948	15.129	53.9205	-1.82509	0.0187	0.180488	TNFRSF11A
ENSG00000137393	27.0432	42.4646	45.9159	99.5512	134.633	56.5942	38.4746	96.9263	-1.33006	0.0187235	0.180556	RNF144B
ENSG00000171735	492.446	542.83	557.291	490.723	1417.77	1283	530.856	1063.83	-1.00251	0.0187624	0.180675	CAMTA1
ENSG00000096006	2.78e-17	2.78e-17	2.78e-17	1.00939	7.90782	3.42044	2.78e-17	4.11255	-5.09107	0.0187678	0.180675	CRISP3
ENSG00000262519	0	1.85681	0	4.02515	8.01711	6.77334	0.618935	6.27187	-3.12532	0.018777	0.180675	TXNP4
ENSG00000198171	721.095	714.451	577.869	524.913	1438.64	2415.68	671.138	1459.74	-1.12076	0.0188989	0.181524	DDRGK1
ENSG00000101638	10.0216	3.55651	4.65907	20.1125	13.9296	30.3959	6.07905	21.4793	-1.79876	0.018904	0.181524	ST8SIA5
ENSG00000064205	641.525	370.207	1269.23	1783.88	2341.5	903.697	760.319	1676.36	-1.14058	0.0189331	0.181537	WISP2
ENSG00000167767	45.2446	26.1413	29.9518	108.598	84.0946	58.824	33.7792	83.8388	-1.30841	0.0189466	0.181545	KRT80
ENSG00000260027	306.363	219.441	244.446	244.359	716.32	662.926	256.75	541.202	-1.07507	0.0190219	0.182014	HOXB7
ENSG00000166352	181.612	166.158	214.503	216.203	445.713	507.037	187.424	389.651	-1.05501	0.0190274	0.182014	C11orf74
ENSG00000133315	300.863	421.838	340.919	370.055	1054.89	722.855	354.54	715.935	-1.01333	0.0190413	0.182079	MACROD1
ENSG00000263176	2.78e-17	2.78e-17	2.78e-17	2.01345	3.46178	4.48373	2.78e-17	3.31965	-4.7868	0.0191938	0.183055	AC015909.4
ENSG00000270781	2.78e-17	2.78e-17	2.78e-17	0.00337042	7.95317	6.72617	2.78e-17	4.89424	-5.33905	0.0193246	0.184057	AC091133.5
ENSG00000242612	210.485	213.103	396.257	269.499	724.421	780.357	273.281	591.426	-1.11329	0.0194074	0.184538	DECR2
ENSG00000170681	18.0646	13.4966	22.5043	37.2089	50.6694	54.1831	18.0218	47.3538	-1.38667	0.0195533	0.185371	CAVIN4
ENSG00000285294	25.3316	7.11578	30.9643	44.2491	45.0294	104.856	21.1372	64.7116	-1.60878	0.0195925	0.185539	LINC00842
ENSG00000165644	48.7634	70.505	45.8665	51.2912	218.669	167.124	55.045	145.695	-1.40141	0.0196315	0.185645	COMTD1
ENSG00000273017	2.72262	2.72143	0.909808	2.01724	11.5536	24.6265	2.11795	12.7325	-2.51536	0.0196326	0.185645	AP000240.1
ENSG00000088727	44.2856	47.8979	30.8712	34.1969	145.052	169.283	41.0182	116.177	-1.49824	0.0196341	0.185645	KIF9
ENSG00000232119	556.622	497.642	600.382	484.69	1224.36	1674.82	551.548	1127.96	-1.03182	0.0197002	0.185993	MCTS1
ENSG00000140044	102.977	116.504	133.952	273.513	313.212	160.492	117.811	249.072	-1.07932	0.0198086	0.186486	JDP2
ENSG00000164743	27.0718	33.4216	34.662	61.3424	71.445	94.8093	31.7185	75.8655	-1.25409	0.0198144	0.186486	C8orf48
ENSG00000110711	800.568	985.418	958.165	798.427	2377.25	2341.27	914.717	1838.98	-1.0073	0.0198647	0.186837	AIP
ENSG00000234851	18.9659	23.519	14.9552	24.1399	59.8725	78.9351	19.1467	54.3158	-1.49641	0.0198935	0.186901	RPL23AP42
ENSG00000144034	175.271	215.885	194.811	205.142	399.709	649.261	195.322	418.037	-1.09692	0.0199617	0.187256	TPRKB
ENSG00000225051	1.82255	1.82178	0	1.01144	8.15038	26.8093	1.21478	11.9904	-3.18373	0.0200041	0.187434	HMGB3P22
ENSG00000143314	732.835	748.773	623.768	627.481	1463.96	2196.61	701.792	1429.35	-1.02597	0.020024	0.187534	MRPL24
ENSG00000243176	9.04924	9.96617	4.64291	19.1088	17.378	39.3866	7.88611	25.2912	-1.66334	0.020054	0.187702	AC092944.1
ENSG00000164611	419.324	467.947	135.729	341.9	988.178	1044.65	341	791.575	-1.21443	0.0200551	0.187702	PTTG1
ENSG00000280916	0.894749	0.894296	0.93163	3.02129	14.7685	5.70515	0.906892	7.83166	-2.93661	0.0201516	0.188297	FOXCUT
ENSG00000122786	18312.6	15515.4	40402.2	76766	49926.7	30160.9	24743.4	52284.5	-1.07934	0.0201657	0.188367	CALD1
ENSG00000132323	243.973	239.344	234.147	237.32	534.427	714.807	239.155	495.518	-1.05024	0.020198	0.188567	ILKAP
ENSG00000169031	8.94744	16.2314	29.1087	82.4498	41.5488	36.2381	18.0958	53.4123	-1.55624	0.0202003	0.188567	COL4A3
ENSG00000147804	83.9537	162.625	148.937	121.681	380.036	442.623	131.838	314.78	-1.25443	0.0202442	0.188915	SLC39A4
ENSG00000173727	105.675	153.581	129.248	208.156	324.742	263.175	129.502	265.358	-1.03386	0.0204078	0.190008	AP000769.1
ENSG00000256060	83.9978	103.875	105.845	110.619	249.91	302.585	97.9059	221.038	-1.17324	0.0205253	0.190667	TRAPPC2B
ENSG00000241081	4.52502	4.523	2.78594	11.0655	5.92576	38.1182	3.94465	18.3698	-2.18252	0.0205676	0.190867	RPL22P2
ENSG00000180539	2.69251	1.76482	4.71128	6.03854	12.7017	22.4432	3.0562	13.7278	-2.12037	0.0205682	0.190867	C9orf139
ENSG00000225652	2.78e-17	2.78e-17	2.78e-17	0.00349216	3.52242	12.194	2.78e-17	5.23998	-5.43718	0.0205784	0.190867	KCNMA1-AS3
ENSG00000138190	22.5522	32.5511	25.2762	60.3353	57.6406	76.7595	26.7932	64.9118	-1.27197	0.0205801	0.190867	EXOC6
ENSG00000140905	55.1342	39.6914	55.27	42.2414	140.527	230.199	50.0319	137.656	-1.45727	0.0205957	0.190888	GCSH
ENSG00000247498	9.94484	7.18651	10.3102	21.1195	28.7805	29.3471	9.14718	26.4157	-1.51529	0.0206282	0.191054	GPRC5D-AS1
ENSG00000276075	26.2612	22.6	10.2458	19.1131	64.5093	107.094	19.7024	63.5721	-1.68265	0.0206337	0.191054	AC027682.6
ENSG00000278546	3.63437	2.70027	1.85185	5.0331	11.552	21.3039	2.72883	12.6297	-2.15466	0.020677	0.191207	AC003101.2
ENSG00000131037	5.35703	10.8593	11.2575	13.0785	25.4083	55.1287	9.15794	31.2052	-1.75373	0.0207243	0.191459	EPS8L1
ENSG00000185347	66.8505	102.163	40.2151	74.4188	240.615	222.437	69.7427	179.157	-1.35882	0.0207801	0.191741	TEDC1
ENSG00000240356	117.421	158.979	159.235	213.184	307.533	365.877	145.212	295.531	-1.02419	0.0208482	0.192083	RPL23AP7
ENSG00000213225	7.23169	8.15097	4.65292	16.0923	33.2559	17.0078	6.67853	22.1187	-1.70567	0.0208553	0.192083	NOC2LP1
ENSG00000109062	49.6092	96.6686	106.809	217.201	253.303	116.455	84.3623	195.653	-1.21253	0.0208657	0.192083	SLC9A3R1
ENSG00000271992	1.85742	0	0	1.01086	6.95619	16.7288	0.619141	8.23195	-3.51729	0.020879	0.192144	AL354872.2
ENSG00000180879	3710.24	3855.83	3402.73	2836.71	8488.86	11726.9	3656.27	7684.16	-1.07146	0.0210288	0.193002	SSR4
ENSG00000167523	64.1443	72.2719	59.9266	110.616	141.688	175.005	65.4476	142.436	-1.11975	0.021039	0.193002	SPATA33
ENSG00000260018	13.561	15.3871	8.3912	12.0739	44.9033	66.4638	12.4464	41.147	-1.71318	0.0210397	0.193002	AC040169.1
ENSG00000227533	15.3473	11.6893	20.6365	16.0962	83.859	51.9579	15.891	50.6377	-1.66315	0.0211074	0.193258	SLC2A1-AS1
ENSG00000103024	676.789	841.831	623.765	509.83	2016.72	2061.14	714.128	1529.23	-1.09828	0.0211284	0.193265	NME3
ENSG00000264655	0.923667	0	0	4.02369	3.51072	6.72238	0.307889	4.75227	-3.50655	0.0211612	0.19331	PPIAP54
ENSG00000232527	0	0.907092	0.939966	0.00439139	15.9421	11.2542	0.615686	9.06688	-3.6476	0.0211772	0.193394	AC245595.1
ENSG00000107262	542.141	494.916	751.205	397.207	1354.55	2337.73	596.088	1363.16	-1.1931	0.0211941	0.193487	BAG1
ENSG00000010219	169.853	171.586	215.442	217.208	491.727	429.16	185.627	379.365	-1.03031	0.0212638	0.193937	DYRK4
ENSG00000138395	28.9209	27.9981	24.3339	73.4052	69.0996	52.0202	27.0843	64.8417	-1.25524	0.0213115	0.194186	CDK15
ENSG00000182687	1.79801	1.79715	1.86869	1.0114	10.4042	23.4809	1.82128	11.6322	-2.59092	0.0213759	0.194454	GALR2
ENSG00000122386	117.44	154.484	118.933	119.67	343.201	436.959	130.286	299.943	-1.20173	0.0213904	0.194454	ZNF205
ENSG00000136930	1737.63	2089.16	1831.08	1647.13	4257.08	5450.58	1885.96	3784.93	-1.00487	0.0214123	0.194454	PSMB7
ENSG00000170390	75.8141	102.918	202.398	503.782	374.302	106.346	127.043	328.143	-1.36845	0.0214259	0.194454	DCLK2
ENSG00000160307	32.5023	29.7635	45.9271	39.2239	127.738	117.401	36.0643	94.7875	-1.39018	0.0214347	0.194454	S100B
ENSG00000147155	390.413	301.658	244.422	194.082	698.042	1381.05	312.164	757.724	-1.27884	0.021471	0.194525	EBP
ENSG00000259865	72.3037	56.8666	67.4354	109.61	178.453	140.068	65.5352	142.71	-1.12063	0.021488	0.194527	AL390728.6
ENSG00000100577	307.271	259.22	194.779	194.082	630.019	889.832	253.756	571.311	-1.17012	0.0214916	0.194527	GSTZ1
ENSG00000255502	1.79779	0	3.78962	2.01708	18.2847	14.635	1.86247	11.6456	-2.58286	0.0215001	0.194533	AP003730.2
ENSG00000163431	183.309	353.094	882.435	2230.34	1303.87	344.669	472.946	1292.96	-1.4508	0.0215752	0.19479	LMOD1
ENSG00000233276	2288.81	2380.83	3973.2	2082.54	8439.25	8503.52	2880.95	6341.77	-1.13829	0.0215935	0.194824	GPX1
ENSG00000168811	21.6781	11.6554	31.9015	43.2428	57.6041	72.221	21.745	57.6893	-1.40225	0.0218404	0.19633	IL12A
ENSG00000187531	240.342	280.917	238.824	281.564	496.453	743.036	253.361	507.018	-1.00014	0.0218472	0.19633	SIRT7
ENSG00000259969	24.3893	21.6476	27.1712	33.1895	61.0784	100.362	24.4027	64.8768	-1.4049	0.0218895	0.19633	AL049838.1
ENSG00000273972	0	1.85681	0	2.0162	4.69815	16.7093	0.618935	7.80789	-3.44177	0.0220841	0.197464	AC068722.2
ENSG00000115461	9185.53	2045.67	1973.38	29337.4	8137.73	3466.47	4401.53	13647.2	-1.63251	0.0220855	0.197464	IGFBP5
ENSG00000114529	43.358	57.8602	33.6804	69.3888	99.0984	156.864	44.9662	108.45	-1.26682	0.0221006	0.197538	C3orf52
ENSG00000181284	57.8035	88.5955	44.9133	97.5445	193.402	150.221	63.7708	147.056	-1.20294	0.0221086	0.197547	TMEM102
ENSG00000187800	149.876	260.953	736.333	1967.88	819.029	344.66	382.387	1043.86	-1.44867	0.0221163	0.197555	PEAR1
ENSG00000124635	15.4294	9.91663	6.51432	8.05205	28.9037	90.0135	10.6201	42.3231	-1.98156	0.0221437	0.197664	HIST1H2BJ
ENSG00000168002	647.891	638.569	601.298	546.03	1356.83	1887.16	629.253	1263.34	-1.00522	0.0221672	0.197694	POLR2G
ENSG00000251257	11.8145	7.20518	4.64291	8.05136	37.9088	38.3108	7.88754	28.0903	-1.8139	0.0221753	0.197694	AC010457.1
ENSG00000163923	53.2348	92.1478	100.246	88.4966	306.19	202.177	81.8763	198.955	-1.27916	0.0221894	0.197713	RPL39L
ENSG00000155816	289.152	364.053	203.201	860.759	518.365	346.863	285.469	575.329	-1.01089	0.022239	0.197935	FMN2
ENSG00000196436	83.9995	78.5312	128.361	110.619	363.757	208.984	96.9638	227.786	-1.2307	0.022282	0.198169	NPIPB15
ENSG00000135972	208.751	158.923	198.566	216.203	418.092	522.831	188.747	385.708	-1.03019	0.0223368	0.198477	MRPS9
ENSG00000234477	1.85742	0	0	1.01107	3.58649	23.3778	0.619141	9.32513	-3.69809	0.022348	0.198477	AC004231.1
ENSG00000183644	5.37879	7.21539	9.3874	18.1041	52.6722	10.3097	7.32719	27.0287	-1.86473	0.0223877	0.198676	C11orf88
ENSG00000146678	44.1599	195.294	77.6978	136.764	184.431	585.876	105.717	302.357	-1.51492	0.0225047	0.199602	IGFBP1
ENSG00000177459	3.64675	2.71024	0.906065	7.04229	13.7607	11.2932	2.42102	10.6987	-2.08115	0.022506	0.199602	ERICH5
ENSG00000183208	6.26619	9.01192	14.0912	21.1202	27.6669	37.2006	9.78977	28.6626	-1.53692	0.0225611	0.199835	GDPGP1
ENSG00000167941	2.78e-17	2.78e-17	2.78e-17	2.01345	2.35387	5.56805	2.78e-17	3.31179	-4.7854	0.0225811	0.199835	SOST
ENSG00000160447	18.0118	31.6551	26.2247	85.4695	69.0991	39.6433	25.2972	64.7373	-1.35155	0.0226005	0.199945	PKN3
ENSG00000275481	0	0	0.950464	6.0331	1.26871	8.93545	0.316821	5.41242	-3.68545	0.0227038	0.200672	AC025031.4
ENSG00000188868	53.3664	46.0787	25.2347	68.3827	102.515	128.679	41.5599	99.859	-1.26107	0.0227395	0.200806	ZNF563
ENSG00000118971	0.855989	5.52187	0.906066	0.00566119	5.94478	68.375	2.42798	24.7752	-3.29262	0.0227471	0.200806	CCND2
ENSG00000102390	262.047	246.563	254.756	192.071	635.762	836.765	254.455	554.866	-1.12404	0.0229557	0.202149	PBDC1
ENSG00000261786	6.1913	64.1454	102.206	298.646	138.32	129.986	57.5142	188.984	-1.71468	0.0229717	0.20216	AC006058.1
ENSG00000117407	4.48838	4.4862	7.51853	13.0755	16.1663	24.7628	5.4977	18.0015	-1.68681	0.0230234	0.202351	ARTN
ENSG00000156510	16.3805	7.1832	4.63353	32.1773	21.9682	32.7301	9.39907	28.9586	-1.60963	0.0230908	0.202652	HKDC1
ENSG00000271913	8.96411	10.7839	25.3694	34.192	51.7721	41.8055	15.0391	42.5899	-1.49421	0.0231473	0.202894	AL035530.2
ENSG00000271870	18.0237	27.1218	24.3532	24.1405	72.5368	98.1151	23.1662	64.9308	-1.48066	0.0231767	0.20297	AC024060.1
ENSG00000010438	185.285	243.105	25.196	83.4704	269.707	1411.33	151.195	588.168	-1.95912	0.0233001	0.203614	PRSS3
ENSG00000131153	30.6925	53.4005	19.6119	65.3656	141.477	64.4686	34.5683	90.437	-1.38337	0.0233118	0.203655	GINS2
ENSG00000279799	0	1.83744	0.931631	1.01101	17.0587	9.04513	0.923023	9.03828	-3.14314	0.0233254	0.203711	AC006077.2
ENSG00000187860	38.8192	53.3209	43.0731	43.2467	95.6898	233.516	45.0711	124.151	-1.4587	0.0234933	0.204802	CCDC157
ENSG00000273437	4.52487	3.59533	3.73734	3.02333	21.8344	29.2126	3.95251	18.0234	-2.15104	0.0235704	0.205297	AC108673.3
ENSG00000149541	1102.4	1166.06	1053.69	758.205	2318.63	4173.08	1107.38	2416.64	-1.12569	0.0235728	0.205297	B3GAT3
ENSG00000271869	0.907491	0	0.939966	1.01059	8.04604	12.2894	0.615819	7.11533	-3.30037	0.0235931	0.205297	AC026979.2
ENSG00000166396	219.714	115.569	77.6767	362.002	302.937	233.871	137.653	299.603	-1.12124	0.0236564	0.205683	SERPINB7
ENSG00000278899	2.78e-17	2.78e-17	2.78e-17	4.02149	1.23419	4.48205	2.78e-17	3.24591	-4.75977	0.0237095	0.205933	AL358852.1
ENSG00000087128	2.78e-17	2.78e-17	2.78e-17	0.00371707	1.2742	16.6008	2.78e-17	5.95958	-5.62371	0.0238608	0.206996	TMPRSS11E
ENSG00000100575	223.195	192.354	226.666	213.187	527.467	566.898	214.072	435.85	-1.02492	0.0240642	0.208129	TIMM9
ENSG00000162975	2.78e-17	2.78e-17	2.78e-17	4.0215	4.56221	1.20074	2.78e-17	3.26148	-4.76591	0.024096	0.20819	KCNF1
ENSG00000154639	2.78e-17	2.78e-17	2.78e-17	0.00416775	0.109091	23.288	2.78e-17	7.80042	-6.00933	0.0241838	0.208469	CXADR
ENSG00000127324	1.85742	0	0	0.00537414	0.143322	55.9077	0.619141	18.6855	-4.69671	0.024207	0.208469	TSPAN8
ENSG00000260549	559.455	471.536	78.5827	200.116	960.693	2382.8	369.858	1181.2	-1.67489	0.0242618	0.208765	MT1L
ENSG00000274584	0.923667	0	0	4.02323	4.61155	4.52425	0.307889	4.38634	-3.39295	0.0243054	0.209014	AP001282.2
ENSG00000279923	1.80919	0.874957	1.87606	9.04985	2.43951	13.4372	1.52007	8.30884	-2.35512	0.0244072	0.20945	AC022417.1
ENSG00000133321	50.4982	76.7158	173.385	101.569	407.54	273.323	100.2	260.811	-1.37895	0.0244506	0.209642	RARRES3
ENSG00000272750	40.6929	34.3137	28.0698	38.2181	104.76	120.746	34.3588	87.9081	-1.35084	0.0244554	0.209642	AL592148.3
ENSG00000230629	8.0389	18.0592	27.2247	27.1558	66.7134	59.8229	17.7743	51.2307	-1.5202	0.0245466	0.21006	RPS23P8
ENSG00000138771	40.5427	207.987	58.9462	397.193	235.029	179.688	102.492	270.637	-1.39995	0.0245518	0.21006	SHROOM3
ENSG00000279384	0	0.883671	2.84904	6.03887	38.6737	0.116118	1.24424	14.9429	-3.48404	0.0246113	0.210192	AC080188.2
ENSG00000272885	3.59718	5.45232	2.78594	8.04918	20.6423	16.9254	3.94515	15.2056	-1.90817	0.0246501	0.210335	AC092574.1
ENSG00000117262	84.8424	139.067	235.171	320.776	320.218	319.645	153.027	320.213	-1.06481	0.024708	0.210575	GPR89A
ENSG00000185761	4.48308	7.25044	5.61185	37.198	21.8948	5.80005	5.78179	21.631	-1.88068	0.024715	0.210575	ADAMTSL5
ENSG00000257681	5.43497	2.65932	5.63169	20.1093	18.4051	10.2558	4.57533	16.2567	-1.80069	0.0247334	0.210663	AC025265.1
ENSG00000185873	0	0.923338	0	1.01068	1.28702	19.9768	0.307779	7.42483	-4.14963	0.0247773	0.210875	TMPRSS11B
ENSG00000243926	7.2823	6.35156	0.887307	6.03981	25.276	29.2573	4.84039	20.191	-2.03129	0.0248576	0.210973	TIPARP-AS1
ENSG00000184209	181.625	174.309	175.141	181.008	510.119	407.707	177.025	366.278	-1.04798	0.024952	0.211335	SNRNP35
ENSG00000197956	23567.3	19875.3	10657.7	14300.2	49511.9	51624.7	18033.4	38478.9	-1.09338	0.0250486	0.21209	S100A6
ENSG00000147862	134.593	108.308	246.407	265.473	396.171	345.613	163.102	335.752	-1.04102	0.0250651	0.212167	NFIB
ENSG00000269964	0.907491	0	0.939966	2.01595	15.8406	3.47808	0.615819	7.11153	-3.30214	0.0251767	0.212785	MEI4
ENSG00000158315	43.339	49.6684	56.2102	91.509	102.544	132.091	49.7392	108.715	-1.12569	0.0251893	0.212785	RHBDL2
ENSG00000117410	1609.35	1516.5	1277.53	1253.95	2938.3	4627.17	1467.79	2939.81	-1.00194	0.025222	0.212986	ATP6V0B
ENSG00000230071	0	0	0.950464	5.02733	3.49949	4.52353	0.316821	4.35012	-3.37616	0.0252434	0.213046	RPL4P6
ENSG00000198865	8.16256	8.159	2.76329	28.1534	29.8571	9.17191	6.36162	22.3942	-1.79432	0.0253386	0.213534	CCDC152
ENSG00000078967	84.0557	57.7504	82.4321	92.5178	203.802	202.115	74.7461	166.145	-1.15039	0.0254802	0.214475	UBE2D4
ENSG00000217027	1.7979	0.867386	2.82796	5.03159	8.09451	13.4543	1.83108	8.86014	-2.19591	0.0254956	0.214504	TPT1P4
ENSG00000166831	18.165	10.8205	5.56641	22.1271	64.2452	22.6932	11.5173	36.3552	-1.64637	0.0255058	0.214504	RBPMS2
ENSG00000264577	14.4013	13.484	31.9191	45.2527	71.3066	42.9821	19.9348	53.1805	-1.41001	0.025596	0.214817	AC010761.1
ENSG00000160972	314.458	383.921	214.439	291.621	798.11	756.668	304.273	615.466	-1.01565	0.0256615	0.21524	PPP1R16A
ENSG00000092208	104.833	97.5437	84.2738	131.734	217.673	248.412	95.5502	199.273	-1.05877	0.0256922	0.215372	GEMIN2
ENSG00000138621	93.1372	69.5366	48.6579	75.4241	210.699	214.516	70.4439	166.88	-1.24196	0.0258053	0.21613	PPCDC
ENSG00000241544	0	9.21789	0.897185	5.03455	13.9276	44.8744	3.37169	21.2788	-2.63264	0.0258465	0.216257	LINC02029
ENSG00000104679	337.071	336.922	219.127	296.649	589.751	922.595	297.707	602.998	-1.01763	0.0258563	0.216257	R3HCC1
ENSG00000237101	0.884167	0	2.84904	1.0113	9.26183	22.3473	1.2444	10.8735	-3.0254	0.0258616	0.216257	AC092809.4
ENSG00000180211	0.907491	0	0.939966	0.00425119	11.439	13.4333	0.615819	8.2922	-3.52001	0.0259067	0.216472	FO393411.1
ENSG00000126453	172.556	227.64	187.312	200.114	568.851	433.694	195.836	400.886	-1.03262	0.0260011	0.21688	BCL2L12
ENSG00000081923	612.708	700.095	133.846	1697.39	867.406	759.091	482.216	1107.96	-1.19997	0.0260695	0.217324	ATP8B1
ENSG00000163106	0.923667	0	0	2.01477	6.84493	5.63179	0.307889	4.83049	-3.52921	0.0261224	0.217448	HPGDS
ENSG00000253796	2.78e-17	2.78e-17	2.78e-17	5.02735	7.9264	0.0708932	2.78e-17	4.34155	-5.17316	0.0261767	0.217772	AC104248.1
ENSG00000268568	2.78e-17	2.78e-17	2.78e-17	5.02735	7.9264	0.0708932	2.78e-17	4.34155	-5.17316	0.0261859	0.217772	AC007228.1
ENSG00000231574	4.4393	3.52467	20.7338	67.3629	28.8759	14.831	9.56592	37.0232	-1.94053	0.0263067	0.218474	LINC02015
ENSG00000179242	378.727	195.941	184.471	661.659	572.422	300.559	253.046	511.547	-1.01515	0.0263201	0.218522	CDH4
ENSG00000228305	43.3707	19.7665	63.7589	57.3232	172.579	103.939	42.2987	111.281	-1.39264	0.0263655	0.218771	AC016734.1
ENSG00000022556	2.59145	1.68865	58.3262	92.5129	88.7241	102.765	20.8687	94.6674	-2.17729	0.026498	0.219452	NLRP2
ENSG00000140280	66.0366	38.79	40.2469	49.2798	106.036	225.646	48.3579	126.987	-1.38993	0.0265919	0.21995	LYSMD2
ENSG00000171443	196.088	207.757	156.387	147.826	512.475	561.225	186.744	407.175	-1.12362	0.0266075	0.21995	ZNF524
ENSG00000148459	32.4791	46.9872	44.964	66.3714	93.3146	124.154	41.4768	94.6134	-1.18653	0.0266334	0.220101	PDSS1
ENSG00000060140	12.7046	6.27014	8.41655	27.1512	43.6001	13.6817	9.13043	28.1443	-1.60982	0.0266863	0.22022	STYK1
ENSG00000268201	7.31714	0	4.69034	11.065	16.1509	23.6296	4.00249	16.9485	-2.06008	0.0267369	0.22051	AC020915.2
ENSG00000133135	46.8694	231.471	64.5645	73.4147	103.886	1178.58	114.302	451.961	-1.98251	0.0267656	0.220637	RNF128
ENSG00000229261	0.923667	0	0	3.01898	5.72016	4.52496	0.307889	4.42137	-3.40364	0.0268083	0.22078	AL596223.1
ENSG00000232325	0.907552	0.907153	0	5.02886	6.87459	4.55468	0.604902	5.48605	-2.93564	0.026848	0.220853	AC093627.1
ENSG00000186205	45.1157	16.126	127.538	152.848	255.552	125.463	62.9264	177.955	-1.49836	0.0269616	0.221406	2020-03-01
ENSG00000166166	220.481	218.575	202.297	203.131	461.87	643.641	213.784	436.214	-1.02805	0.0272141	0.222718	TRMT61A
ENSG00000242960	12.5933	18.0596	22.507	33.1872	59.7976	42.9443	17.72	45.3097	-1.34722	0.0272226	0.222718	FTH1P23
ENSG00000197417	31.6225	39.7927	21.4994	37.2122	89.8076	110.575	30.9716	79.1981	-1.34961	0.0273166	0.223026	SHPK
ENSG00000134198	4.41113	8.04623	33.8698	67.3697	26.647	62.0748	15.4424	52.0305	-1.74603	0.0273517	0.223026	TSPAN2
ENSG00000167468	2607.77	4045.53	3843.9	2422.42	10123.2	9546.01	3499.07	7363.87	-1.07344	0.0273592	0.223026	GPX4
ENSG00000279267	37.9027	50.5852	54.3385	112.623	111.712	87.0247	47.6088	103.787	-1.12228	0.0273616	0.223026	AL078621.3
ENSG00000122547	27.1007	34.3694	19.6305	71.3941	58.7795	59.8873	27.0335	63.3537	-1.22435	0.0274442	0.223145	EEPD1
ENSG00000167136	161.734	154.427	180.776	145.814	469.831	446.06	165.646	353.902	-1.09424	0.0274691	0.223202	ENDOG
ENSG00000137269	49.6503	52.3464	83.4056	129.719	126.726	138.917	61.8008	131.787	-1.09106	0.0274772	0.223205	LRRC1
ENSG00000147036	16.2941	7.14675	16.8834	31.1745	36.8619	39.5134	13.4414	35.8499	-1.40638	0.0275098	0.223354	LANCL3
ENSG00000234004	2.78e-17	2.78e-17	2.78e-17	1.00889	3.46247	5.56905	2.78e-17	3.3468	-4.8003	0.027512	0.223354	AC092017.2
ENSG00000166823	23.5003	29.8714	12.1213	21.1241	65.6567	104.849	21.831	63.8766	-1.54233	0.0275723	0.223448	MESP1
ENSG00000163479	3248.49	3559.59	2933.48	2567.22	6756.56	10330.9	3247.19	6551.55	-1.01259	0.0275827	0.223448	SSR2
ENSG00000279511	2.78e-17	2.78e-17	2.78e-17	4.02322	0.0824222	8.88142	2.78e-17	4.32902	-5.17061	0.0276013	0.223448	AL356274.2
ENSG00000224550	12.6913	9.0127	7.46524	13.0783	47.0432	29.3802	9.72309	29.8339	-1.60236	0.0276066	0.223448	AC114491.1
ENSG00000253696	2.78e-17	2.78e-17	2.78e-17	1.00889	5.66339	3.39687	2.78e-17	3.35638	-4.80458	0.0277433	0.224156	KBTBD11-OT1
ENSG00000164885	255.712	267.351	253.816	187.043	646.119	824.347	258.96	552.503	-1.09257	0.0278078	0.224386	CDK5
ENSG00000227008	1.75483	4.53215	4.69663	10.0585	11.5686	19.1141	3.6612	13.5804	-1.85376	0.0278345	0.224386	AL009174.1
ENSG00000236603	10.9	6.29081	5.59136	12.0721	31.022	29.3193	7.59405	24.1378	-1.64904	0.0278891	0.224637	RANP1
ENSG00000100209	148.185	128.219	168.607	122.686	355.898	517.115	148.337	331.9	-1.16083	0.0279337	0.224829	HSCB
ENSG00000119782	24.3683	34.3662	23.3919	27.1573	96.6462	93.6665	27.3755	72.49	-1.39942	0.0279804	0.224939	FKBP1B
ENSG00000252965	2.7013	1.77145	3.76198	5.03287	11.5376	19.0685	2.74491	11.8797	-2.06087	0.0280219	0.225017	RF00019
ENSG00000273132	0	3.63233	4.71987	3.02297	16.1091	24.6843	2.78407	14.6054	-2.35437	0.0280863	0.225273	AL355312.3
ENSG00000103375	0.923667	0	0	1.00994	4.63888	10.0144	0.307889	5.22108	-3.64292	0.0281148	0.225439	AQP8
ENSG00000189334	1.75985	1.75883	6.61706	9.05342	13.823	16.8884	3.37858	13.2549	-1.93375	0.0282265	0.226081	S100A14
ENSG00000187066	2.72234	0.860903	2.81953	5.03215	6.99016	17.9018	2.13426	9.9747	-2.15788	0.0282698	0.22626	TMEM262
ENSG00000125657	19.7871	20.6849	70.3762	90.5022	96.7611	99.3905	36.9494	95.5513	-1.36834	0.028413	0.226686	TNFSF9
ENSG00000235387	2.67743	0	8.52166	25.1342	10.475	14.7227	3.73303	16.7773	-2.14577	0.0284641	0.226967	SPAAR
ENSG00000156968	19.9483	8.05475	14.0441	14.0851	30.0699	97.9359	14.0157	47.3636	-1.74741	0.0285184	0.227199	MPV17L
ENSG00000221500	2.71122	1.77895	2.81217	7.04227	5.86939	19.0297	2.43411	10.6471	-2.07002	0.0286392	0.227855	SNORD100
ENSG00000136275	12.8308	0.822675	2.77005	28.1529	24.1662	12.5299	5.47449	21.6164	-1.95994	0.0287092	0.228158	C7orf69
ENSG00000095203	44.2317	46.0249	72.1631	131.729	169.195	70.1527	54.1399	123.692	-1.19021	0.0291118	0.230075	EPB41L4B
ENSG00000168899	687.588	843.576	1242.01	678.765	2761.9	2297.25	924.391	1912.64	-1.04881	0.0291193	0.230075	VAMP5
ENSG00000166562	386.813	344.156	155.411	199.11	478.138	1586.5	295.46	754.584	-1.35224	0.029309	0.231318	SEC11C
ENSG00000259511	0.846333	3.62147	4.71128	6.0383	11.5581	21.3141	3.0597	12.9702	-2.0394	0.0294029	0.231867	UBE2Q2L
ENSG00000175746	0.923667	0	0	3.01897	3.50065	6.70745	0.307889	4.40902	-3.4009	0.0294847	0.23232	C15orf54
ENSG00000215190	32.4629	40.6104	66.5575	72.4051	116.313	129.829	46.5436	106.182	-1.18736	0.0295786	0.232868	LINC00680
ENSG00000285928	38.0281	25.2692	17.7496	21.1246	68.0235	154.452	27.0156	81.2002	-1.58259	0.0297035	0.233401	AC103591.4
ENSG00000076554	1.83814	0	0.93163	5.03031	3.55693	12.2846	0.923255	6.95728	-2.76922	0.0297673	0.233581	TPD52
ENSG00000140519	11.0006	0	3.72432	5.03503	13.9727	67.3721	4.90832	28.7933	-2.53666	0.0298122	0.233723	RHCG
ENSG00000148798	0.846395	4.55445	3.7548	13.0723	17.1849	6.87447	3.05188	12.3772	-1.97638	0.0300749	0.234774	INA
ENSG00000273403	0.87549	1.80837	1.87606	4.02594	11.4056	6.80176	1.51997	7.41109	-2.18862	0.0301104	0.234774	AC107294.3
ENSG00000210164	43.3785	39.7278	39.3278	55.3114	88.7214	137.657	40.8113	93.8967	-1.1986	0.0303295	0.23573	MT-TG
ENSG00000147509	74.1445	67.7649	35.5353	53.3024	145.155	253.913	59.1482	150.79	-1.34762	0.0303894	0.236131	RGS20
ENSG00000181374	3.71615	0	0	4.02672	9.21833	13.4553	1.23872	8.90013	-2.75461	0.0304458	0.236505	CCL13
ENSG00000167900	341.576	459.837	151.659	550.048	1141.2	355.918	317.691	682.388	-1.1025	0.0304999	0.236708	TK1
ENSG00000278668	0.846333	3.62147	4.71128	8.04795	12.6715	15.7553	3.0597	12.1583	-1.9467	0.0306163	0.2372	AC005899.7
ENSG00000279965	4.51573	0.831857	7.54645	7.04464	25.2203	20.3013	4.29801	17.5221	-1.99753	0.0306182	0.2372	AL390755.1
ENSG00000158683	11.8054	2.6217	10.3223	39.2118	21.9477	18.1582	8.2498	26.4392	-1.66666	0.0307092	0.237647	PKD1L1
ENSG00000229132	84.0011	98.4477	105.848	124.695	202.725	268.708	96.0988	198.709	-1.04658	0.0307874	0.238085	EIF4A1P10
ENSG00000226835	0	2.76647	0.924779	2.01653	9.2197	15.6598	1.23042	8.96534	-2.76046	0.0308015	0.238085	AC097059.1
ENSG00000092758	1.71245	10.8717	13.1629	15.0889	26.536	47.277	8.58236	29.634	-1.77388	0.0308246	0.238085	COL9A3
ENSG00000254997	0.894678	0	1.89498	1.01078	11.4239	11.2194	0.929887	7.8847	-2.94115	0.0309557	0.238651	KRTAP5-9
ENSG00000277873	0	0.923338	0	4.02541	0.101407	15.5507	0.307779	6.55919	-3.97483	0.0310049	0.238758	AC131159.2
ENSG00000134757	2.78e-17	2.78e-17	2.78e-17	2.01344	1.23489	6.6501	2.78e-17	3.29948	-4.78417	0.031251	0.240086	DSG3
ENSG00000217716	8.90702	75.1516	38.3881	65.3675	192.138	101.705	40.8156	119.737	-1.55001	0.0312735	0.240145	RPS10P3
ENSG00000250548	43.4576	8.00649	39.3738	42.2399	119.659	95.9792	30.2793	85.9594	-1.50149	0.0314343	0.24088	LINC01303
ENSG00000284879	3.58316	3.58138	6.58481	9.05486	30.8624	11.3789	4.58312	17.0987	-1.86935	0.0314495	0.24088	AC133644.3
ENSG00000267325	3.614	5.47605	0.897184	18.0966	9.29607	11.3324	3.32908	12.9084	-1.9137	0.0314554	0.24088	LINC01415
ENSG00000244363	6.29359	9.05132	7.486	14.0822	29.8589	23.7159	7.6103	22.5523	-1.54852	0.0314973	0.240921	RPL7P23
ENSG00000163376	19.9014	8.94766	22.5125	51.2821	39.2053	39.5656	17.1205	43.351	-1.33452	0.0315015	0.240921	KBTBD8
ENSG00000246228	0	1.78716	4.74039	5.03263	20.5135	7.97348	2.17585	11.1732	-2.31272	0.0315029	0.240921	CASC8
ENSG00000142910	950.507	2674.57	1360.88	4889.06	3769.87	1601.71	1661.98	3420.21	-1.04114	0.0315136	0.240939	TINAGL1
ENSG00000021645	21.7526	7.13494	17.8074	58.3191	48.3526	23.8414	15.565	43.5044	-1.47598	0.0316802	0.241556	NRXN3
ENSG00000176907	1.69345	28.1236	20.628	45.2527	58.7198	55.3419	16.815	53.1048	-1.65295	0.0316907	0.241556	TCIM
ENSG00000279623	2.78e-17	2.78e-17	2.78e-17	0.00322901	3.50239	9.97277	2.78e-17	4.4928	-5.22011	0.031752	0.241728	AL359697.1
ENSG00000237380	16.3279	8.98935	9.34118	16.0947	31.1259	50.676	11.5528	32.6322	-1.48596	0.0318269	0.242162	HOXD-AS2
ENSG00000239213	12.5931	16.2345	24.3939	33.1876	30.0715	79.9955	17.7405	47.7515	-1.4218	0.0319338	0.242749	NCK1-DT
ENSG00000159884	194.338	140.88	115.166	156.875	382.33	392.975	150.128	310.727	-1.04828	0.0320012	0.243043	CCDC107
ENSG00000285906	13.6334	6.27391	6.52704	8.05155	23.1212	60.7081	8.81144	30.627	-1.78202	0.0322139	0.243881	AC083855.2
ENSG00000012223	56.3028	15.28	1.79484	93.5173	118.523	50.947	24.4592	87.6624	-1.83754	0.0323557	0.244393	LTF
ENSG00000206190	174.551	89.379	49.5692	522.882	224.683	84.8884	104.5	277.484	-1.40802	0.0323584	0.244393	ATP10A
ENSG00000244414	19.8129	2.58506	64.8039	76.4262	122.015	93.766	29.0673	97.4023	-1.74139	0.0323671	0.244394	CFHR1
ENSG00000183666	51.4845	43.3027	70.2815	117.652	91.0816	144.51	55.0229	117.748	-1.09596	0.032376	0.244396	GUSBP1
ENSG00000154721	181.531	229.35	537.729	891.933	666.904	386.395	316.203	648.411	-1.03602	0.0324566	0.244746	JAM2
ENSG00000268049	8.08507	18.1717	6.51258	21.1208	34.5304	37.2269	10.9231	30.9594	-1.49032	0.0326401	0.245871	AC012313.2
ENSG00000203791	115.682	102.958	90.8299	112.63	230.355	309.344	103.157	217.443	-1.07423	0.0328463	0.24671	EEF1AKMT2
ENSG00000177234	31.7419	24.4256	2.73232	17.1024	55.3813	149.894	19.6333	74.1261	-1.91083	0.0328795	0.246829	LINC01561
ENSG00000100024	2.68536	7.34552	0	26.1387	18.4086	4.66071	3.34362	16.4027	-2.26025	0.0329869	0.247117	UPB1
ENSG00000176236	13.745	1.72875	1.82328	22.1226	26.4346	15.8848	5.76569	21.4807	-1.87666	0.0331187	0.24765	C10orf111
ENSG00000186226	2.78e-17	2.78e-17	2.78e-17	4.02273	7.90418	0.0676362	2.78e-17	3.99818	-5.05927	0.0333658	0.249042	LCE1E
ENSG00000271270	9.91988	4.42876	17.8659	26.1469	25.4047	40.5815	10.7382	30.711	-1.50568	0.0334216	0.249266	TMCC1-AS1
ENSG00000156384	94.0519	60.482	51.4751	65.3691	104.962	371.241	68.6697	180.524	-1.39252	0.0334921	0.249594	SFR1
ENSG00000228509	0	0	5.71691	15.0818	17.1832	4.64102	1.90564	12.302	-2.65062	0.0335156	0.249599	AC006460.1
ENSG00000261150	4.58447	1.77915	0.906064	11.0616	4.73803	16.8291	2.42323	10.8762	-2.1078	0.0335365	0.249599	EPPK1
ENSG00000226781	15.3385	18.9838	15.9113	37.2073	47.1797	36.1802	16.7445	40.189	-1.25556	0.0336029	0.249749	TBCAP1
ENSG00000010278	958.833	735.232	317.44	705.914	1034.44	2568.11	670.502	1436.15	-1.09866	0.0336041	0.249749	CD9
ENSG00000074842	10519	9690.61	7233.49	6702.11	18941.6	29549.6	9147.71	18397.8	-1.00803	0.0338326	0.250565	MYDGF
ENSG00000241852	158.967	361.429	151.683	306.702	696.663	375.042	224.026	459.469	-1.03559	0.0338842	0.250752	C8orf58
ENSG00000224126	0	0.907092	0.939966	4.02411	5.74978	5.64257	0.615686	5.13882	-2.83728	0.0339276	0.250943	UBE2SP2
ENSG00000276850	0.884167	0	2.84904	2.01644	13.6877	10.1394	1.2444	8.61452	-2.69242	0.0340488	0.251255	AC245041.2
ENSG00000160050	115.599	174.337	181.723	117.659	415.745	505.854	157.22	346.419	-1.13877	0.0341072	0.251413	CCDC28B
ENSG00000172426	19.8843	17.1388	18.7279	23.134	71.2551	49.6966	18.5837	48.0286	-1.36208	0.0341229	0.251413	RSPH9
ENSG00000273416	2.73539	1.79725	0.914082	1.01125	9.25453	21.229	1.81557	10.4983	-2.44931	0.0344088	0.252726	AL732292.2
ENSG00000273980	2.78e-17	2.78e-17	2.78e-17	0.00391412	0.102056	19.9276	2.78e-17	6.67786	-5.79027	0.0344777	0.253	AL592071.1
ENSG00000235034	25.3533	31.7336	0.863776	19.1134	97.809	108.301	19.3169	75.0745	-1.95287	0.0345638	0.253486	C19orf81
ENSG00000280161	1.82244	0.883818	0.924778	6.03485	4.68249	10.0898	1.21034	6.93571	-2.39389	0.0347152	0.253929	AC022413.1
ENSG00000229870	0	1.85681	0	1.01087	21.4779	2.37498	0.618935	8.28791	-3.53408	0.0347369	0.253929	RPL21P89
ENSG00000267089	2.78e-17	2.78e-17	2.78e-17	1.00914	1.24268	8.83829	2.78e-17	3.69671	-4.94663	0.034758	0.253929	AC008543.4
ENSG00000273450	2.78e-17	2.78e-17	2.78e-17	1.00914	1.24268	8.83829	2.78e-17	3.69671	-4.94663	0.0347629	0.253929	AL139124.1
ENSG00000227234	2.78e-17	2.78e-17	2.78e-17	1.00859	4.54439	3.38282	2.78e-17	2.9786	-4.63714	0.0348037	0.253929	SPANXB1
ENSG00000159423	179.752	134.477	435.645	424.352	728.955	393.128	249.958	515.478	-1.04392	0.0348069	0.253929	ALDH4A1
ENSG00000166920	22.5429	20.7148	42.2093	43.2443	119.554	52.04	28.489	71.6128	-1.32555	0.0348335	0.253966	C15orf48
ENSG00000182010	26.1811	17.9892	41.2679	64.357	69.1036	63.2701	28.4794	65.5769	-1.19985	0.0348803	0.254077	RTKN2
ENSG00000151131	81.2909	95.7399	101.163	88.4966	216.53	303.672	92.7312	202.9	-1.12802	0.0348875	0.254077	C12orf45
ENSG00000169194	0	0	0.950464	4.02513	0.0987399	14.4364	0.316821	6.18675	-3.87989	0.0349867	0.25425	IL13
ENSG00000179965	178.936	149.912	149.845	116.653	386.982	539.706	159.564	347.78	-1.12302	0.0350884	0.25472	ZNF771
ENSG00000149571	355.236	152.561	199.473	728.024	481.474	242.977	235.757	484.158	-1.03796	0.035136	0.254936	KIRREL3
ENSG00000171509	0.875416	0.874883	2.83768	10.0552	2.44542	14.5633	1.52933	9.02131	-2.46759	0.035265	0.255289	RXFP1
ENSG00000268230	21.6599	28.0241	22.4653	32.1835	73.6309	66.6018	24.0497	57.4721	-1.25078	0.0353472	0.255626	AC012313.3
ENSG00000250602	15.4589	5.3517	7.46771	23.1301	39.0321	19.2823	9.42612	27.1482	-1.51242	0.0354227	0.255951	AC093535.1
ENSG00000169683	168.947	236.697	155.45	156.876	483.683	521.705	187.031	387.421	-1.04968	0.0354355	0.255951	LRRC45
ENSG00000272293	2.75016	0.875031	0.919013	4.02593	5.81466	12.3013	1.51473	7.38062	-2.18799	0.0355075	0.256175	AC083964.1
ENSG00000204237	276.502	281.804	256.621	194.082	646.122	827.736	271.642	555.98	-1.03266	0.0355287	0.256226	OXLD1
ENSG00000241764	19.9549	12.624	8.38483	11.0685	44.91	69.8358	13.6546	41.9381	-1.60868	0.0356796	0.257185	AC002467.1
ENSG00000272455	36.0763	57.8222	61.8389	66.3728	128.976	152.389	51.9125	115.913	-1.15629	0.0358746	0.258135	AL391244.3
ENSG00000185697	258.494	283.701	58.9187	918.071	436.6	167.336	200.371	507.336	-1.33981	0.0359075	0.2582	MYBL1
ENSG00000081692	119.283	102.94	115.202	107.602	314.334	285.695	112.475	235.877	-1.06699	0.0359108	0.2582	JMJD4
ENSG00000172339	102.079	138.235	99.2589	120.674	269.482	311.633	113.191	233.93	-1.04587	0.0359319	0.25825	ALG14
ENSG00000225950	3.58959	2.66437	6.59179	7.04409	22.9019	15.814	4.28192	15.2533	-1.80086	0.0360293	0.258597	NTF4
ENSG00000272823	0.850747	2.69989	4.71987	1.01165	19.4902	22.4581	2.75684	14.32	-2.32656	0.0362344	0.259387	AL445423.1
ENSG00000249853	0	0.907092	0.939966	7.03968	0.105826	14.4912	0.615686	7.21222	-3.32525	0.036275	0.259387	HS3ST5
ENSG00000177627	2.78e-17	2.78e-17	2.78e-17	2.01251	3.42667	2.28086	2.78e-17	2.57335	-4.43342	0.0362845	0.259387	C12orf54
ENSG00000222808	0.884241	0.883745	1.8847	4.0257	10.275	6.79302	1.21756	7.03126	-2.40725	0.0364772	0.26031	RNU4-47P
ENSG00000116833	0.923667	0	0	9.04614	0.0950238	7.85385	0.307889	5.66501	-3.76132	0.0365465	0.260582	NR5A2
ENSG00000177854	166.225	176.098	241.68	177.992	474.481	517.194	194.668	389.889	-1.00125	0.0366402	0.261068	TMEM187
ENSG00000229491	2.78e-17	2.78e-17	2.78e-17	3.01858	9.00434	0.0678416	2.78e-17	4.03025	-5.07318	0.0367407	0.261347	AC136489.1
ENSG00000132749	7.31808	3.59571	0.892665	20.108	13.8511	10.2417	3.93549	14.7336	-1.87034	0.0368036	0.261688	TESMIN
ENSG00000163395	4.58427	0.855305	1.85675	15.0792	6.99176	7.95788	2.43211	10.0096	-1.98618	0.0371887	0.26322	IGFN1
ENSG00000103490	70.3813	121.004	205.202	90.5089	470.925	397.5	132.196	319.644	-1.27284	0.0372374	0.263285	PYCARD
ENSG00000284753	22.5513	17.9955	40.3376	26.1518	70.2814	119.524	26.9615	71.9857	-1.41216	0.0373028	0.263285	EEF1AKMT4
ENSG00000057294	0	0.923338	0	18.0863	0.104151	2.36422	0.307779	6.85156	-4.02562	0.0373414	0.263285	PKP2
ENSG00000163825	3.69485	0.875105	0	7.0401	11.4179	4.59589	1.52332	7.68464	-2.25083	0.0373525	0.263285	RTP3
ENSG00000165060	73.2113	51.4313	71.1908	79.4452	171.548	165.98	65.2778	138.991	-1.08811	0.0374726	0.263663	FXN
ENSG00000109511	1234.49	503.012	525.396	620.442	1246.36	3102.31	754.299	1656.37	-1.13462	0.0376772	0.26473	ANXA10
ENSG00000103269	96.6513	164.492	71.1299	135.757	345.383	228.17	110.758	236.437	-1.09259	0.0376797	0.26473	RHBDL1
ENSG00000235563	2.78e-17	2.78e-17	2.78e-17	5.02604	5.68115	0.0636913	2.78e-17	3.59029	-4.90583	0.0377192	0.264811	AL445183.2
ENSG00000186081	13.642	7.19559	4.63881	6.04066	19.7002	68.5487	8.49215	31.4298	-1.87258	0.0377979	0.265009	KRT5
ENSG00000277999	2.78e-17	2.78e-17	2.78e-17	0.00308113	3.49072	8.86429	2.78e-17	4.11936	-5.09802	0.0378092	0.265009	AC009093.6
ENSG00000260877	11.8155	11.8105	0	10.0624	48.2031	34.9892	7.87532	31.0849	-1.96937	0.0378964	0.26534	AP005233.2
ENSG00000165887	22.7992	7.17306	0.871602	22.1273	59.7014	30.5543	10.2813	37.461	-1.85445	0.0379157	0.26541	ANKRD2
ENSG00000039139	4.44526	16.3919	5.58161	37.2014	21.9449	19.2761	8.80627	26.1408	-1.55652	0.0380599	0.265987	DNAH5
ENSG00000250657	33.5382	16.205	14.9451	57.3169	71.3092	31.7398	21.5628	53.4553	-1.30426	0.038094	0.266072	AC097451.1
ENSG00000204315	84.0417	82.1929	71.1637	70.3967	209.569	242.717	79.1328	174.228	-1.13662	0.0383544	0.266783	FKBPL
ENSG00000115239	23.5023	18.9362	22.4783	32.1827	60.9891	58.696	21.6389	50.6226	-1.21977	0.0384676	0.267245	ASB3
ENSG00000278396	1.8093	1.80848	0.919014	1.01086	8.07871	15.6304	1.51227	8.24	-2.34706	0.0384974	0.267263	AL122023.1
ENSG00000268403	7.19003	10.8596	9.3632	8.05136	47.0114	29.3645	9.13761	28.1424	-1.60756	0.0386305	0.26764	AC132192.2
ENSG00000240005	3.62384	5.48988	0	2.01759	16.1374	30.2755	3.0379	16.1435	-2.37142	0.0387287	0.267888	AC106047.1
ENSG00000258902	0.923667	0	0	4.02271	2.37385	5.60143	0.307889	3.99933	-3.26535	0.0388681	0.268455	AL049775.2
ENSG00000115165	34.2058	135.517	172.413	105.592	118.841	803.707	114.045	342.714	-1.58653	0.0388849	0.268455	CYTIP
ENSG00000188613	12.6579	10.8199	11.2309	23.131	43.6342	23.783	11.5695	30.1827	-1.37171	0.0390371	0.269113	NANOS1
ENSG00000230082	2.61768	6.26921	18.8433	15.0892	25.4106	54.0154	9.2434	31.5051	-1.75686	0.0391229	0.269442	PRRT3-AS1
ENSG00000227857	0.894819	1.83754	0	3.02127	2.43393	17.8044	0.910788	7.75321	-2.93329	0.0393089	0.270249	AL358075.2
ENSG00000269313	27.0876	27.9847	31.8528	32.1843	88.5986	84.6487	28.975	68.4772	-1.23587	0.0393604	0.270361	MAGIX
ENSG00000223797	19.9024	17.1541	14.0238	18.1067	67.79	48.5534	17.0268	44.8167	-1.38766	0.0393825	0.270386	ENTPD3-AS1
ENSG00000183248	1.71703	10.8944	10.3317	7.04589	32.2069	42.7701	7.64771	27.341	-1.82183	0.0399535	0.273189	PRR36
ENSG00000236830	14.42	18.9762	18.7364	34.1922	68.9155	27.2125	17.3775	43.4401	-1.31446	0.0400134	0.273533	CBR3-AS1
ENSG00000144362	12.5829	10.7567	34.7559	36.204	55.2622	57.5669	19.3652	49.6777	-1.3537	0.0401563	0.274182	PHOSPHO2
ENSG00000198168	231.448	93.8492	124.541	205.14	319.046	381.681	149.946	301.955	-1.00894	0.0402108	0.274358	SVIP
ENSG00000277496	1.77223	0.850048	5.67885	19.1004	3.60866	13.539	2.76704	12.0827	-2.08067	0.0405506	0.27569	AL357033.4
ENSG00000198807	1.70882	15.4516	11.2536	48.2603	27.683	14.812	9.47134	30.2518	-1.66405	0.0405704	0.275694	PAX9
ENSG00000108759	3.58995	5.44207	3.7326	5.03387	12.7362	30.2723	4.25487	16.0141	-1.87864	0.0406031	0.275782	KRT32
ENSG00000120725	1752.99	2033.15	1904.15	1185.57	3674.33	6764.02	1896.76	3874.64	-1.03044	0.0406216	0.275782	SIL1
ENSG00000137285	26.1285	61.5235	34.6298	141.78	135.814	32.927	40.7606	103.507	-1.34197	0.040695	0.27595	TUBB2B
ENSG00000160606	53.2661	89.4926	54.295	53.3026	125.637	309.179	65.6845	162.706	-1.30658	0.0407515	0.276268	TLCD1
ENSG00000269646	2.73539	1.79725	0.914082	2.01701	2.45873	28.9797	1.81557	11.1518	-2.53958	0.0408655	0.276713	AC010487.2
ENSG00000283196	75.8366	143.686	98.3295	141.789	260.24	234.903	105.951	212.311	-1.0014	0.0408825	0.276762	AC006453.2
ENSG00000167191	11.694	5.31478	31.025	85.4635	26.6367	32.8488	16.0113	48.3163	-1.58737	0.0413711	0.278685	GPRC5B
ENSG00000265982	8.08181	18.164	7.45465	10.0627	32.2915	64.1474	11.2335	35.5005	-1.64812	0.0414725	0.279158	AC103810.3
ENSG00000261780	2.78e-17	2.78e-17	2.78e-17	3.01634	3.42592	1.18572	2.78e-17	2.54266	-4.42028	0.0418677	0.280563	LINC02582
ENSG00000272369	0	1.83744	0.931631	1.01069	15.8646	5.69941	0.923023	7.52489	-2.8837	0.0418756	0.280563	AC008035.1
ENSG00000228022	5.39885	3.55609	9.40943	15.0854	21.8268	15.8464	6.12146	17.5862	-1.50271	0.0419161	0.280703	HCG20
ENSG00000272551	2.70142	2.70015	2.80567	5.03248	19.3762	7.96832	2.73575	10.7923	-1.92709	0.0421034	0.281233	AC017048.3
ENSG00000152137	284.759	217.706	56.1095	665.678	416.979	200.065	186.191	427.574	-1.1989	0.0421486	0.281404	HSPB8
ENSG00000217275	0.907552	0.907153	0	1.0101	7.98883	7.84749	0.604902	5.61547	-2.97154	0.0422641	0.281798	AL031777.1
ENSG00000235381	5.32001	19.0036	21.587	32.1807	42.6053	44.0281	15.3035	39.6047	-1.3646	0.04227	0.281798	AL596202.1
ENSG00000200361	6.31541	6.31251	6.553	17.0956	21.8329	14.7347	6.39364	17.8877	-1.46395	0.0423712	0.282078	RF00019
ENSG00000254409	1.80941	2.74923	0	4.02594	12.5203	5.69778	1.51955	7.41466	-2.1997	0.0427206	0.283429	AC087521.3
ENSG00000258857	0.923667	0	0	8.04138	0.0921431	7.84068	0.307889	5.32473	-3.67457	0.0427288	0.283429	AL359397.1
ENSG00000285886	0	0	2.86251	4.02635	2.43729	17.8223	0.954171	8.09531	-2.97349	0.0428234	0.283805	AC211476.6
ENSG00000176894	16.2142	28.9662	18.7124	27.156	78.162	51.9678	21.2976	52.4286	-1.29303	0.0428257	0.283805	PXMP2
ENSG00000205364	16.2642	6.22493	24.4169	10.0633	70.1212	66.5412	15.6353	48.9086	-1.63741	0.0431605	0.28477	MT1M
ENSG00000275413	7.28171	3.57581	3.72432	5.03406	13.8852	32.5255	4.86061	17.1483	-1.79053	0.0432778	0.285412	AC002553.2
ENSG00000270673	10.8707	7.19081	8.41967	8.05129	20.8137	52.8204	8.82707	27.2284	-1.60991	0.0434539	0.286177	YTHDF3-AS1
ENSG00000258808	0.894749	0.894296	0.93163	4.02513	2.41596	12.2512	0.906892	6.23076	-2.61417	0.0434697	0.286215	LINC02310
ENSG00000205362	4.45706	9.05101	9.38274	2.01818	16.279	82.0083	7.63027	33.4352	-2.1143	0.0434796	0.286215	MT1A
ENSG00000152463	2.66588	4.51396	5.63779	8.04906	25.1471	11.3565	4.27255	14.8509	-1.76526	0.043506	0.286218	OLAH
ENSG00000187164	86.6839	102.027	163.964	299.656	312.05	117.61	117.558	243.106	-1.04765	0.0438159	0.287732	SHTN1
ENSG00000253522	9.94525	9.94079	7.47034	16.0941	9.39528	61.7953	9.11879	29.0949	-1.65993	0.0438449	0.287732	MIR3142HG
ENSG00000281207	8.05434	13.5264	22.5388	90.4873	19.7479	21.5942	14.7065	43.9431	-1.57203	0.0439158	0.288025	SLFNL1-AS1
ENSG00000173338	5.41216	7.25935	3.71737	14.0796	11.6028	22.5001	5.46296	16.0608	-1.53132	0.0440896	0.288702	KCNK7
ENSG00000251595	22.58	23.4807	22.4714	33.1881	65.5708	55.3317	22.844	51.3635	-1.16283	0.0442382	0.289243	ABCA11P
ENSG00000272582	0	0.874809	3.80161	7.04043	9.1951	7.92002	1.55881	8.05185	-2.29892	0.0442447	0.289243	AL031587.3
ENSG00000152422	114.771	105.669	95.5167	111.624	125.712	487.586	105.319	241.641	-1.19688	0.0444008	0.289664	XRCC4
ENSG00000198835	14.357	59.8122	18.6797	28.1632	93.2867	140.998	30.9497	87.4825	-1.49522	0.0444102	0.289664	GJC2
ENSG00000188763	21.8006	6.23739	11.2188	24.1373	45.972	32.7766	13.0856	34.2953	-1.38042	0.0444136	0.289664	FZD9
ENSG00000136856	66.7741	126.461	156.463	155.867	284.431	259.749	116.566	233.349	-1.00032	0.0444707	0.289738	SLC2A8
ENSG00000240006	0.923667	0	0	4.02451	12.4148	0.0800651	0.307889	5.50644	-3.72817	0.0445525	0.29	LINC02004
ENSG00000212296	2.78e-17	2.78e-17	2.78e-17	1.00958	0.0830226	12.1409	2.78e-17	4.41116	-5.20435	0.0445717	0.29	SNORD72
ENSG00000284391	0	0	0.950464	4.02451	12.4148	0.0800651	0.316821	5.50644	-3.71616	0.0446125	0.290094	AL139398.1
ENSG00000267195	2.78e-17	2.78e-17	2.78e-17	1.00825	3.42742	3.3669	2.78e-17	2.60086	-4.44815	0.0447519	0.290709	MIR212
ENSG00000171790	13.6044	9.92559	6.51811	117.633	30.0777	0.1423	10.016	49.2842	-2.28392	0.0447977	0.290875	SLFNL1
ENSG00000257122	16.2042	17.1066	35.6605	34.194	72.4674	58.7234	22.9905	55.1283	-1.25665	0.0449523	0.291288	RRN3P3
ENSG00000123810	76.8186	74.9723	59.9175	65.3687	146.315	256.186	70.5695	155.957	-1.14192	0.0450957	0.291731	B9D2
ENSG00000172137	91.4468	32.4383	27.0997	23.1362	43.987	486.228	50.3283	184.45	-1.8718	0.045151	0.29191	CALB2
ENSG00000244063	0.846209	1.76464	6.62728	2.01742	16.102	24.6746	3.07938	14.2646	-2.1699	0.0452336	0.292377	AC104653.2
ENSG00000270607	6.23453	34.5998	1.80103	27.1556	41.5278	78.8885	14.2118	49.1906	-1.78446	0.0454034	0.292862	AC009549.1
ENSG00000227775	0.868023	2.73411	1.86869	4.02615	6.94559	12.3157	1.82361	7.76248	-2.01152	0.0454772	0.29307	AL031282.1
ENSG00000173597	2.67173	5.45214	3.73734	17.0953	1.32196	33.6451	3.95374	17.3541	-2.1002	0.045596	0.293262	SULT1B1
ENSG00000198546	94.864	89.3906	110.534	87.4912	224.585	305.935	98.2629	206.003	-1.06644	0.0461023	0.295257	ZNF511
ENSG00000210100	10.9863	1.73437	2.77269	10.0604	11.627	33.6726	5.16445	18.4533	-1.81349	0.0462625	0.295726	MT-TI
ENSG00000150456	70.4058	112.91	133.034	104.585	271.751	278.897	105.45	218.411	-1.04917	0.0463451	0.295988	EEF1AKMT1
ENSG00000205293	0.923667	0	0	1.0096	7.93101	4.52639	0.307889	4.489	-3.42929	0.0463509	0.295988	LINC01602
ENSG00000256338	1.83824	0.894366	0	2.01561	6.90422	10.0653	0.91087	6.32839	-2.63943	0.0464446	0.296387	RPL41P2
ENSG00000157570	15.2248	43.2592	175.346	435.398	183.225	82.6219	77.9435	233.749	-1.58336	0.0466349	0.297204	TSPAN18
ENSG00000163053	35.2505	45.2367	16.7976	59.3315	51.9445	116.178	32.4282	75.818	-1.22134	0.046783	0.297749	SLC16A14
ENSG00000081277	1.73532	8.1955	5.62097	6.03958	11.6282	38.1238	5.18393	18.5972	-1.81874	0.0469385	0.298209	PKP1
ENSG00000228444	4.57006	3.63312	0	3.02275	26.2112	10.2225	2.7344	13.1522	-2.22335	0.0469808	0.298411	AL137244.1
ENSG00000210127	1.82244	0.883818	0.924778	5.02966	8.01622	5.67302	1.21034	6.23963	-2.24245	0.0471351	0.299192	MT-TA
ENSG00000282943	4.60097	0.861044	0.909807	21.1067	4.73148	4.62532	2.12394	10.1545	-2.19195	0.0472475	0.299799	AC004784.1
ENSG00000274425	2.70104	0	5.67885	3.02274	11.5597	24.6382	2.7933	13.0736	-2.19245	0.0474678	0.300503	AC114271.1
ENSG00000217130	26.1235	36.0896	65.6372	41.2351	139.247	124.182	42.6168	101.555	-1.24988	0.0475127	0.300655	AL139100.1
ENSG00000241794	1.79823	3.6752	0	2.01654	13.7026	11.2525	1.82448	8.99056	-2.23154	0.0476617	0.301147	SPRR2A
ENSG00000264204	12.7561	4.45874	4.64757	16.092	16.2043	31.5067	7.28746	21.2677	-1.5275	0.0477107	0.301251	AGAP7P
ENSG00000136274	34.2527	54.1755	81.5459	131.728	133.579	90.434	56.658	118.58	-1.06415	0.0477334	0.301251	NACAD
ENSG00000134245	71.2878	115.58	202.393	467.58	228.137	145.839	129.753	280.519	-1.11205	0.0477445	0.301255	WNT2B
ENSG00000129214	6.26319	9.92465	14.0867	14.0835	19.6849	52.8526	10.0915	28.8737	-1.50434	0.0478968	0.30177	SHBG
ENSG00000114646	1.80919	0.874957	1.87606	10.0534	1.28811	11.2105	1.52007	7.51733	-2.21386	0.0482134	0.30321	CSPG5
ENSG00000272842	2.68456	0.841599	6.61706	2.01759	10.4674	35.8232	3.38107	16.1027	-2.21362	0.048378	0.303785	AL391834.1
ENSG00000277373	2.78e-17	2.78e-17	2.78e-17	1.00825	2.32782	4.44745	2.78e-17	2.59451	-4.44634	0.048464	0.303851	AL132765.2
ENSG00000231672	5.44426	2.66456	4.68463	17.0958	36.5545	1.27587	4.26448	18.3087	-2.07131	0.0488386	0.305371	DIRC3
ENSG00000261573	2.78e-17	2.78e-17	2.78e-17	4.02151	5.66035	0.0598543	2.78e-17	3.24724	-4.76739	0.0488855	0.305371	AL157402.2
ENSG00000167355	2.78e-17	2.78e-17	2.78e-17	4.02151	5.66035	0.0598543	2.78e-17	3.24724	-4.76739	0.0488986	0.305371	OR51B5
ENSG00000243181	0.894749	0.894296	0.93163	1.01049	13.5976	5.68418	0.906892	6.7641	-2.73063	0.0490235	0.305684	AC087343.1
ENSG00000258704	15.3513	17.1719	14.033	18.106	57.4272	38.4088	15.5188	37.9807	-1.2821	0.0490392	0.305715	SRP54-AS1
ENSG00000257556	36.125	49.7329	28.9988	28.1634	132.317	118.519	38.2856	92.9996	-1.27663	0.0491209	0.305957	LINC02298
ENSG00000128683	3.67641	0.867531	0.914081	8.04415	8.05248	5.6956	1.81934	7.26408	-1.92202	0.0492254	0.306273	GAD1
ENSG00000230309	2.78e-17	2.78e-17	2.78e-17	7.03348	3.47318	0.0632724	2.78e-17	3.52331	-4.87569	0.0493244	0.306722	AL121718.1
ENSG00000257727	104.868	72.2192	74.9091	62.3526	216.494	278.823	83.9986	185.89	-1.14422	0.0493871	0.30688	CNPY2
ENSG00000185338	24.4843	19.9027	4.61188	30.1708	58.6325	40.6867	16.333	43.1633	-1.39398	0.0494133	0.306888	SOCS1
ENSG00000228393	19.8683	10.7527	30.03	20.1181	82.7437	56.465	20.217	53.1089	-1.38724	0.0494367	0.306922	LINC01004
ENSG00000230291	8.07584	19.0676	8.39485	23.1309	27.6773	38.3319	11.8461	29.7134	-1.31592	0.0494791	0.307052	AC078817.1
ENSG00000272077	10.8063	10.8013	17.8319	29.1628	23.1289	42.8315	13.1465	31.7077	-1.2619	0.0496885	0.307824	AC124045.1
ENSG00000238072	55.1035	38.7653	78.7251	59.3348	132.455	187.346	57.5313	126.378	-1.13314	0.0496895	0.307824	AC009244.1
ENSG00000189051	2.78e-17	2.78e-17	2.78e-17	2.01385	8.97691	0.0643227	2.78e-17	3.68503	-4.95087	0.049739	0.307993	RNF222
ENSG00000216588	4.51616	3.58809	4.68463	9.05488	38.7696	3.53769	4.26296	17.1207	-1.9748	0.049966	0.308379	IGSF23
